# Supplementary material for: A resampling-based meta-analysis for detection of differential gene expression in breast cancer
Source: BMC Cancer. 2008 Dec 30;8:396. doi: 10.1186/1471-2407-8-396 (PMC2631593; doi:10.1186/1471-2407-8-396)
Supplement: Additional file 2 — Complete list of common IMAGE clones. The data represents 4769 common IMAGE clones from combined Sorlie and Zhao datasets from the study of Sorlie et al. [1]. [file 1471-2407-8-396-S2.xls]

## Sheet: sorlie22
Complete list of 4769 common IMAGE clones from combined Sorlie and Zhao datasets from the study of Sorlie et al. [1].
CLID	NAME	svcc1114	shac112	shac113	svn015	svl037	svn007	shaz112	shby236	shby028	shaz110	shaz104	shaz116	shby033	shby022	shaz140	shby245	shbg109	shby041	shaz121	shaz132	shaz124	shby042	shbg128	shby020	shbg110	shaz129	shaz133	shby043	shaz125	shby046	shaz134	shaz135	shaz114	shaz126	shaz131	shby249	shby049	shby050	shby021	shby051	shby038	svl012	shby040	svl006	svcc98	svl003	svo088	svcc78
IMAGE:252515	KYNU || Kynureninase (L-kynurenine hydrolase) || H87471 || 8942 || 100002	-1.33		-0.24			2.45	0.32		2.73	0.37		-1.18	-0.39	-0.92	-2.25		1.17	0.14	-0.91	-0.48	-1.09					0.51	-1.15		1.51		0.05	0.32	-0.24	-1.63	0.2	0.01	-0.3	-0.55	0.04	5.02	-0.15		0.69	-1.93	-0.7	-0.95		-0.78
IMAGE:236059	GRB7 || Growth factor receptor-bound protein 7 || H53702 || 2886 || 100006	3.85	0.92	3.26	0.09	2.13	4.27	0.07	1.08	3.73	4.7		0.08	-0.44		-0.1		0.32		0.13	0.13	0.27	4.21	0.43		0.96	0.09	0.53		2.41	3.48	0.17	4.7	1.28	-0.59	0.11	-0.2	3.12	1.23	3.53	-0.16	0.97		0.98	0.64	0.13			0.5
IMAGE:123971	DHFR || Dihydrofolate reductase || R00884 || 1719 || 100015	-1.53	-2.72	-1.06	-2.69			-1.74	-1.24	-1.83	-0.81	-1.26	-1.17	-1.17	-1.2	-1.65	-1.34	-2.3	-1.45	-1.5	-1.36	-1.17	-1.65	-1.87		-1.3	-0.73	-1.39	-1.6	-1.13	-1.92	-1.38	-2.08	-1.53	-0.87	-1.16	-1.08	-1.56	-1.35	-1.8		-0.8		-0.49	-1.53	-1.14	-1.54	-1.56	-1.63
IMAGE:841282	SFRP4 || Secreted frizzled-related protein 4 || AA486838 || 6424 || 100024			5.71				3.38		5.01	3.08		4.99			3.6		2.75	5.49	4.71	4.39	3.17		1.82			1.29	1.99	4.01	2.21	3.74	4.61	4.08	6.94	2.48	1.85	6.63	2.93	4.58	5.48	5.41	4.15		3.6		4.34			4.44
IMAGE:813604	LOC283596 || Hypothetical protein LOC283596 || AA447679 || 283596 || 100031		-0.83					-0.29	-0.48	-0.62	-0.45	-0.19	-0.71	-0.5	-1.11	-1.78	-1.09	-0.44	-1.22	-0.49	-1.06	-0.67	-0.95	-0.71		-1.82	-0.98	-0.98	-0.97	-1.22	-1.09	-0.9	-1.35	-0.72	-0.68	-0.66	-0.41	-0.42	-0.71	-0.85	-1.45	-1		-0.81
IMAGE:703581	PRG1 || Proteoglycan 1, secretory granule || AA278759 || 5552 || 100039	-2.52	-3.04	-1.66	-0.66	-2.52	-0.11	-1.03	-1.61	-1.44	-1.24	-1.7	-2.11	-3.07	-2.23	-2.42	-0.8	-2.3	-1.5	-2.35	-1.82	-2.65	-0.8	-2.96	-1.89	-1.52	-0.77	-2.04	-1.68	-3.02	-0.34	-2.52	-2.73	-1.89	-2.78	-0.89	-0.78	-2.25	-1.39	-2.14	-3.03	-1.01		-0.79		-0.65	-3.38	-3.68	-3.82
IMAGE:198250	PRLR || Prolactin receptor || R94360 || 5618 || 100043	0.74		1.73	2.87								2.56			0.94				2.17		2.37						2.56	2.24	3.21		3.35	2.02		3.45					2.69	2.89	1.76		3.23		2.44
IMAGE:122428	JUNB || Jun B proto-oncogene || T99236 || 3726 || 100044	1.48	3.28	1.71	1.84	1.01	2.79	0.32			0.67	1.29	1.37			1.81		1.31		0.77	1.33	1.16		-1.08			1.53	1.82		1.44		1.28	0.76	1.45	1.31	0.64									0.71	0.54	1.19	1.42	2.16
IMAGE:377461	CAV1 || Caveolin 1, caveolae protein, 22kDa || AA055368 || 857 || 100059	-2.87	-2.01	-3.61	-1.92		-1.93	-2.07	-2.54	-1.05	-3.21	-2.73	-2.53	-3.67	-1.68	-3.31	-0.22	-1.79	-1.56	-1.59	-1.77	-1.71	-0.23	-2.16	-1.65	-1.69	-3.79	-1.95	-0.5	-2.48	-2.48	-1.7	-2.8	0.48	-2.02	-2.08	0.63	-2.57	-2.13	-1.38	-1.74	-1.24		-2.51		-2.86	-1.68		-2.07
IMAGE:344854	RIPK4 || Receptor-interacting serine-threonine kinase 4 || W72972 || 54101 || 100073							-1.09		0.07	-0.21		0.09	-1.06	-1.29	-3.15		0.1	-2.45	-0.96		-1.26	-2.44	0.22			-0.15	-0.96	-1.22	0.55	1.59	-0.48		-1.11	-0.88	-0.17	-1.65	-0.22	-0.97	0.54	-0.27	-1.76		0.72
IMAGE:230224	AEBP2 || AE binding protein 2 || H93462 || 121536 || 100088			2.07						-0.7	-0.34			0.26		-0.84			-0.14	-0.18	0.25	0.03		-0.14			-0.64	-0.1		-0.73	-0.78	-0.49	-0.45	-0.58	-0.2	-0.54			-0.38		-1.06	-0.67		-0.35
IMAGE:950482	SNRPB || Small nuclear ribonucleoprotein polypeptides B and B1 || AA599116 || 6628 || 100090	-1.31	-2.01	-1.4	-0.75	-0.15	-1.33	-1.39	-0.77	-1.56	0.63	-1.34	-0.88	0.12	-1.03	-0.61	-1.48	-1.57	-1.3	-0.89	-1.57	-1.95	-2.36	-2.13	-0.54	-1.53	-1.18	-0.73	-1.33	-1.31	-1.22	-0.48	-0.93	-2.15	-0.79	-0.9	-1.01	-0.49	-1.09	-0.44	-1.12	-0.82		0.71		-0.71	-1.7		-0.72
IMAGE:416978	SLC39A5 || Solute carrier family 39 (metal ion transporter), member 5 || W87533 || 283375 || 100093	-0.74								-1.22					-1.2					-1.2	-1.29	-0.7								-0.36			-1.39		-1.02					-0.69		-0.96		-0.63
IMAGE:428782	|| || AA005230 || || 100095	0.65	0.15	0.81	-0.42	-0.86	1.76	0.49	0.97	2.11	0.33		2.06	-0.83	1.18	0.63	2.33	1.39	1.52	1.11	0.9	0.96	3.56	-1.19		1.05	0.8	-0.51	1.45	-1.66	0.43	1.73	-0.51	2.44	-0.09	0.25	2.48	1.36	0.74	1.08	2.59	1.57	0.83	-0.16		1.09	1.16	0.41	0.23
IMAGE:32989	DKFZP564A022 || Ring finger protein 170 || R19102 || 81790 || 100103		0.44	0.9							0.05	0.13		0.36		0.4					1.01	1.82		-0.06			1.52	1.22	1.69	2.14	0.06			0.89	0.44			1.02	0.73		1.55	0.79		1.53
IMAGE:590759	SC4MOL || Sterol-C4-methyl oxidase-like || AA157954 || 6307 || 100116	-0.57	-1.25	-2	-0.47	-1.34	-0.49	-1.07	-0.55	0.1	-0.03	-1.02	-0.29	0.63	-0.38	-0.58	-0.91	-0.56	-0.49	-0.85	-1.16	-0.4	0.14	-2.27	-0.74	-1.08	-0.58	-0.79		-0.89	0.21	0.08	-0.23	-0.89	-0.21	-0.53	-0.84	0.4	0.38	0.93		-0.02	0.15	-0.58	-0.9	0.09	-0.28		-1.32
IMAGE:844680	TRD@ || T cell receptor delta locus || AA670107 || 6964 || 100119	-2.99	-2.89	-2.49				-2.19		-1.61	-2.25	-2.75	-2.9	-4.08	-2.69	-3.92	-2.44	-3.24	-0.87	-3.02	-2.38	-3.15	-1.22	-3.58	-2.48	-3.64	-3.66	-2.5	-2.73	-2.78	-1.01		-4.17	-1.83		-2.17	-0.95	-2.21	-0.17	-3.48	-2.87	-2.33		-1.08		0.76			-0.87
IMAGE:767993	PTRF || Polymerase I and transcript release factor || AA418829 || 284119 || 100129		-0.81	-1.18				-0.48	-0.79	-0.34	-1.56	0.06	-1.71	-2.12	-0.43	-1.95	0.89	-0.69	-0.39	-0.98	-0.62	-0.28	-0.52	-0.7	-0.18	-0.83	-1.32	-1.33	-0.47	-0.92		-0.83	-0.15	1.67	-1.18	-1.38	0.86		-0.39	0.39	0.04	-1.3		-0.99
IMAGE:488436	MACF1 || Microtubule-actin crosslinking factor 1 || AA047436 || 23499 || 100133	-2.07				-0.45				-0.48				0.29	-0.13				-0.67						2.54														0.1	-1.15		-0.26		-0.43	-2.09	-0.9	-0.14	0.41	-0.24
IMAGE:108658	THRAP2 || Thyroid hormone receptor associated protein 2 || T72613 || 23389 || 100134	-0.74	0.71	0.44	0.82	-0.61	-0.55	-0.64		-0.11	-0.54		-0.29	-0.37	1.51	0.78	-0.69	-0.14		0.43	0.86	0.58	0.33	0.82		0.88	0.88			0.18		-0.49	-0.39	0.36	0.4	-0.01		1.03	0.32	-0.84	0.51	1.19	0.58	-0.43		-0.26	1.84	0.16	-0.08
IMAGE:207288	INSIG1 || Insulin induced gene 1 || H59620 || 3638 || 100137	1.09	-1.73	-0.17	-1.36	-1.62	-0.87	-0.33	-0.88	-1.79	-0.83	-1.6	-0.6	-1.1	-1.72	-1.82	-2.27	-3.29	-0.97	-1.49	-1.67	0.04	-1.93	-0.9	-2.13	-2.89	-0.81	-1.61	-0.23	-2.17	-1.7	-1.52	-2	-1.84	-0.77	-1.1	-1.43	0.73	-0.53	-1.25	-0.22	-1.41		0.02	-2.34	0.17	-1.83		1.47
IMAGE:484641	SLCO2A1 || Solute carrier organic anion transporter family, member 2A1 || AA037014 || 6578 || 100139		3.38	3.42	1.46		2.19			2.81				0.83	1.27	-0.09		0.36	0.12	-0.26	-0.34	-0.06	3.02			-0.26	-0.12			-0.07	1.57			-0.7	-0.64	-0.13			2.31	3.31	2.08			1.06		-0.14
IMAGE:320763	SP3 || Sp3 transcription factor || W31688 || 6670 || 100147	-1.38	-0.03	0.61	0.91		0.33	-0.68	0.1	-0.64	0.25	0.58		-0.67	0.52	-0.42	-0.07	-1.19	0.12	-0.31	0.59	0.06		-0.08	-1.77		2.07	-0.3	1.3	-0.18	-0.77	0.28	0.27	0.2	0.59	0.29	-0.78	0.13	0.51	0.47	1.07	-0.16		1.02	0.85	-0.54	0.69	-0.45	0.27
IMAGE:289057	C3orf14 || Chromosome 3 open reading frame 14 || N63604 || 57415 || 100149							-0.02	1.41	-0.27	1.23	-0.24	0.32			2.12		1.48		1.73		0.49	0.24	-1.06		0.12	-0.63	1.58	1.1	1.3	0.59		0.7	-0.5	0.44	0.34	0.06	0.53	0.04	0.94	0.98	-2.4		2.21
IMAGE:857264	ME1 || Malic enzyme 1, NADP(+)-dependent, cytosolic || AA669689 || 4199 || 100159	-0.24						-0.12	-0.15	-0.04	0.67	-0.21	-0.21			-0.64	-0.06	0.69		-0.33	-0.98	-1.04		-1.64		-0.36		-0.66	-0.31	-0.03		-0.66		-0.46	-0.28	0.68		-0.5	0.01	-0.48	0.46	-0.45		0.71		0.37
IMAGE:133518	MAPRE2 || Microtubule-associated protein, RP/EB family, member 2 || R28608 || 10982 || 100160			1.82	-1.15					-0.02	-0.97		-0.87	-0.76	-0.15	-1.01	0.31		0.46	-0.03	-0.06	-0.4				-0.44		0.92	-0.07	0.31				1.37	0.56	0.65		0.09	-0.14	-0.21	0.14	0.58				-2.05
IMAGE:504678	C14orf147 || Chromosome 14 open reading frame 147 || AA142942 || 171546 || 100176	0.21	-0.28	0.81			0.33		1.86	1.33	1.49	0.13		0.44	0.3	1.62				0.26	0.09	0.52	2			0.45	0.61	-0.53	0.06	1.21	-0.21	0.06	1.62	0.1	0.16	0.1	1.26	0.91		1.61	0.67	0.38		0.95	0.48	0.4
IMAGE:345616	GPNMB || Glycoprotein (transmembrane) nmb || W72431 || 10457 || 100180		0.55	1.15	1.69		4.21		0.98	1.87	-0.47			0.34	2.23		2.56	1.01	0.79	-0.45	-0.1	-0.28	0.95		0.02		-0.12	0.25	1.8	-0.13	1.03			1.04	-0.43	0.85	0.21	1.38	1.05	1.59	0.8	0.89		2.45	0.37	2.56	0.03
IMAGE:137581	CTL2 || CTL2 protein || R39578 || 57153 || 100181	1.44	1.03	1.38	1.6		1.38	0.79	1.14	1.11				1.56	1.76			0.65	1.19			0.84	1.56	0.94			1.39		1.4	1.33	1.06	1.79	1.43	1.43	0.84	1.25	1.35	1.81	1.41	1.4	2.99	1.15	0.71	1.63	0.45	0.28	1.1	0.71	1.72
IMAGE:772878	KRT10 || Keratin 10 (epidermolytic hyperkeratosis; keratosis palmaris et plantaris) || AA428454 || 3858 || 100182			0.56		-0.79				0.55			-0.23						-0.25	-0.12	-0.3	-0.59					0.42	-0.35		-0.41	0.36		-0.4	-0.53	-0.05	0.16	-0.78	-0.39	0.12		0.35	0.07		0.18		0.91
IMAGE:345586	TNFRSF25 || Tumor necrosis factor receptor superfamily, member 25 || W71984 || 8718 || 100185	-0.15	-0.84	-1.56	-0.12	0.3	-0.51	1.09	-1.03	0.15	-0.76		0.17	-0.4	-0.39	-0.49		0.42	0.08	-0.36	-0.14	0.13	-0.14	-0.64	0.37	0.35	-0.72	1.87	0.16	0.14	0.2		-1.36	-0.01	-0.06	-0.01			-0.08		-0.64	0.97	-1.15	0.28	-0.2	-0.21	-0.72	-0.39	-0.32
IMAGE:839641	KIF5A || Kinesin family member 5A || AA490109 || 3798 || 100187		4.16								0.62							0.4	1.57		0.28	2.45					0.66	0.57	3.41	-0.33		0.26	-0.2	0.23	0.4	0.11	3.57				0.35	1.78
IMAGE:526134	ITGB4 || Integrin, beta 4 || AA076430 || 3691 || 100196	0.3							-0.1	-0.26	-1.88		0.06	-0.95				-1.55	-0.03	-0.81	0.14	1.21	0.08			2.18	2.94	-2.22		2.42	0.11	1.31	-0.56	0.2	0.42	-1.92			-1.17		-0.81			-2.72		-1.08			-0.24
IMAGE:68049	IGFBP5 || Insulin-like growth factor binding protein 5 || T52829 || 3488 || 100206	-0.37	2	3.77	3.21		1.64	-0.05	4.81	0.71	0.75	1.77	-0.2	-0.04	3.35	-0.88			-0.22	0.82	0.85	0.79	1.23	0.56	0.06	-0.14	-0.68	0.23	1.73	0.53	-0.35	1.19	1.28	2.6	1.34	2.84		2.37	2.71	1.19	0.89	3.48		1.75		-0.44			3.61
IMAGE:244310	CYBRD1 || Cytochrome b reductase 1 || N75713 || 79901 || 100211		4.3						0.15		0.66		1.04	1.06		2.33	3.15	0.51	3.23	0.8	3.19	1.47	2.44	1.22		1.55		-0.22	2.78	0.98		2.46		3.03	4.37	0.43	0.76	2.87	2.79	2.2	2.85	2.12		0.1
IMAGE:121621	HNRPU || Heterogeneous nuclear ribonucleoprotein U (scaffold attachment factor A) || T97547 || 3192 || 100225	-1.29	-0.97	-0.98	-1.49	-1.49	-0.7	-0.55	-0.41	-0.83	-0.22	0.04	-0.44	-0.16	0.01	0.07	-0.61	-0.83	0.02	-0.16	0.36	-0.2	-1.49	0.33	-1.22	-0.29	1.39	0.11	-0.09	-0.11	-2.35	-0.35	-0.94	-1.04	-0.35	0.62	-0.94	0.19	-0.38	-0.43	-0.35	-0.45		0.26		-0.69	-0.05	-1.62	-0.36
IMAGE:462953	MAOB || Monoamine oxidase B || AA682423 || 4129 || 100244	0.65	3.76	5.09				1.1	2.26	0.11			-0.47	3.43	1.18	-0.11	2.83			4.53	1.65	1.73					2.15	0.99	2.48	-0.28	0.94	0.46	1.88	1.99	0.86	4.53	3.92	0.64	-0.65	0.17	-0.44	2.11		2.94		4.22			2.65
IMAGE:730036	MXD4 || MAX dimerization protein 4 || AA416970 || 10608 || 100246		1.4	0				0.74	0.57	1.5			0.9	1.94	1.57			1.1	2.19	0.45	1.48	1.31		-0.44			1.77	1.02	1.61	0.89	1.15	1.58	1.23	1.81	1.53	1.19	1.9		1.6	1.79	1.78	1.26		1.48
IMAGE:270535	|| Transcribed locus || N33228 || || 100248								0.44	-0.3			0.62			0.52		0.47	2.6	1.7	1.51	1.06		1.12			0.6	0.36	2.35	0.32		0.09	0.08	1.1	1.51					1.33	0.76	0.88				1.35
IMAGE:365883	C21orf33 || Chromosome 21 open reading frame 33 || AA025421 || 8209 || 100256	-0.65	-0.51	-0.29	-1.01	-0.38	-0.42	-0.62	-0.78	0.46	-0.15	-0.82	0.4	-0.95	-0.56	-0.22	-0.06	0.46	0.64	-0.88	-0.45	-0.44	-0.65	-0.11	-0.45	-0.57	0.77	-0.55	0.1	0.48	0.42	-0.47	0.44	-0.71	-0.34	-0.21	0.56	-0.6	-0.33	0.71	-0.24	0.15		0.53	0.07	-0.66	-0.33	1	-0.39
IMAGE:155064	USP13 || Ubiquitin specific protease 13 (isopeptidase T-3) || R70174 || 8975 || 100261		-2.05	0.09				-0.47	-0.6	-1.16	-0.4		-0.63	-0.49	-1.19	0.09		-1.23		-0.31	-1.18	-0.43	-1.49	-0.72			0.32	-0.66	-1.03	-0.5	-1.77	-0.99	-0.85	-0.55	-0.04	-0.1	-1.45	-0.6	-0.65	-0.79	-2.31	-0.8		0.27
IMAGE:250673	PLA1A || Phospholipase A1 member A || H95977 || 51365 || 100264									-0.67	-0.72		-0.43	-1.18		-1.58				0.4	-0.85	-0.61						-0.54	-0.5	-0.64		-1.04		0.02	-1.06	-0.66		-0.26	1	-0.96	-0.87	-0.32		-0.43		0.57			-0.03
IMAGE:310519	F10 || Coagulation factor X || N98524 || 2159 || 100266			-2.08						-0.78	-0.62	-0.28	0.1		-0.57		-0.16	0.12			0.26	0.01	-0.31	-0.69	-0.46	-0.1	-0.46	-0.89	-1.07	-0.9	-0.33	-0.07	-0.93	0.03	-0.3	0.07	-0.22	-1.73	-0.42	-0.39	-1.37	-0.38		-0.03		-0.12			0.99
IMAGE:485738	DEGS1 || Degenerative spermatocyte homolog 1, lipid desaturase (Drosophila) || AA039929 || 8560 || 100273		-1.64	-1.6					0.78	0.73	1.05	0.21			-0.16						-0.19						0.58		1.74	0.14	0.02			0.56	0.04	0.65	2.07	0.09	1.39	0.41	0.28	1.72		1.33
IMAGE:825470	TOP2A || Topoisomerase (DNA) II alpha 170kDa || AA504348 || 7153 || 100279	-0.8	-1.46	-1.88	-1.91	0.28	-1.44	-0.48	-0.27	-2.28	-0.51	-0.77	-0.5	-1.47	-1.16	-0.95	-1.34	-2.5	-1.92	-0.89	-2.51	-1.3	-1.66	-0.46	-1.74	-1.26	-0.45	0.04	-1.14	-1.19	-1.7	-2.09	-0.98	-2.25	-0.34	-0.36	-2.03	-0.76	-0.43	-1.11	-1.36	-0.89	-1.71	0.16	-3.48	-1.13	-1.28	-1.56	-1.75
IMAGE:36684	RAP2A || RAP2A, member of RAS oncogene family || R25312 || 5911 || 100281	1.31	-0.63	-1.84	-0.94	0.11	-1.38	-0.22		0.39	0.12	1.04	-0.23	0.16	-0.33	-0.96		0.27		-0.33	-0.4	-0.48	1.23	0.12	-0.1		0.94	0.14	0.24	0.26	1.42	-0.45	-0.49	0.66	-0.54	1.48		0.15	-0.17	0.62	0.61	0.45		1	0.19
IMAGE:813654	TH || Tyrosine hydroxylase || AA453682 || 7054 || 100282	1.25								-0.08	-0.35	0.92	-0.28		-0.26				-0.39	0.21	-0.04	-0.06		0.15				0.45		-0.07				-0.06	0.08	0.91			-0.16	-0.05	0.24			2.17
IMAGE:253141	|| || H88963 || || 100283	2.15	0.65	2.13	2.25	-0.57	1.78	-0.61	2.99	1.27	1.83		1.05	2.39	2.67	1.17	2.49	2.5	2.42	2.52	1.27	2.3	1.05	-0.39	1.95	2.71	0.51	2.01	2.17	0.93	1.17	2.24	2.32	1.75	2.06	0.67	1.76	1.94	2.46	1.67	1.8	2.27		2.4		1.89			2.46
IMAGE:47142	PEX12 || Peroxisomal biogenesis factor 12 || H10964 || 5193 || 100284	0.04	0.36	0.59	0.46		-0.57	-0.27	0.54	0.57	0.2	0.56	0.49	0.54	0.52	2.08	0.98		1.63	1.25	0.99	1.55	1.14	1.14	0.87	1.32	0.58	0.67	0.78	0.58	0.03	1.03	0.67	1.12	0.79	0.83	1.02	1.01	0.26	0.43	0.3	2.83		0.26	0.58	-0.15	0.45
IMAGE:770388	CLDN4 || Claudin 4 || AA427468 || 1364 || 100288	3.85	2.61	2.27	1.96		1.68	3.04		1.95	2.72	2.58	2.64	1.72	1.4		1.23	2.81	1	2	1.6	1.68	1.5	3.14		2.3	0.85	2.77	2.48	0.86	3.1	1.72	2.39	-0.06	0.33	1.53	1.98	1.93	2.17	2.57	2.2	1.45		3.1	1.26	1.27	1.71	1.7	1.51
IMAGE:278956	TCBA1 || T-cell lymphoma breakpoint associated target 1 || N66653 || 154215 || 100308									-0.09					1.56					0.98	0.05	0.86					-1.36	0.63	-0.92						1.17					0.94	0.16
IMAGE:244147	|| || N72048 || || 100311	1.39	1.4	2.62	2.46	2.13	1.4	1.17		2.5	0.97	2.36	0.39	0.83	1.78	0.69	3.17	2.69	2.94	1.65	2.51	2.19	2.72	1.36		1.61	-0.35	1.86	2.38	2.07		2.62	2.08	3.54	0.81	1.39	2.58	1.98	1.47	2.11	2.85	0.18	1.07	0.2		0.47	-0.01	0.01	2.58
IMAGE:898123	GART || Phosphoribosylglycinamide formyltransferase, phosphoribosylglycinamide synthetase, phosphoribosylaminoimidazole synthetase || AA598487 || 2618 || 100326	-1.85	-1.67	-1.33	-1.21	-0.62	-1.01	-1.19	-0.68	-0.87	-0.35	-0.41	-0.87	-1.17	-0.09	-1.06	-1.81	-1.56	-1.26	-1.22	-1.3	-1.5	-2.01	0.47	-1.52	-1.08	0.36	-1.17	-0.92	-0.52	-1.47	-1.27	-0.81	-1.52	-0.85	-0.56	-1.94	-0.08	-0.46	-1.17	-1.05	-0.25		-0.4	-1.07	-1.03	-1.12	-1.83	-1.31
IMAGE:193067	|| **Transcribed locus, weakly similar to XP_518244.1 similar to sirtuin 5 isoform 2; sir2-like 5; silent mating type information regulation 2, S.cerevisiae, homolog 5; sirtuin (silent mating type inform || H47069 || || 100330	0.27	-0.5	0.09	-0.63	-0.33	-0.68	-0.3			0.24	-0.08	0.56			-0.13		-0.94		-0.12	0.39	0.4		-0.35		-0.71	0.32	0.29		0.26		-0.79	-0.56	-0.24	0.38	-0.29				-0.48		-0.22	0.21	0.36	-0.67	0.3	0.27		-1.04
IMAGE:322016	MSX2 || Msh homeo box homolog 2 (Drosophila) || W37289 || 4488 || 100331	1.02	-0.12		0.15						-1.51		-0.7	3.11				1.11	1.45	0.61	1.57	1.6	0.23			-0.68	-2.68		1.94	1.96	2.47	2.67	-0.18	-0.09	1.65	-1.56	1.3	2.11		0.07	1.81						1.04	-0.46
IMAGE:487861	MAFG || V-maf musculoaponeurotic fibrosarcoma oncogene homolog G (avian) || AA046530 || 4097 || 100334	-0.3	-0.37	-0.77	0.07	0.61	-0.19	-0.02	-0.77	-0.29	0.51	0.51	-0.19	-0.32	-0.57	-0.2	-0.15	-0.57	0.09	-0.73	-0.33	-0.33	-0.75	0.63	-0.03	-0.44	0.44	-0.42	0.93	-0.76	0.23	0.24	-0.32	-0.5	-0.03	1.14	-0.45	-0.07	-0.08	-0.49	0.01			0.85	-0.28	-0.92	-0.23		-0.51
IMAGE:429811	LOC115294 || Similar to hypothetical protein FLJ10883 || AA009755 || 115294 || 100340		1.57	2.52					-0.5	0.98	1.33		2.77	0.47		0.73				1.96	2.28	1.16		1.33		1.81	2.02	1.58	2.52	0.97	2.25	0.86		1.28	1.79			0.86	2.76		2.98	1.45		2.11
IMAGE:134422	|| || R31679 || || 100341									1.04			-0.89		1.98				0.26	0.76	0.56	0.16	2.86				-0.76		2.08		-0.14	1.21		3.58	-0.28	-0.55	2.5	-0.91	2.7	1.6	0.11	1.31		-0.06
IMAGE:325583	ZBTB4 || Zinc finger and BTB domain containing 4 || AA284243 || 57659 || 100351	1.12	1.25	0.56	0.76	0.77	1.24	0.41		1.35	0.65	0.14	1			1.17		1.07	2	0.77	1.59	1.57		0.06			0.88	0.89	1.53		1.49	0.59	0.28	1.33	1.79	0.82	2.32	0.3	0.37	0.84	0.6	2		0.71	2.14	1.63	1.33	2.63
IMAGE:502177	MYH11 || Myosin, heavy polypeptide 11, smooth muscle || AA126989 || 4629 || 100359		1.42	0.19				-0.42	-0.83	-0.13			-0.82	-1.03	0.9	-0.57			-1	-1.68	0.17	-0.41	-0.33	0.26		0.23	0.25	-0.77	1.44	-0.65	0.17	0.04	-0.43	2.95	-0.66	0.66	-0.68	0.64	0.08	1.67	0.3	-0.48		0.12
IMAGE:841008	GBP1 || Guanylate binding protein 1, interferon-inducible, 67kDa || AA486849 || 2633 || 100368	-0.53	-0.3	0.2	1.77	2.03	1.31	1.53		0.33				0.75		0.21		1.27		0.43	2.09	1.24		1.2	2.55	2.07	2.22	1.72	0.9	0.01	0.19	-0.29	1.14	1.82	0.05	3.16		1.73	2.22	0.57	0.51	1.31		1.82	-0.43	1.44	-0.38	-1.47	-0.94
IMAGE:823851	AEBP1 || AE binding protein 1 || AA490462 || 165 || 100373	3.04	3.27	2.64	3.34		1.68	1.97	3.63	3.96	2.61	1.88	0.84	2.06	3.3	1.57	4.84	3.25	4.36	3.39	2.82	3.15	3.57		4.84	3.09	0.58	2.26	4.02	1.88	3.12	2.64	3.11	4.45	1.97	1.51	4.01	3.12	3.11	4.3	4.41	2.99		2.52	1.53	1.74	1.99	1.69	2.84
IMAGE:80618	|| Hypothetical gene supported by AL365406; BC034005 || T57778 || 388494 || 100376	-0.83											-1.42		-1.47				-1.25		-0.83	0.14					-1.31	-0.51	-1.46	1.45		-0.23	0.43	-0.91	-0.89	-0.98	-1.27	-0.4		-1.04	-1.02	-2.39		-0.01
IMAGE:135630	CDS1 || CDP-diacylglycerol synthase (phosphatidate cytidylyltransferase) 1 || R31300 || 1040 || 100381	1.34		1.6	0.72			0.73	1.53	1.35			2.42	1.07	2.13	1.67				0.8	1.54	0.71	1.65			1.61	0.93	1.58	1.4	1.02	0.01	1.16	2.95	0.19	1.24	0.64		-0.03	0.5	1.63	1.66	1.13		2.15	1.61	1.43		0.19	1.56
IMAGE:811612	RNP || RNA-binding region (RNP1, RRM) containing 3 || AA455013 || 55599 || 100382	0.02	1.2	0.05	0.66					0.34	-0.36		1.65	-0.48		0.09		0.65	1.37	0.45	0.46	0.52	1.61			-0.17	-0.19	1.43			1.76	-0.08	-0.05	0.78	0.77	-0.16	1.1	-0.17	0.43	1.52		1.44		-0.29	-0.06	-0.1	0.95	0.54
IMAGE:66982	PLGL || **Plasminogen-like || T67549 || 5342 || 100386	0.15								0.04	0.35	-0.12		-0.93	0.14	-0.12				0.26		-0.11				0.72	0.11	-0.02	-0.47	-0.39		0	0.17	-0.14	0.09	0.33	-0.11		1.11		-0.7	-0.23		0.24		-0.2			0.28
IMAGE:1590208	FLJ10385 || **Hypothetical protein FLJ10385 || AA947607 || 55135 || 100391		-0.4	1.51				1.78	2.11	2.92	2.55		2.92	1.29	1.79	-0.69	2.28	0.9	1.16	1.17	0.83	0.43	0.67	0.53		1.51	2.31		1.18	0.36		2.08		1.1	0.64	1.37	1.04	1.2	2.43		0.46	2.4		3.03
IMAGE:362926	PRKACB || Protein kinase, cAMP-dependent, catalytic, beta || AA018979 || 5567 || 100398	-0.54	-0.42	-0.37	-0.43			0.25	-1.87		-0.07		1.6		-0.19	2.24		-0.64	1.98		2.9			0.17		-0.6	2.21	-0.43	1.85	1.45		-0.54	-0.43	0.51	-1.73	0.56	-1.43	0.09	0.88		1.49	-0.85		-0.1	0.55	-0.54	0.66		-0.51
IMAGE:504225	|| CDNA FLJ31593 fis, clone NT2RI2002481 || AA131934 || || 100404	0.3									0.18		0.82			1.82			2.8	0.25	0.96	0.41					0.58	0.92		-0.03				1.38	0.61	0.53	1.06			1.18	0.32					0.74
IMAGE:786690	HSU79274 || Protein predicted by clone 23733 || AA451900 || 29902 || 100408								-2.33	-1.97	-2.04		-3.39		-2.05	-1.44	-2.06	-1.83	-2.15	-1.94	-2.07	-2.06	-2.38	-2.91			-1.45	-1.61	-2.67	-1.99	-3.05	-3.38	-1.96	-1.83	-0.74	-0.73	-2.47	-3.27	-3.02	-2.31	-3.05	-1.51		-1.7
IMAGE:301196	ZDHHC11 || **Zinc finger, DHHC domain containing 11 || AI822088 || 79844 || 100415							-1.34	-0.82	-1.3	-0.24		-2.05	-0.15	-2.2	-0.71	-1.54	-1.61	-1.29	-1.31	-1.44	-1.23	-0.83	-1.36		-0.46	0.57	-1.87	-1.03	-1.82	-1.46	0.1	-1.54	-2.11	-0.27	0.12	-0.63	-0.39	-0.82	-0.35	-1.39	-1.06		-0.36
IMAGE:759865	MMRN1 || Multimerin 1 || AA423867 || 22915 || 100420									1.66	-0.06		0.4		-0.37				1.03	0.39	-0.13	0.12	4.07			0.35	-0.12	0.01		-0.16				4.05	0.28	-0.06	2.49	-0.54	0.01	1.47	-0.58	0.67		-0.34		0.87			2.28
IMAGE:307231	ADH1B || Alcohol dehydrogenase IB (class I), beta polypeptide || N93428 || 125 || 100422		2.14	0.62	0.93	0.67	2.37		-0.33	2.69	0.1	0.01	0.95		0.5	0.2	2.98	0.23	1.27	1.48	0.01	0.78	3.57	1.34		-0.08	-0.32	0.29	1.51	0.27	1.32	1.19	0.04	1.57	0.68	0.59	4.14	-0.12	2.49	1.69	1.71	1.76		0.34	0.65	0.3	2.97
IMAGE:741067	SMARCD2 || SWI/SNF related, matrix associated, actin dependent regulator of chromatin, subfamily d, member 2 || AA402352 || 6603 || 100423	-0.09	0.51	-0.6	1.1	1.14	1.01	0.42	0.73	0.66	0.32		0.21	0.06	0.77	1.6	0.35	1.57	0.74	0.33	0.52	0.79	1.45	0.84		-0.26	0.61	0.77	-0.49	1.02	1.11	0.98	0.23	0.48	0.22	1.01	0.94	1.54	1.44	1.46	1.19	0.93	0.52	0.5	-0.06	0.58	1		1.18
IMAGE:308437	FUCA1 || Fucosidase, alpha-L- 1, tissue || N95761 || 2517 || 100425	1.04			0.32		1.71	1.43	0.3	1	0.46	0	3.91			1.28		0.84	2.2	0.66	1.85	1.38		1.96		1.5	1.23		1.94	0.97	0.51	1.3	0.85	1.45	0.89	0.71		0.53	1.51		1.1	1.66		1.45	2.73	1.45	1.87		0.72
IMAGE:432042	AP3B1 || Adaptor-related protein complex 3, beta 1 subunit || AA678280 || 8546 || 100430	-2.05	-1.22	-0.35	-0.65	-1.86	-1.13			-0.56	-0.99		0.08	-0.55	0.2	-0.42	0.18	-1.48	-0.15		0.34	0.21	-1.39	-0.92		-0.24	0.26	-0.52	-0.28	-0.17	-0.76	-0.92	-0.87	-0.08	-0.45	-0.67	-0.46	-0.18	-0.45	-0.48	-0.25			-0.14	-1.16	-1.17	-0.65	-1.41	-1.26
IMAGE:83156	HEBP2 || Heme binding protein 2 || T68113 || 23593 || 100433		1.07	0.42				2.62	1.27	1.64	1.06		2	3.6		0.15		2.85		1.88	0.51	1.26	0.88	2.07		1.06	0.14	1.41	1.29	2.43	1.78	1.42	0.3	0.25	-0.07	1.82	2.08	1.04	0.16	1.11	1.04	0.4		2.44
IMAGE:1985603	|| || AI251374 || || 100437		-1.7	-0.94				-1.07		-0.75	-1.14		-1.34			-1.18	-1.5	-1.12	-0.93	-0.02	-1.24	-1.09	-1.24		-1.01		-0.58	-1.34	-0.46	-1.02		-1.41	-1.69	-1.55	-0.54	-0.76	-0.01	-1.11	-0.69	-0.66	-0.87	-1.36
IMAGE:200018	TCL1A || T-cell leukemia/lymphoma 1A || R97095 || 8115 || 100441				0.74					0.17	0.63		1.02	1.39	0.56				-0.47	0.7	-0.03	0.09					-0.05	-0.24				1.1		0.57	0.03		-0.28	-0.19	0.53	-0.62	0.48	0.12		0.35		1.12			0.79
IMAGE:265840	MYO10 || Myosin X || N21461 || 4651 || 100451	0.66																		-0.1	-0.14	-0.33						-0.46		-0.15		-0.26								0.23	-0.97								1
IMAGE:289060	HSPA4 || Heat shock 70kDa protein 4 || N63598 || 3308 || 100453	-0.71	-1.15	-0.55		-1.75		-1.16	-0.38	-1.39	-0.97	-1.01	-0.63	-1.36	-0.22	-0.46	-0.91	-0.89	-0.91	-0.47	-0.69	-0.5	-2.39	-1.39	-1.17				-0.73	-0.36	-1.46	-1.73	-0.49	-1.4	-0.17	-0.17	-0.91	-1.3	-1.99	-0.83	-0.98	-0.95		-0.44	-0.17	-0.8	-0.19
IMAGE:53099	RYR2 || Ryanodine receptor 2 (cardiac) || R15791 || 6262 || 100469	-0.67					3.46		-0.83	-0.06			-0.37		-0.97	-0.67		0.39	-0.66	0.26	-0.15	-0.39		-0.26		-0.31	0.14	-0.11	-1.23	0.33			0.42	0.17	0.59	0.22			-1.84	-0.87	1.22	-0.41		-0.96
IMAGE:133647	|| Full-length cDNA clone CS0DJ013YM22 of T cells (Jurkat cell line) Cot 10-normalized of Homo sapiens (human) || R27619 || || 100484			-0.79	0.88					0.85				2.76		-1.38			0.76	0.44	1.48	0.65						-1.48	1.7	1.79	1.26	2.09	-0.03	-0.55	1.19			1.81			2.23				-1.77		0.34
IMAGE:769857	|| || AA430367 || || 100489	-1.96					-0.47	-1.45		-2.03	-2.86	0.03	0.03		-2.4						-3.29	-2.65					1.69		-2.79	0.7	-0.89	-1.77	-0.67	-2.34	-3.05	-1.26			-0.53		-0.8	-3.19		-0.53		-1.93			-1.85
IMAGE:744944	MYO6 || Myosin VI || AA625890 || 4646 || 100493	2.49	2.36	2.51	2.43		2.71		3.13	2.08	2.92	1.61	2.82	3.51	3.23	3.89		1.43	3.14	1.91	3.35	2.72	2.4	2.12			3.23	1.67	2.88	2.66	2.23	2.37	1.92	1.73	2.21	3.5	2.34	3.11	4.02	2.39	3.16	3.01		2.72		2.67	2.93		2.62
IMAGE:300044	SLC35B3 || Solute carrier family 35, member B3 || N91539 || 51000 || 100513	0.75	0.53	1.05	-0.94		-0.03			0.98			1.12	1.49		1.44		1.19	1.53	1.18	1.88	0.97	1.73	2.29		1	2.09	1.31	1.18	2.04	1.22	1.17	0.87	1.07	1.49	1.07		0.45	0.42	1.47	1.94	1.28		0.47	1.28	1.14	0.99	-0.27	0.11
IMAGE:41987	KPNA2 || **Karyopherin alpha 2 (RAG cohort 1, importin alpha 1) || R60924 || 3838 || 100528	0.39	-0.71		0.17	1.35		-0.32	-0.48	-0.19	-0.46	1.19	-0.32	0.04	-1	-0.85			-0.62	-0.52	-0.51		-0.41	-0.27			0.62		-0.47		-1.36		0.52	-0.4	-0.9	0.06	-0.86	-0.51	0.1	-0.52	-0.9	0.04		-0.42	-0.01
IMAGE:796839	PDGFRL || **Platelet-derived growth factor receptor-like || AA461197 || 5157 || 100530	0.45	1.29	0.7	2.27			0.89	1.46	2.42	0.81	0.21	0.44	-0.4	1.73	0.2	2.09		2.74	2.31		1.63	3.32				1.61	0.29	2.54	0.73		1.76		3.65	0.37	0.56	3.24	0.91	1.48	2.16	1.73	2.02		0.63		-0.74			1.67
IMAGE:183811	TNFSF10 || Tumor necrosis factor (ligand) superfamily, member 10 || H44567 || 8743 || 100532		1.07	0.69				3.74	0.25	2.19	3.4		-0.92	0.35	1.03	-1.59	0.69	1.47	3.29	-1.32	-0.18	-0.97	1.07	-3	1.54	-3.98	-0.86	-0.3	-0.16	-1.74	1.48		-0.37	-0.49	-2.1	-2.5	2.34	1.07	3.68	-1.75	-0.02	-2.28		2.75
IMAGE:1207263	|| **Transcribed locus, weakly similar to XP_518535.1 similar to dJ108C2.1.4 (MCM3 minichromosome maintenance deficient 3 (S. cerevisiae), variant 4) [Pan troglodytes] || AA657881 || || 100535		-0.23	0.71					0.03	-0.73				-1.57	-0.01		-0.72	-2.28	-0.24			-1.64	-0.92	0.01	-0.61				-0.2	-0.4	-1.83			-0.51		0.76	-1.44	0.5	0.01	-0.56	-1.22	-1.06		-0.46
IMAGE:433111	KIAA1970 || KIAA1970 protein || AA680407 || 124454 || 100539	-0.73	-0.79	-0.62	-1.78		-0.61	-0.55	-0.86	-1.11	0.03		-1.28	-0.22	-0.12	-1.92	-0.92	-0.07	-0.65	-0.63	0.13	-0.27		-0.19		0.5	0.79	-1		-0.21		-0.55	-0.6	-0.81	-0.82	0.5	-1.55	-0.67		-0.49	-0.27	-0.91		0.14	0.52	-1.32			-1.48
IMAGE:491403	TNFRSF1B || Tumor necrosis factor receptor superfamily, member 1B || AA150416 || 7133 || 100541	0.43	0.57	-0.32				-0.14	-0.64	0.49	-0.33		-0.54	-0.96	0.05	-1.25		0.03	0.97		-0.19	-0.52		-1.16		-0.34	0.12	-0.52	0.15	-1.29	1.2	-0.09	-1.21	1.16	-0.68	0.07	1.9	-0.07	0.95		-0.18	0.44		1.12		0.93			0.74
IMAGE:758302	MGC61598 || Similar to ankyrin-repeat protein Nrarp || AA404338 || 441478 || 100543	0.31								0.02			0.15	0.65			-0.32		0.33	0.23	0.09	0.07	0.01				0.12			-0.36				0.39	-0.68	0.26	2.37	0.45	0.3	0.3	0.05	0.29		0.87		0.96
IMAGE:845363	NME1 || Non-metastatic cells 1, protein (NM23A) expressed in || AA644092 || 4830 || 100544	-1.35	-0.42	-1.47		-1.41	-2	-0.08	0.92	1.43	-0.32	-2.43	-1.48	-0.67	-0.8	-0.93	-0.99	-1.88	-1.51	-0.23	-1.65	-1.36	-2.06	-1.39	-1.37	-1.39	-1.65	-0.66	-1.19	-0.93	-1.67	0.95	-0.07	-0.95	-0.55	-0.2	-1.6	0.15	-1.24	-1.2	-1.69	-0.06		0.01	-1.46	-0.6	-1.59
IMAGE:628418	GPD1 || Glycerol-3-phosphate dehydrogenase 1 (soluble) || AA192547 || 2819 || 100559	1.22	0.21	-0.53	-0.21		1.73	-0.33		0.67	0.83	-0.05	-0.06	0.75	0.16	0.32	0.39	-0.18		0.72	0.21	0.49	0.08	1.04	0.15	-0.19	0.65	0.35	1.38	0.03	-0.18	0.47	0.72	0.04	0.21	0.59	1.24	0.38	0.42	0.35	0.3	0.59		0.87		0.9			1.92
IMAGE:214162	MT1H || Metallothionein 1H || H77597 || 4496 || 100560	-0.04	0.38	1.1				0.31					-1.37		-0.3	-1.03	1.33		-0.15	0.05		0.14	0.16	-0.01	2.53		1.13	0.67	0.14	1.61	1.42			0.06	0.84	-0.06	1.22	1.28	2.2	0.69	2.17	1.32		1.47		1.58	-0.05		-0.15
IMAGE:144834	MAP7 || Microtubule-associated protein 7 || R77251 || 9053 || 100562	0.38					1.2			0.53			1.54			2.36		0.97		1	1.34	1.53		1.33		1.87	-0.74	1.19	1.31	0.97	1.01	1.36	0.6	-0.08	1.12	0.69	1.61	1.26	-0.17	1.56	1.06	0.68		1.49	1.8	1.44	1.79		0.15
IMAGE:625683	NOC4 || Neighbor of COX4 || AA186413 || 10328 || 100572	-0.68	-1.39	-0.6	-2.17	-0.69	-1.23	-0.23	-0.65	-0.79	-1.19	-0.64	-0.94	0.07	-1	0.33	-1.06	0.15	-0.86	-0.72	-0.42	-1.26	-1.36	-1.73	0.15	-0.54	-0.24	-1.2	-0.91	-0.15	-0.62	-0.81	-0.81	-0.92	-0.18	-0.41	-0.55	-0.73	-1.02	0	-0.24	-0.52		0.68	-1.19	-0.64	-1.16	-0.7	-1.19
IMAGE:120749	VANGL1 || **Vang-like 1 (van gogh, Drosophila) || T95333 || 81839 || 100584	-0.74	-1	-1.07		0.23	0.84			1	-1		0.76	0.17	-0.38				-0.02	-0.47	-0.05	0.42		0.4			0.09	0.47	0.23	0.15	-0.17	-0.19	-0.14	-0.45	0.5	-0.11	-0.84	0.04	-1.09		0.16	0.12		-0.08	-0.95	2.23	-0.29	-0.39	-0.12
IMAGE:854760	PRKAR1A || Protein kinase, cAMP-dependent, regulatory, type I, alpha (tissue specific extinguisher 1) || AA630507 || 5573 || 100593	0.38	0.29	-0.37	-0.26	-0.03	-0.6	-0.26	0.6	2.48	0.45	0.01	0.08	0.5	0.7	0.54	0.49		0.84	0.12	0.39	1	1.5	0.67	0.57	-0.24	1.26	1.37	1.05	0.81	0.17	0.58	0.63	0.47	0.76	0.41	0.73	0.16	1.14	0.57	0.56	0.67	-0.29	0.22		-0.09	1.32	0.69	0.29
IMAGE:48886	MRC1L1 || **Mannose receptor, C type 1-like 1 || H14723 || 414308 || 100604	1.76	1.97	1.81						0.66	0.27					1.12			1.66		1.86	-0.38							1.18	-1.45					0.66			0.82	0.22		0.23	0.63		-0.04		2.81	0.43
IMAGE:823859	GJB2 || Gap junction protein, beta 2, 26kDa (connexin 26) || AA490466 || 2706 || 100605	-0.1			1.61	-1.81	1.02		-0.07	0.47	-0.65		0.21	-0.55	1.35	-0.25	0.82	0.56	1.83	0.87		1.06	1.16			1.38	0.15	-0.15	2.43	0.33	0.72	-0.17	1.31	0.95	-0.66	-0.28	0.71	0.65	1.35	1.25	1.25	0.12	0.54	0.51	-1.2	-1.52	-0.94	-0.98	0.15
IMAGE:265680	CXADR || Coxsackie virus and adenovirus receptor || N25352 || 1525 || 100618	-1.4			-1.46		-0.46	-0.34	0.37	-0.39	0.59	-0.85	0.2	-0.06	-0.84	-0.94	-0.45	0.2	-0.32	-0.79	-0.38	0.94	-1.38	-1.68		-0.35	1.48	1.21	0.28	-0.51	0.14	0.28	0.07	-1.2	-0.13	0.5	-0.69	-0.24	-0.71	-0.64	-0.1			0.4	-1.61	-0.15	-1.32		0.52
IMAGE:753234	ZFX || Zinc finger protein, X-linked || AA406372 || 7543 || 100619	0.67	0.79	0.64	0.78		-0.16	0.69	0.55	0.31	0.12	-0.62	0.52		-0.02	0.58	0.33	-0.22		0.1		1.28		1.34		-0.42	0.13	0	0.85	0.16	0.35	0.41	0.27	-0.52	0.04	0.07		0.31	0.13	0.18	0.37	-0.02		0.45	1.66	0.02	0.51	1.14
IMAGE:743268	DDX54 || DEAD (Asp-Glu-Ala-Asp) box polypeptide 54 || AA400151 || 79039 || 100637	-0.84	-0.15	-0.4		-0.83	-1.29	-1.41	-0.52	-0.58	-0.63	-1.7	-1.37	-0.23	-0.29	0.14		-1.24	-0.96	-0.61	-0.51	-0.38	-1.82	-1.33	-0.39		0.06	-1	-0.8	-0.27	-1.15	-0.88	-0.75	-0.79	-0.5	-0.07	-0.38	-0.69	-1.17	-0.77	-0.52	-0.33		0.18	-0.48	-1.51			-0.73
IMAGE:1132429	TOB1 || **Transducer of ERBB2, 1 || AA631929 || 10140 || 100639			0.75				-0.67		1.18	0.8	-1.13	1.4	1.54	1.42	0.69	1.52	-0.87	0.66	1.63	1.21	1.5	1	-0.53		1.06	-1.14	1.78	1.73	1.85	0.43	2.49		1.1	0.39	0.41	1.28	1.09	1.02	0.26	1.08	0.96		1.79
IMAGE:429519	e(y)2 || E(y)2 protein || AA011390 || 56943 || 100644							0.72			1.42		0.36		-0.07	0.01				0.44	-0.15	-0.18		1.4			0.57	1.3		-0.15	0.47			0.2	0.19	1.07		-0.26			-0.69	0.11		2.52
IMAGE:416049	LASS6 || LAG1 longevity assurance homolog 6 (S. cerevisiae) || W85843 || 253782 || 100645	-0.23	0.19	0.6	1.5		0.39	-0.95	1.22	-0.26	0.83		0.28	1.15	1.16	-0.65	-0.27				0.9	0.59	-0.34	-0.21		1.81	1.43	1.14	1.28	0.81	-0.82	1.52	2.76	-0.28	0.25	-0.19	-0.81	-0.01	1.68	0.76	0.66	-0.26		1.66	1.18	-0.81	2.08		0.38
IMAGE:325102	ZRANB1 || **Zinc finger, RAN-binding domain containing 1 || W49714 || 54764 || 100647	0.73	0.96	0.98				1.02	2.02	0.53	0.45	-0.41	0.17		1.02	0.85	0.2		1.85	2.08	1.06	1.64	0.91				0.6	0.88	0.98	0.73	0.43	1.41	1.2	0.02	1.1	2.28	0.58	1.28	-0.35	1.31	0.02	1.41		1.55		1.54			1.43
IMAGE:812256	TMOD2 || Tropomodulin 2 (neuronal) || AA455058 || 29767 || 100654		0					0.67	0.09	1.5		1.79	0.46		-0.03	0.88		2.2			0.12	-0.15	1.63	1.34		0.7	-0.22	0.36	0.62	-0.01	1.63	0.11	0.09	1.1	-0.04	1.58	1.22	0.68	0.97	0.76	0.58	0.56		0.58
IMAGE:366156	ATP5E || **ATP synthase, H+ transporting, mitochondrial F1 complex, epsilon subunit || AA062814 || 514 || 100660		0.58					0.58	0.92	0.02	0.63	-0.17	0.15		0.14	0.68		0.64	-0.19	0.8	-0.32	0.15	0.61	-0.19		0.06	-0.65	-0.06	0.24	0.42	1.11		1.48	0.13	0.12	-0.23	0.92	-0.08	-0.31	1.33	0.18			2.12
IMAGE:823871	SPARCL1 || SPARC-like 1 (mast9, hevin) || AA490471 || 8404 || 100661	3.62	4.93	4.73	4.23		3.43	3.53			3.42				4.09	3.85	5.88		4.89	5.16	4.42	3.02	6.2	4.21			3.34	2.76	4.15	1.93	4.18		4.19	5.25	1.53	1.94	5.87	3.43	4.49	5.02	4.01	4.61				3.55
IMAGE:72050	CLNS1A || Chloride channel, nucleotide-sensitive, 1A || T52362 || 1207 || 100665	-1.28	-1.29	0	-2.4	-0.39	-1.97	-0.5		-0.69	-0.72	-1.2	-0.75	-0.62	-1.33	-0.8		-1.36	-0.74	0	-0.84	0.34	-1.04	-1.11	-0.73	-0.72	-0.03	-1.63	-0.62	-0.84	-1.62	-1.08	-0.67	-1.66	-0.7	-0.54	-0.5	-0.6	-0.25	-0.71	-1.42	1.69		-0.06		-1.84	-1.81	-2.01	-2.03
IMAGE:377346	C1S || Complement component 1, s subcomponent || AA055520 || 716 || 100666	2.76	3.3	3.48	1.93		2.93	3.77	4.91		3.47	3.29		1.98	3.56	2.07	5.52	3.19	5.18	3.75		3.67	6.03	2.21		2.47	0.52	2.77	4.68	2.23		3.9	3.46	5.75	1.59		5.92	4.08		3.9	4.66	3.49		2.5		2.54			2.92
IMAGE:502151	SLC16A3 || Solute carrier family 16 (monocarboxylic acid transporters), member 3 || AA129777 || 9123 || 100686	-0.36	-0.9	-2.45	0.63	-2.2	-0.97	-1.5	0.45	-1.02	-1.19	-0.17	-2.08	-1.23	-1.14	-2.16	-1.79	-0.46	-1.36	-1.82		-1.63	-1.18	-3	0.11	-0.68	1.03	0.68	-1.21	-0.46	-0.79	-2.44	-1.21	-1.66	-1.59	-0.55	-1.57	-0.57	-1.1	-0.36	-0.99	-0.82	-0.56	0.74	-1.1	-1.26	-1.61		-0.44
IMAGE:141959	WWP1 || WW domain containing E3 ubiquitin protein ligase 1 || R67561 || 11059 || 100690	1.89				-0.25		0.04	1.21	0.42	-0.18	-0.45	0.06			1.5			1.27	0.79	0.82	0.15	1.09				-0.25	1.55	2.03	0.77		-0.52	1.25	-0.24	-0.21	-0.08	1.25	0.81	0.66	0.84	0.86	1.78	1.53	1.1	2.02	1.48	1.56		0.62
IMAGE:240208	WDR40A || **WD repeat domain 40A || H79705 || 25853 || 100692		0.9	2.08				0.44	0.91	-0.03	0.14	0.31	-0.32	0.5	0.23	0.36	-0.12	-0.13	-0.24	-0.03	-0.39	0.13	-0.19	0.23		0.28	1.05	-0.3	0.61	0.29	-0.13	-0.15	0.61	-0.32	0.14	0.29	0.06	-0.47	0.23	0.49	0.02	0.12		0.59
IMAGE:951117	SHMT2 || Serine hydroxymethyltransferase 2 (mitochondrial) || AA620477 || 6472 || 100693	-1.19	-1.32	-1.11	-2.21	-1.84	-1.38	-0.62	-1.7	-1.31	-0.62	-0.77	-0.95	-0.55	-2.12	-0.78	-1.41	-0.51	-1.48		-1.24	-0.25	-1.68	-0.45	-1.11	-1.61	-0.9	-1.26	-1.94	-0.22	-1.07	-0.54	-0.32	-0.56	-0.71	0.02	-1.36	-1.14	-1.46	-0.82	-0.55	-1.1			-1.78	-0.38	-2.6	-1.74	-1.12
IMAGE:782841	ADD2 || Adducin 2 (beta) || AA448280 || 119 || 100737	-0.39		-2.45						-1	-1.5	0.65	-0.88		-1.56					-0.15	-1.28	-0.45				-1.51	-0.24	-0.59		-0.06		-1			-0.03	-0.2	-1.38		-2.52	-1.56	-2.14	-1.31
IMAGE:77728	SLC20A2 || Solute carrier family 20 (phosphate transporter), member 2 || T55870 || 6575 || 100750		0.21	0.56	-0.34	-0.08	-0.19	0.11		0.11	0.05	0.46				-0.45				0.15	0.41	1.16		-1.17			0.65	0.63	0.7	1.06				0.04		0.43			0.32	0.32	-0.15	0.29		-0.1	-0.2	-0.4		1.09
IMAGE:145292	COL4A1 || Collagen, type IV, alpha 1 || R78225 || 1282 || 100767	0.37	0.2	-0.51	1.79		1.48	0.34	0.35	1.76	0.27	1.26	0.48		0.59	0.12	1.23	1.52	0.75	-0.1	-0.45	0.53	0.69	1.08	0.81	-0.65	0.14	1.58	1.25	1.45	0.49	0.62	0.3	1.79	0.36	0.92	0.38	1.05	0.7	1.52	1.18	0.47		0.53	1.8	-0.7	-0.62		1.04
IMAGE:951142	FEN1 || Flap structure-specific endonuclease 1 || AA620553 || 2237 || 100781	-1.49	-2.67	-1.95	-1.29	-1.66	-2.7	-0.55	-1.26	-1.81	0.15	-0.57	-0.75	-0.63	-1.68	-1.34	-2.38	-2.09	-1.92	-0.94	-2.18	-1.29	-2.42	-1.19		-2.51	0.08	-1.78	-1.81	-1.45	-1.94	-1.06	-1.38	-2.73	-0.78	-0.69	-1.89	-0.74	-0.42	-1.21	-1.47					-1.3	-2.59		-2.32
IMAGE:129862	LOC338692 || Hypothetical protein LOC338692 || R17095 || 338692 || 100784	0.66	0.11	0.23	-0.8			0.07	0.9	0.56	-0.01	-1.06	-0.71	1.08	-0.03	-0.4	0.15	0.04	0.24	0.17	-0.12	-0.44	-0.48	-0.68		-0.24	1.01	1.03	0.31	-0.61	0.19	-0.22	0.25	0.12	0.19	0.03	0.37	-0.24	0.59	-0.09	0.14	0.7		1.03	-0.1	0.03	0.01	-0.22	0.78
IMAGE:770840	AVIL || Advillin || AA427733 || 10677 || 100787								0.67	1.24	0.65		0.05		0.51	2.27		0.9	1.64	1.12	0.86	0.47	2.77			0.91	-0.58	1.05		1.02		0.1		0.87	0.61	0.07	0.61			0.81	1.14	1.39		1.14
IMAGE:23819	ABCG1 || ATP-binding cassette, sub-family G (WHITE), member 1 || R39446 || 9619 || 100788		-0.34	0.33					-0.03	1.28	-0.08	-1.22	1.68		0.05	-0.06		-1.31		0.15	0.99	-0.23		-1.31	-0.7		0.91	2.3		0.73	2.18	1.06	0.96	-0.42	0.43	-0.33	1.72	-0.22	1.73	1.13	0.91	-0.12		2
IMAGE:767706	SLC40A1 || **Solute carrier family 40 (iron-regulated transporter), member 1 || AA417956 || 30061 || 100791		2.37	2.59				1.92	4.61	3.47	2.05	-0.86	3.11	2.45	4.98	-0.32	3.18	0.75	5.14	4.42	2.9	1.53	3.9	0.14	3.03	3.5	-0.91	1.16	3.92	1.13	1.81	3.18	1.28	3.51	3.82	0.72	4.17	3.03	3.76	2.06	2.62	1.29		1.32
IMAGE:741398	DDR1 || Discoidin domain receptor family, member 1 || AA400885 || 780 || 100793		1.81	1.73				2.18	2.14	0.74	1.49	1.21	2.37					0.55	1.34		1.11	1.18	-0.03	0.96	0.8		1.16	1.9	2.02	2.07	1.13	1.05	1.7	-0.4	0.94	1.74	1.07	1.18	2.5	1.59	2.1	1		1.22
IMAGE:295985	CDK6 || Cyclin-dependent kinase 6 || N67039 || 1021 || 100795							-1.91		-2.75	-2.15	-1.88			-3.45	-3.3	-2.43	-2.2	-2.65	-2.54	-2.13	-1.6	-2.68	-1.35		-2.58	-0.14	-2.81	-1.93	-1.82			-1.34	-1.92	-2.61	-1.27	-2.71	-3.56	-3.85	-2.64	-1.92			-3.83
IMAGE:191664	THBS2 || Thrombospondin 2 || H38013 || 7058 || 100797	3.45	1.9	2.35	3.88		1.91	1.09	1.5	3.45	1.62	1.44	1.06	2.13	3.05	1.2	2.92	3.23	3.86	2.67	2.79	2.81	3.75	3.84	3.61	2.12	0.9	2.38	3.63	1.55	2.29	2.34	2.8	4.15	1.46	2.3	2.52	2.54	2.37		3.46	2.34		1.57		1.09	0.79		2.69
IMAGE:768638	SLC15A2 || Solute carrier family 15 (H+/peptide transporter), member 2 || AA425352 || 6565 || 100798	0.01	0.63		0.2	-0.51	2.16		-0.04	0.18				-0.65	-0.81		-0.72		0.29			-0.77	0.55				0.16		-0.09		0.07		0.07	-0.24			0.36	-0.08	-0.13	-0.56	0.54	-0.19		-0.8	-1.93	0.16			-1.01
IMAGE:724112	LOC401022 || Hypothetical LOC401022 || AA411169 || 401022 || 100799	-0.49	0.26	0.38	2.21				1.85	1.01	0.84		1.15	0.04		-0.05		0.92		0.69	1.03	0.37		0.52		1.71	0.34	0.33	0.59	0.79	0.97		0.5	1.54	0.41	0.92	1.46	2.14	1.42	1.61	0.64	1.19		1.63		-1.16		-1.78
IMAGE:785795	C6orf211 || Chromosome 6 open reading frame 211 || AA449754 || 79624 || 100840		0.18	0.19				-0.96	0.73	0.17	-0.31		0.16	3.47	1.89	1.86	-0.24	-0.51	1.23	1.3		4	-0.02	-0.14	-0.22	2.16	0.13	4.26	1.9	0.21	-0.51		-0.92	-0.25	0.54	-0.49	0.67	2.65	2.11	-0.03	0.08	2.11		-0.4
IMAGE:44975	IDI1 || Isopentenyl-diphosphate delta isomerase || H08820 || 3422 || 100849	0	-0.47	-0.02	0.66	-0.29	0.41	0.46	0.78	-0.3	0.42	-0.05		0.26	0.15	-0.47	-0.38	-1.37	0.07	-0.64	-0.27	-0.39	0.05		-0.08	0.1	2.1	-0.47	0.05	-0.26	-0.78	0.11	0.31	1.72	-0.69	0.56	-0.66	0.79	1.14	0.52	2.7			0.9	-0.8	0.13		-1.23	-1.55
IMAGE:290162	ANKRD32 || Ankyrin repeat domain 32 || N90808 || 84250 || 100857			0.05					-0.56		-0.68	-0.76	-0.29	-2.11	-0.31	-0.46			0.01	-0.38	-0.37	-0.19		-0.84		-0.96	-0.95	-0.31	-0.62	-0.11		-0.5	-0.73	-0.8	-0.2	-0.71	-0.7		0.12		-0.32			-0.26
IMAGE:502397	STK24 || Serine/threonine kinase 24 (STE20 homolog, yeast) || AA156737 || 8428 || 100861		-0.43	0.16	-0.5	0.79		-1.02	-1.25	-1.73	-0.99	0.09	-0.93	-0.91	-0.44	-1.1	-0.83	-1.25	-0.61	-1.25	-0.34	-0.58	-1.95	0.25	-2.21	0	2.07	-1.31	0.19	-0.63	-0.93	-0.92	-1.47	-0.74	-0.5	0.67	-1.87	0.04	-0.48	-0.62	-0.5	-1.29		1.25	-0.52		-1.15	-1.03
IMAGE:32632	|| || R43088 || || 100866	-0.04																		0.19							-1.1							0.18						-0.41		-0.23				-2.72			1.39
IMAGE:299609	RNF141 || Ring finger protein 141 || N70848 || 50862 || 100870	0.14	1.48	1.32					0.54	0.58	0.23	0.24	1.6	-0.01	1.64	1.74			1.19	1.53	1.66	0.56	1.16	1.39		0.59	0.2	1.23	1.32	0.59		1.1		0.57	0.69	0.78		0.75	0.17	1.09	1.21	0.82		0.6		0.45
IMAGE:202199	CPSF2 || Cleavage and polyadenylation specific factor 2, 100kDa || H52390 || 53981 || 100873	0.4	0.17	0.29	-0.34		-0.21	0.81	0.35	-0.3	0.33	0.72	0.41	0.58	1.34	0.61	0.44	-0.81	0.76	0.26	1.34	0.16	0.2	1.59		0.61	2.06	0.78	1.4	0.83	-0.73	0.11	0.54	0.1	0.37	1.09	-0.67		0.74	0.47	0.29	0.14		-0.02		0.48	1.14		0.57
IMAGE:324715	FOLR3 || Folate receptor 3 (gamma) || W47361 || 2352 || 100875	1.46								0.32																	0.57		-0.09	0.32	0.2	0.39		1.26	0.1			-0.59	-2.14	-0.17	-0.7			-0.97
IMAGE:490784	CORO6 || Coronin 6 || AA133194 || 84940 || 100876		-0.23	-1.53				0.07		-0.05	0.41	-0.18	0.26		-0.48	-0.36		-0.32		0.25	-0.72	-0.32				-0.75	0.11	-0.33	-0.17	-0.26		-0.33		0.19	-0.1	0.34	1.07	0.52		-0.45				0.87
IMAGE:129725	RBPSUH || Recombining binding protein suppressor of hairless (Drosophila) || R16902 || 3516 || 100889	0.26	0.57	0.6	0.11	-0.19	0.63		0.68	0.72	1.28	-0.27	0.94	0.61	-0.27	1.82	0.19		0.96	0.68	-0.86	-0.14	0.35		0.82		-0.08	0.49	0.1	0.88	2.05	0.64	0.39	-0.2	-0.56	0.97	0.96	0.09	1.18	1.71		-0.03		0.51	0.76		-0.23		0.42
IMAGE:897619	DXYS155E || DNA segment on chromosome X and Y (unique) 155 expressed sequence || AA496863 || 8227 || 100893	-1.52			-1.81		-1.75	-1.35		-1.91	-1.63	-1.16				-2.3		-0.97		-1.43	-1.51	-0.85		-1.65			-1.48	-1.78		-0.37		-1.17	-0.92	-1.62	-1.52						-0.52			-1.56	-1.83	-2.25			-1.62
IMAGE:85800	SLC43A1 || Solute carrier family 43, member 1 || T72067 || 8501 || 100902							-0.62		-1.67	-1.68		-1.19		-1.74		-1.29		-0.65	-0.75	-0.75	-0.56	-1.22				-2.36	-0.88	-1.41	-1.02				-0.62	0.43	-0.83	-0.52	-1.51	-1.06	-1.29	-0.16	-0.64		-1.94
IMAGE:154654	IRX3 || Iroquois homeobox protein 3 || R55184 || 79191 || 100903	0.56	0.88	1.2	0.57	1.32	1.61	1.55	2.08	1.26	1.94	1.33	1.05	1.28	0.92	1.75	1.65	0.74	2.04	1.85	1.46	1.86	0.87	1.1	2.5		0.23	1.41	1.81	1.96	1.51	1.66	1.42	0.16	1.35	1.99	1.89	1.62	2.05	1.78	3.06	2.14	2	1.79	1.43	-0.1	2.27	2.86	-0.08
IMAGE:325953	EMR3 || Egf-like module containing, mucin-like, hormone receptor-like 3 || AA037283 || 84658 || 100906		-0.22	0.28	-0.81		-0.98	-0.12	0.51	-0.22	0.09	0.44	-0.26	-0.36	-0.05	-0.83		-0.2	0.04	-0.48	-0.36	-0.03	0.91	1.73	-0.25	-0.67	1.52	-0.42	0.4	-0.08	-2.1	-0.22	0.47	0.86		0.96	-0.52	-0.02	0.18	1.02	0.41	-0.63		1.18	-0.06		-0.55	-0.54
IMAGE:915908	|| **Transcribed locus, weakly similar to NP_506146.1 putative protein, with 2 coiled coil-4 domains (5N52) [Caenorhabditis elegans] || AA579336 || || 100912										-0.6			-1.08		-0.2	-0.87	-1.23	-0.99	-1.75		-2.51		-1.43	0.08		-2.12	-1.39	-1.22		-1.72		-1.31	-1.81	-2.96	-0.97	-0.87	-2.36			-1.57			-1.57
IMAGE:277906	LILRA2 || Leukocyte immunoglobulin-like receptor, subfamily A (with TM domain), member 2 || N63398 || 11027 || 100914	0.71							0.81	1.79	1.69		1.5		1.58	0.42			1.12	1.06	1.27	0.23					0.97	0.74		-0.02		1.23	0.68	1.96	0.48	1.65		0.69	0.8	1.08	-0.22	2.23		1.49		1.61
IMAGE:730410	LCK || Lymphocyte-specific protein tyrosine kinase || AA420981 || 3932 || 100920	-2.64	-2.03	-1.91	-2.47			-1.8	-3.88	-1.89	-2.3		-2.56		-2.83	-3.89	-1.6	-2.81	-1.34	-2.72	-2.54	-2.75	-1.31	-3.41		-3.68	-2.15	-2.66	-2.54	-1.77	-1.18	-2.73	-2.43	-1.85	-1.98	-1.9	-1.48	-2.37	-0.96	-2.68	-2.98	-2.41		-1.28		-0.81
IMAGE:725268	LOC440712 || Hypothetical gene supported by AK122631; BC071785 || AA291716 || 440712 || 100928								-1.73		-0.58		-1.26		-1.34	-0.73			-1.15	0.18	-0.47	-0.44					-1.08	-1		-0.81	-0.86	-1.13	-1.19		-0.85	-0.77	-0.06	-2.49	-1.58	-1.39	-1.95	-1.76
IMAGE:85128	C1QB || Complement component 1, q subcomponent, beta polypeptide || T71284 || 713 || 100935		3.36	3.44	4.43						5.11	2.97	4.11			5.32		4.82		3.99	4.93	3.01					3.75		4.36	2	4.95	5.02	3.33	5.16	2.38	3.73		5.24	5.49	4.53		5.42		5.35		4.8			3.7
IMAGE:113257	|| || T83646 || || 100941			-0.58				-0.08		-2.12			-0.21	-1.96	-2.78		-2.12		-3.09	-2.23	-2.4						0.81	-2.95	-2.74	-0.64		-2.17	-1.39		-1.07	0.2		3.28	-2.38	-0.23	-3.37	-0.85		-0.09
IMAGE:739126	TSTA3 || Tissue specific transplantation antigen P35B || AA421687 || 7264 || 100944	0.83	0.86	-0.32	1.54		-0.45	0.85	0.66	1.7	1.75	0.56	0.68	0.57	0.33	0.96	1.73	1.82	0.79	0.64	0.29	0.17	0.2	1.27	0.82		0.68	1.47	0.56	2.28	2.92	1.43	2.28	-0.59	0.4	1.47	0.3	-0.17	0.61	0.06	1.84	0.74		1.86	0.57	1.8	-0.26	-0.05	0.97
IMAGE:43733	GYG2 || Glycogenin 2 || H04789 || 8908 || 100947		-0.44	0.05			-1.5			-0.14			0.32	-0.29	0.33	-1.68		0.51	0.05		-0.92	-0.26		0.08				-0.39	0.34	0.15	0.47	-0.34	0.48	-0.69		1.52	2.66	0.25	-0.51	0.4	0.23	-0.6		0.67
IMAGE:786302	DPEP2 || Dipeptidase 2 || AA451861 || 64174 || 100951									1.89	0.52			0.31	0.73		0.54		1.8	0.75			1.95					-0.05	-0.27	-0.25				0.95	0.62	0.17	1.9	0.05	0.7	0.28	0.7	1.44
IMAGE:853809	RGS5 || Regulator of G-protein signalling 5 || AA668470 || 8490 || 100957	-1.19	3.1	0.07	1.72		1.38	-0.37		1.95	0.74		1.66	0.19	0.97	4.47	2.28	0.52	1.22	1.03	1.91	1.17	2.04	0.44		1.13	0.72	1.36	1.91	0.86	1.39	1.19	1.1	1.87	1.36	0.32	2.07	-0.1	1.43	2.16	0.97	1.25		-0.1		-1	2.34		0.93
IMAGE:842765	IQWD1 || Glycine cleavage system protein H (aminomethyl carrier) || AA486193 || 55827 || 100961	0.09	0.83	0.11	1.59			0.96		1.08	1.04		1.22	1.26	1.17	1.41		0.35	1.8	2.61	1.32	1.51		1.1		1.83	2.63	0.84	1.5	1.83	0	1.34	0.68	0.91	1.61	1.48	1.06	1.52	2.13	0.9	1.63	1.58		1.57	0.33	0.59	0.83		1.1
IMAGE:756708	KCNN4 || Potassium intermediate/small conductance calcium-activated channel, subfamily N, member 4 || AA443903 || 3783 || 100967		1.15	0.27				1.55	0.36	0.75	2.2		2.73	-0.78	-0.44		-0.42		-0.02	-0.26				2.98			1.74		-0.16	-0.43	1.89		0.72		-1.05	1.96			-0.07		-0.28	-0.61		1.34
IMAGE:236155	ELK4 || ELK4, ETS-domain protein (SRF accessory protein 1) || H61757 || 2005 || 100973	-1.13								-0.87	-0.45		-0.54		-0.04	-1.16			-1.76	-0.19	-0.79	-0.49				0.3	-0.88	-0.74	-1.69	-0.23		-0.45		-0.64	-0.28	0.28		-1.2	-1.09	-0.91	-1.31			-0.69		-0.59			-0.73
IMAGE:491113	CDH11 || Cadherin 11, type 2, OB-cadherin (osteoblast) || AA137109 || 1009 || 100977	0.05	1.8	0.58				0.47	1.91	1.86					2.32	1.93	2.79	1.65	3.3	1.45		1.51	2.08		2.69		-0.47	1.11	2.39	0.99	1.25	1.49	1.46	3.15	0.32	0.5	2.18	1.63	1.83	2.43	2			1.51		0.75			1.71
IMAGE:241982	PIP5K2A || Phosphatidylinositol-4-phosphate 5-kinase, type II, alpha || H93932 || 5305 || 100991	-0.75	-3.7		0.12			0.03			-0.52		-0.94		-0.35	-0.19	-0.46	-0.13	-1.2	-0.37	-0.07	-0.21				-0.22		-0.46	-0.22			-0.44	0.13	-0.15		-0.31	-0.56	-0.7	-0.4		-0.32	-2.1		-0.76		-0.68
IMAGE:48518	ABCA5 || ATP-binding cassette, sub-family A (ABC1), member 5 || H14372 || 23461 || 100992	0.69			0.6				0.35	2.99	0.59		1.1	0.03	0.35	0.54		0.66	-0.06	-0.59	0.22	0.27	1.7			-0.59		1.19	0.45	1.14		-0.09		0.01	-0.74			-1.04	0.98	0.4	0.95	0.88		-0.27
IMAGE:73252	HMGCS1 || 3-hydroxy-3-methylglutaryl-Coenzyme A synthase 1 (soluble) || T56013 || 3157 || 100998		-1.73	-1.21				0.52	0.04	-0.65	0.69	-1.23	-0.31		-0.46	-2.18	-1.1	-2.19		-1.82	-1.1	-0.34	-0.8	-1.65		-1.96	-0.34	-2.41	-0.8	-0.85	-0.49	-1.62	-0.05	-1.43	-0.95	-0.52	-2.03	1.67	-1.34	-0.94	0.59	-1.4		0.15
IMAGE:488651	FAM46B || Family with sequence similarity 46, member B || AA045825 || 115572 || 101001			1.05					-0.34	0.85	1.22		0.36		1.31			2.14		-0.11	-0.25	0.08	-0.85	0.23		0.57	-0.8		0.67	-0.59	0.29	1.39	-0.5	-0.81	0.34	0.25		-1.48	0.17	-0.41		-0.24
IMAGE:205497	ZC3HDC1 || Zinc finger CCCH type domain containing 1 || H57857 || 64761 || 101005		-0.55	-0.11				0.83	0.2	1.01	1.01	-0.06	1.52		0.46	0.42		0.91		0.1	0.52	0.1	0.52	-0.57		0.19	1.19	1.29	0.67	-0.31	0.89	-0.85	-0.48	0.73	0.55	0.16	1.07	0.78	1.43	-0.23	1.11			0.83
IMAGE:964748	SCGB2A2 || Secretoglobin, family 2A, member 2 || AA513640 || 4250 || 101009	2.3	2.84	3.38				0.34			6.25	0.39	-0.28		1.92	-0.28	5.77			2.75	2.82	1.98	1.86					2.06	2.74	4.84	6.07	2.84	4.68	3.21	-0.24	4.44	7.71	5.02	5.79		0.42	2.37		1.14
IMAGE:770444	SYPL || Synaptophysin-like protein || AA427447 || 6856 || 101011	-0.63	-1.29	-0.5	-0.37	-0.34	-0.25	0.76			0.76	-0.73	1.2	-0.87	-0.15	-0.96	0.47	-0.58		-0.06	1.42			0.62			2.08	-0.78	1.53	-0.35		0.55	0.8	-0.47	-0.04	0.08	-0.09	-0.11	-0.02	0.66	0.66	0.2		1.04		-0.39	0.51		-0.61
IMAGE:347348	FLJ10700 || Hypothetical protein FLJ10700 || W81185 || 55731 || 101012	1.43	-0.13	1.18	-0.85			-0.75	0.98	-0.2	-0.41		0.17			-0.17		-0.07		0.69	0.03	0.55		0.63		0.42	0.07	0.33		-0.06	0	-0.42	-0.27	0.04	-0.05	-0.35		0.83	0.88		-0.47	0.42		0.62	1.1	-0.12	1.52	0.81	0.42
IMAGE:279195	FABP7 || Fatty acid binding protein 7, brain || N46862 || 2173 || 101018	-2.45								-0.23	-0.22	1.1	-0.11	0.56	-0.65	-0.45			-0.9	0.11		-0.02		0.09				-0.35	-0.42	0.92		0.96		-0.11	0.38	0.18			-1.03	-0.99	2.52			-0.03
IMAGE:811782	TTLL4 || **Tubulin tyrosine ligase-like family, member 4 || AA463454 || 9654 || 101022		-0.49	-2.36				-0.66	-2.54	-1.01	0.58		-0.72	-1.44	-0.21	-2.73	0.29		-0.46	-0.55	-0.2	-0.99	-0.29	-0.29			0.54	-0.76	-0.17	-0.79	-2.07	-0.68	-0.27	1.19	-1.94	-0.15	-1.02	-1.14	-0.58	-0.32	-1.59	-1.71		-0.01
IMAGE:767817	POLR2F || Polymerase (RNA) II (DNA directed) polypeptide F || AA418689 || 5435 || 101027	-0.92	-1.39	-1.54	-0.77	0.63	-0.98	-0.74	-0.47	-1.08	-0.44	-0.78	-1.18	-0.31	-0.87	-0.52	-0.88	-0.46	-1.62	-0.65	-1.17	-0.46	-1.42	-0.55	-0.45	-1.17	-0.65	-0.95	-1.37	-1.28	-1.5	-0.36	-1.13	-1.02	-0.57	0.6	-0.91	-0.63	-0.98	-0.99	-1.01	-1.08		0.04		0.3			-1.52
IMAGE:120572	HELZ || Hypothetical protein LOC284019 || T95553 || 9931 || 101029	-1.06		-0.15	0.51			0.59	-0.4		0.07		-0.15	-1.17	-0.23	-1.12	-0.26		-1.23	-0.07	-0.07	0.02	-0.74	0.57		-0.65	-0.18	-0.03	-0.72	-0.09			-0.19	-0.33	-0.35	0.12	-1.38		-0.27	-0.32	-0.69	-0.89		0.16		-1.17
IMAGE:41591	MN1 || Meningioma (disrupted in balanced translocation) 1 || R59212 || 4330 || 101031	-1.06											-0.82							0.01	1.33			-0.54			0.24	0.22						1.86	0.06	0.15										2.46			1.07
IMAGE:753313	LAPTM5 || Lysosomal associated multispanning membrane protein 5 || AA406585 || 7805 || 101032	-0.01	0.91	0.95	0.96	0.86	2.68	0.9	0.9	1.36	1.11	1.04	0.74	0.88	1.32	0.17	2.08	1.16	1.58	0.44	1.78	-0.06	0.89		0.5	1.16	2.94	1	1.34	0.27	1.93	0.74	0.37	1.29	0.6	1.75	0.96	1.48	1.4	1.43	0.58	1.79	-0.48	1.95	1.53	1.56	-0.01		1.5
IMAGE:195162	RHOC || Ras homolog gene family, member C || R91953 || 389 || 101043		-0.34	-0.09	0.65	0.9	1.29	0.04		0.81		-0.54	1.16		0.69	0.72		0.48			0.7	0.66	-0.43	-0.13		2.1	1.55	0.28	0.38	2.06	0.37	0.97		0.98	0.99	0	0.31	0.86	0.11	1.23	0.7	1.07	0.67	0.68	0.79		0.28	0.78
IMAGE:73702	ASF1A || ASF1 anti-silencing function 1 homolog A (S. cerevisiae) || T54544 || 25842 || 101047	-1.24			-1.07			-0.43		0.23			0.2	1.77	-0.93	-0.79	-0.49	-0.93	-0.54	-0.25	-0.3	-0.47	-0.51	-0.01		-1.24	0.36	-0.66	-0.64	-0.34	0.06	-0.2	-0.87	-0.86	-0.16	0.3	-0.68	-0.6	-0.83	-0.43	-1.05	-1.11		0.59	-0.86	0.06
IMAGE:382564	FOXD1 || Forkhead box D1 || AA069132 || 2297 || 101053	-1.79		-0.38				0.6		-2.37	-1.54	-0.48	1.14	-2.49	-1.61	-2.63	-1.29	0.95	-2.29	-1.22	-1.64	-0.81	-1.98			-3.03	1.56	-1.5	-2.33	-1.11	-0.81	-1.93	-1.87	-1.84	-2.09	-2.14	-0.44	-1.68	-2.28	-1.9	-1.93	-2.89		-0.43		-2.01
IMAGE:782761	SPATA4 || Spermatogenesis associated 4 || AA448168 || 132851 || 101054									-0.62			0.02		0.74					0.23		0.14					-0.19	-0.51		0.05		0.9			-0.27	0.04				-0.03									-1.22
IMAGE:503839	KIAA1295 || KIAA1295 || AA131537 || 57517 || 101059	0.22	0.6	0.4	1.55			0.39		2.31	-0.19		0.23			-0.01		1.27	1.68	1.57	1.46	1.4					1.16	0.79	1.33	0.66		1.51	1.12	2.54	0.36	1.7		1.08	0.1	1.71	2.04	1.3		2.04		-0.38
IMAGE:726599	KIAA1223 || KIAA1223 protein || AA394303 || 57182 || 101067								0.71	1.08	0.9		1.1		1.43		0.56		2.33	0.09	0.48	0.62		0.74		1.67	0.49	3.67	1.72	1.51		1.05		1.19	0.81	1.14	0.22		0.79	1.61	0.54	0.66		1.03
IMAGE:782635	NDUFAB1 || NADH dehydrogenase (ubiquinone) 1, alpha/beta subcomplex, 1, 8kDa || AA447569 || 4706 || 101070	-0.63	-1.94	-0.45	-1.23	-0.26	-1.54	-0.19	0.24	-0.34	0.28	-0.85		0.38	-0.44	0.02		0.71	0.09	-0.27	0.3	-0.15	-0.98	-0.58	-0.08	-0.08	0.48	-0.66	-0.37	0.04	-0.6	0.16	0.06	-1.32	-0.5	0.04	-0.01	-0.4	-0.48	-0.11	-0.11	-0.53	0.38	0.14	0.3	0.41	-0.21		-2.09
IMAGE:898219	MEST || Mesoderm specific transcript homolog (mouse) || AA598610 || 4232 || 101074	-0.24	0.26						-0.1	-0.76				-0.21	-0.84	-0.55	-0.98	-0.09	-1.02	-0.03	-0.12	0.33	-0.46	0.01		-0.52		-0.22	-0.76	0.06	-0.88	-0.01		-0.18	-0.79	1.51		-0.24	-0.54	0.13	-0.4	-0.13		0.23		-0.34
IMAGE:127509	GBE1 || Glucan (1,4-alpha-), branching enzyme 1 (glycogen branching enzyme, Andersen disease, glycogen storage disease type IV) || R09068 || 2632 || 101075	-1.39			-0.8	-1.82	-1.57	-0.6	-0.17		-1.72	-0.96	-1.12	0.09		-0.73			-1.25	-1.15	-1.17	-0.95	-0.88	-2.57		-0.53	-0.19	-0.19	-0.66	-0.17		-1.35	-1.24	-0.96	0.94	0.15		-1.22	-1.8	-1.05				-0.56	-1.26	-1.61	-1.95	-1.55	-1.86
IMAGE:376516	LRBA || LPS-responsive vesicle trafficking, beach and anchor containing || AA041400 || 987 || 101077	1.75	0.86	0.72	2.28		1	-0.17	0.71	0.81	0.26		1.09		1.74	0.62		0.51	1.92	0.45	1.01	0.7		0.24		1.13	0.47		2.05	0.26	1.41			0.43	0.75	0.62	1.26	1.01	2.17	1.61	1.44			1.42		0.97	2.21	1.75	0.35
IMAGE:233721	|| || H78560 || || 101078	0.23	1.91	0.04	1.44		0.85		0.45	-0.22				1	-0.08		-2.22		0.53			0.55	-1.46		-1.04		-2.31		0.46		-1.97						-0.59	-0.12	1.2	-0.84	-3.05	-0.69	-0.16	0.46	0.88	1.34	1.19	0.4	1.1
IMAGE:967930	CLDN4 || Claudin 4 || AA506754 || 1364 || 101080	2.78	2.13	2.51	2.1	4.03	2.19	2.96	2.33	1.71	2.89	3.08	2.8	1.64	1.56	1.18	0.96	2.41	0.69	1.48	2.03	1.28	1.21	3.42		2.63	1.57	2.33	2.29	1.03	2.22	1.58	2.43	0.01	0.53	1.5	1.11	1.84	2.29	2.6	2.28	1.17	0.47	3.26		1.3	2.06	1.18	2.2
IMAGE:46448	LOC133308 || Hypothetical protein BC009732 || H10672 || 133308 || 101091												-0.9						-1.13	-0.72	0.03	-0.59					-0.81							-0.03	-0.61	0.13	-1.81		-1.45	-0.31	-0.42			-0.95				-0.77
IMAGE:144801	CALM1 || Calmodulin 1 (phosphorylase kinase, delta) || R76277 || 801 || 101104	1.65	1.37	2.04	0.27	0.89	0.89	0.87	0.75	1.58	1.17		0.8	1.38	0.62			1.75	1.17	1.07	0.73	0.92	2.08			0.46	0.82	1.62	1.02	1.12	1.67		1.34	1.09	0.96	1.16	1.74	0.69	0.69	1.58	1.33	1.15		1.19	0.81	0.94	0.59		0.98
IMAGE:897667	SMARCA1 || SWI/SNF related, matrix associated, actin dependent regulator of chromatin, subfamily a, member 1 || AA496809 || 6594 || 101117	-0.04			-0.43			-0.16	1.49	0.01	1.55	0.37	1.02	-0.08		-1.21	-0.09	0.87	-0.01	0.92	-0.59	0.44	0.78	-0.46		-1.1	-0.2	0.63	0.18	0.01	0.12	0.01		0.48	-1.46	0.03		-1	0.8	-0.06	-0.74	-0.92		-0.03		0.05	1.04		0.28
IMAGE:288896	KCNK1 || Potassium channel, subfamily K, member 1 || N62620 || 3775 || 101119	2.5	0.79	0.84	-0.13		-0.09	-0.22	1.32	0.75	1.09		0.67	2.48	1.81	-1.22	-0.32		1.69	0.18	-1.2	-1.55	0.23	-1.62	0.67	2.2	0.07	1.92	0.56	0.55	0.08	0.78	1.3	-1.27	-0.69	-0.01	-1.54	1.36		0.88	1.14	-1.77		1.07		2.87			1.01
IMAGE:42906	MPP2 || Membrane protein, palmitoylated 2 (MAGUK p55 subfamily member 2) || R60019 || 4355 || 101130				1.16				0.73	-0.78	-0.92		-1.36	-0.93		0.84			0.24	-0.77	-0.87	-0.6					-0.33	1.18	-0.64	-0.45	-1.09		-0.84	-0.5	-0.22	-0.51	-0.79	-0.77	-0.9	-0.92	-1.67	0.16		-0.69
IMAGE:297604	PBX1 || Pre-B-cell leukemia transcription factor 1 || N69835 || 5087 || 101131	2.34	1.24	1.54	2.97	2.1	1.82	0.21	1.48	1.08	1.62	0.81	0.55	2.43		2.44	1.44		2.08	1.31	2.86	2.15					1.65	0.98	2.97	2.25	1.69	1.81	0.81	1.92	2.39	1.91	2.18	2.21	3.18	2.43	0.73	2.86		2.88		2.27	3.58	1.08	2
IMAGE:1636117	SUSD2 || Sushi domain containing 2 || AI015693 || 56241 || 101133									1.51			-0.01					2.88	0.24	0.11		1.06		0.07					-0.42	0.6	2.13		4.38	1.13	1.27	1.98			-0.73	1.09	0.93	1.02		1.4
IMAGE:433350	|| Similar to Sorbitol dehydrogenase (L-iditol 2-dehydrogenase) || AA700604 || 116166 || 101143	0.24	-0.35	1	0.74			-1.54		0.5	-1	-0.7	0.98	0.36	-0.02	0.94	0.27	-0.7	-0.3	0.14		0.45	0.23	-0.77		0.07	0.99	0.54	0.78	1.54	-1.38	0.47	0.18	-0.41	1.23	-0.22	-0.41	0.7	-0.39		1.5	0.8		1.74	0.79	0.76			-1.63
IMAGE:345680	ARHI || DIRAS family, GTP-binding RAS-like 3 || W72033 || 9077 || 101148	0.49								0.24			0.85		0.6		1.81				-0.16	0.99						0.1		2.1	1.17			1.42	0.84		0.2			-0.07	0.02	-0.13
IMAGE:511850	|| **Transcribed locus, strongly similar to NP_002793.2 proteasome (prosome, macropain) 26S subunit, ATPase, 1 [Homo sapiens] || AA088837 || || 101155		-1.05	-0.49				-0.63	-0.54	-0.31	-0.27		0.04	0.14	0.01	-0.09	-0.26	-0.92	-0.6	-0.17	-0.13	-0.75	-0.29		-0.02	-0.62	0	-1.38	-0.37	0.05	-0.89	-0.7	-0.41	-0.42	0.17	0.22	-0.02	-0.25	-0.79	0.33	-0.09	-0.42		0.43
IMAGE:284619	GYPC || **Glycophorin C (Gerbich blood group) || N64800 || 2995 || 101161	-1.81	-1.98	-0.69	-1.75		-0.3		-0.56	-0.87				-1.44	-0.59				-0.44	-0.68			-0.82				-0.42		-0.34	-0.18	-1.74		-0.52		-0.2	0.11	-1.35	-0.46	-0.56	-1.44	-0.26			-1.65	-0.44	-0.99	-0.77		-0.86
IMAGE:66718	|| || T64880 || || 101164	-0.38									0.01		-0.79		-1.09	-0.8				-0.21	-0.41	-0.4					0.15	0.15	-1.46	-0.02	-0.19	-0.18		-0.75	0.04	-0.1		0.11	-0.7	-0.16	-0.87			0.08
IMAGE:280236	MTMR6 || Myotubularin related protein 6 || N49192 || 9107 || 101166	-0.77			0.63					0.04	0.02	-0.06		-0.17	0.23	0.04	0.24	0.32		-0.37	0.18	-0.32	0.48	-0.63			0.46	0.25	0.41	-0.36	0.41	0.57	1.37	-0.06	0.04	0.55	-0.21	-0.51	-0.3	-0.53	-0.01	-0.51		-0.55	0.14	0.34	-0.5	-1.04	-0.45
IMAGE:46896	ADAM19 || **A disintegrin and metalloproteinase domain 19 (meltrin beta) || H09818 || 8728 || 101180	-1.53									-0.96		-0.32		-0.71	0.23	-0.82			-0.82	0.42	0.17				-1.06	-1.29	0.18	-0.47	-0.08		-1.18	-0.51	-0.51	0.17	-0.3	0.16	-0.85	0.45	-1	-1.57	0.69		0.26	1.2	-0.02			-0.23
IMAGE:28469	OXCT1 || 3-oxoacid CoA transferase 1 || R13381 || 5019 || 101181	-1.84	0.02	0.4	-0.92	0.34	-0.2	-0.23	-1.07	0.4	0.37	-0.03	0.89	-0.53	-0.18	-0.45	0.56	-0.21	0.17	0.08	-0.01	-0.03	0.9	0.7	0.06		0.6	0.08	-0.34	0.42	-0.01	-0.25	0.33	-0.04	-0.18	0.34	0.24	0.22	-0.32	-0.15	-0.02	0.19		0.14	-1	-0.78	-0.98	-1.02	-0.88
IMAGE:809486	LENG4 || Leukocyte receptor cluster (LRC) member 4 || AA456180 || 79143 || 101186		-0.95	-0.87				-0.79	0.58		-0.09	-0.17	1.67		-0.07	0.18	-0.43	-0.82	-0.86	-1.65	-0.75	-0.15					2.5	-0.7	-0.45	0.51	-1.8	-0.43	-0.16	-0.94	0.05	-0.04	-2.26		-0.91		-1.08	-0.3		-0.6
IMAGE:447786	AUTS2 || Autism susceptibility candidate 2 || AA702350 || 26053 || 101187	0.33	2.08	1.9	1.38		2.04	0.89	0.71	1.62	0.76	0.72	1.89	1.93	0.4	2.15		1.8		1.81	1.83	2.12	0.2	1.92		1.59	3.41	2.97	1.88	1.02	2.21	1.55	1.61	1.36	1.87	1.94	2.38	-0.49	1.62	1.58		1.54	-0.11	-0.14	2.08	0.1		2.55	2.01
IMAGE:272038	LZTS1 || Leucine zipper, putative tumor suppressor 1 || N31948 || 11178 || 101192	-1.19	-0.72							-1.37		-0.9			-1.48				-1.65		-0.71	-1.06					0	-0.96	-1.45	-0.45			0.04	-0.73	-1.59	-0.67	-1.18			-0.85	-1.38
IMAGE:502625	GALNT12 || UDP-N-acetyl-alpha-D-galactosamine:polypeptide N-acetylgalactosaminyltransferase 12 (GalNAc-T12) || AA134576 || 79695 || 101195								-2.22	-0.26	-1.59	-0.08	3.37		-1.59		-0.59		-0.94	-0.54	-1.17	-0.17				-1.04	-1.76	-1.34	-0.65	-0.66		-0.75	0.03	0.05	-1.17	-1.37			-0.58	-0.81	-1.2			2.15
IMAGE:1470060	TUBA3 || Tubulin, alpha 3 || AA865469 || 7846 || 101201		-1.03	-1.57				-0.89	0.51	-0.92	-0.16		-0.88	-0.81	-0.81	-0.5	-0.53	-0.74	-0.3	-0.29	-0.9	-0.85	-0.86	-0.33	-0.39	-0.34	-0.12	0.14	-0.86	-0.91	-1.28	-0.26	-0.68	-0.16	-0.55	-0.21	-0.28	0.28	-0.63	-0.25	-0.74	-0.49		0.98
IMAGE:786283	SSBP2 || Single-stranded DNA binding protein 2 || AA451851 || 23635 || 101216		0.16	0.53					0.29	-0.1			-1.13	-0.27	0.08	0.27		-1.38	-0.54	-0.25	0.89	0.74	0.41	-2.09	-1.37		1.23	1.27	0.8	-0.48	-0.55	-0.51	-0.92	-0.22	0.92	-0.66	1.26	1.23	-1.06	-0.62	0.31			-0.36
IMAGE:47378	PPM2C || Protein phosphatase 2C, magnesium-dependent, catalytic subunit || H10695 || 54704 || 101233		-0.02	0.62					-0.1		2.84	1.59	-0.11	0.32		0.55		-0.06		-0.05		-0.33	-0.21			0.35	0.51	0.24	0.07	1.68	-0.58		1.56	-0.06	-0.52	1.08	-1.55	0.28	-0.6		-1.11	-0.42		1.31
IMAGE:704254	ADAM8 || A disintegrin and metalloproteinase domain 8 || AA279188 || 101 || 101243							1.26	1.48	0.94	0.25		0.35			1.24		1.81	2.32	-0.44	1.81	1.06		0.01			2.04	1.48	1.37	0.86	2.07	-0.91	0.87		0.15	0.98	2.79	1.76	1.02		0.95	0.25		0.51
IMAGE:211878	PAN3 || PABP1-dependent poly A-specific ribonuclease subunit PAN3 || H68434 || 255967 || 101252			-1							0.03		1.35							0.02	0.81	0.6					0	-0.31				-0.11		-0.57	0.23	-0.6	-1.25	-0.47		-1.27	-0.36	-0.94		-1.74
IMAGE:824531	PSCDBP || Pleckstrin homology, Sec7 and coiled-coil domains, binding protein || AA490903 || 9595 || 101256								-0.32	0.79	0.58		-0.74	-0.25	0.02		0.47	1.01	1.39	0.13	-0.05	-0.49	1.47				0.25	0.4	-0.29	0.07	0.87	1.45	0.28	0.29	0.61	0.3		-0.25	0.74	-0.3	-0.62	0.49		1.39		1.98
IMAGE:123790	WIRE || WIRE protein || R01427 || 147179 || 101269	-0.68											-0.07			-0.38						-0.4					0.24		-0.23	-0.44				0.69	0.1	-0.48		-0.24	0.32	-0.12	-0.72	0.07		0.38		1.28			0.82
IMAGE:665650	LACTB || Lactamase, beta || AA194033 || 114294 || 101271				0.32		-0.4	0.99		1.37	0.75	0	0.69	0.01	0.93	0.54			1.67	0.77		1.18	1.58	-0.71			1.07	0.49	1.44	0.96	0.15	0.44	0.08	0.28	0.43	0.04			0.62		1.33	1.76			0.95
IMAGE:854668	CDKN1B || Cyclin-dependent kinase inhibitor 1B (p27, Kip1) || AA630082 || 1027 || 101278	1.23	1.39	-0.11	0.98		0.12	1.3	0.26	0.67	-0.04	0.01	0.62	0.8	0.61	-0.34	0.25	0.2	1.57	1.39	0.5	1.71	1.1		-0.1	0.29	0.46	1.84	1.64	-0.59	0.16		-0.2	0.52	-1.37	0.53	1.37	0.44	0.74	-0.87	0.18	1.61		1.27	1.22	1.11	0.32	0.4	0.59
IMAGE:951080	RECQL4 || RecQ protein-like 4 || AA620446 || 9401 || 101280		-1.38	-2.12				-0.56		-0.85	0.59	0.1	-0.69	-1.37	-0.86		-1.91	0.41	-1.66	-0.09	-1.79	-0.66	-2.32	-0.08		-1.03	-0.09	0.34	-1.83	-0.1	0.85	-1.13	0.1	-1.77	-0.82	-0.41	-2.11	-0.14	-0.49	-1.33	-0.77	-0.22		0.52
IMAGE:731376	ANGPTL1 || Angiopoietin-like 1 || AA416740 || 9068 || 101306		0.55	1.3					1.34	0.18			-0.33	0.69	1.49	2.19				1.43	1.1	0.67							1.79	0.64	-0.21	-0.74			0.72		0.94	0.76	-0.11		-0.63	1.86		0.55
IMAGE:784772	AKAP12 || A kinase (PRKA) anchor protein (gravin) 12 || AA478542 || 9590 || 101310	-0.68		-1.2	-0.19			-0.97	-1.86	-0.85	-1.94		-1.37	-2.62	-1.04	-1.9	-0.23	-0.06	-1.36	-0.63	-0.57	-0.09	0.04	-1.41	-0.54	-1.87	0.21	-1.62	-1.28	-0.8	-2.14	-0.65	-0.61	0.65	-1.73	-1.66	-0.52	-1.29	-2.09	-0.35	-1.48	-1.48				-2.98			-0.07
IMAGE:45542	IGFBP5 || Insulin-like growth factor binding protein 5 || H08560 || 3488 || 101312	1.16	2.72	4.42	2.84	1.41	2.46	0.11	5.82	2.13	0.74	1.99	0.97	1.39	3.58	0.2	1.71	3.16	1.54	1.45	1.74	1.83	2.74	0.73	1.58		-0.41	0.54	2.52	0.78	2.42	1.08	1.69	2.58	2.01	3.06	1.89	3.14	3.12	1.87	2.66	4.55	5.58	1.88		-0.04	3.61	2.96	3.4
IMAGE:509495	PSMA6 || Proteasome (prosome, macropain) subunit, alpha type, 6 || AA047319 || 5687 || 101313	-0.21	-1.3	-0.2	-0.68	-0.6	-0.94	-0.61	0.58	-0.66	0.2	-1	-0.06	-0.54	-0.21	-0.41	-0.56		-0.61	-0.17	-0.1	-0.4	-0.36	-0.99		-0.16	0.43	-0.44	-0.27	-0.6	-1.25	-0.52	0.61	-0.47	-0.55	0.24	-0.16	-0.18	-0.02	0.07	-0.09	-0.15	-2.1	1		0.13	-0.95	-1.64	-1.35
IMAGE:235903	HLA-DRB1 || Major histocompatibility complex, class II, DR beta 4 || H52245 || 3123 || 101316	1.08	0.44		1.41	-0.62	1.92	4.29	3.49		3.72	3.35	4.37	2		2.85	4.04		6.07	3.14	4.2	2.78	5.5	0.45	4.4	3.6	4.38	3.73	4.39	2.56	4.36	2.93	2.76	4.3	2.41	3.65	6.28	3.96	4.98	3.09	3.25	4.68		3.67		2.46	0.74		1.8
IMAGE:220372	HS3ST1 || Heparan sulfate (glucosamine) 3-O-sulfotransferase 1 || H86812 || 9957 || 101319		2.18	2.13							1.41	1.09						2.49	2.12	0.58							2			0.61	0.97				0.38	0.93	1.54	1.04			1.99
IMAGE:564801	SLC12A2 || Solute carrier family 12 (sodium/potassium/chloride transporters), member 2 || AA129551 || 6558 || 101321		1.6	1.06				-0.42	0.88	0.8			1.93	3.31		1.19		-1.23		1.07	2.45	2.34	1.19	1.9		0.98	-0.45	1.1	2.31	1.79	-0.36	2.52	-0.74	0.02	1.38	0.64	2.18	0.39	-0.51	0.88	0.4	2.16		2.32
IMAGE:213651	ENC1 || Ectodermal-neural cortex (with BTB-like domain) || H72122 || 8507 || 101323	-0.42	-0.81		-2.46	0.09	-0.13		-1.55		0.18		1.42	-0.63	-0.67	-0.45		0.22	0.04	0.33	0.84	0.96		0.07	0.07		-0.54	0.19		-0.21	-0.27	-0.54	-0.4	0.33	0.17	0.98	-0.28	-0.81	-0.78	0.11	0.03			0.16	-0.91	0.59	-1.3	-0.25	-0.59
IMAGE:809719	URB || Steroid sensitive gene 1 || AA455496 || 151887 || 101336	0.28	0.55	1.1	1.28		1.31	0.86	-0.1	1.99	-1.08	0	-0.84	-1.04	0.39	-0.93	2.38	0.82	1.08	0.45	1.17	1.01	2.91	0.06	1.04	-1.08	-2.52	-0.91	0.66	-0.75	1.31	0.86	0.19	3.73	-1.05	-0.5	2.86	0.4	0.6	1.15	1.1	0.8		-0.44	-2.34	-0.18	-0.89	0.63	0.08
IMAGE:296702	DIO1 || Deiodinase, iodothyronine, type I || N74025 || 1733 || 101337	0.07					2.97		1.57		3.64		-0.15		2.6	4.56			5.05	-0.03							-0.01	2.07		0.15			3.07	-0.09	-0.37	0.74				-0.42				0.72		3.41
IMAGE:823688	MAN1A1 || Mannosidase, alpha, class 1A, member 1 || AA489636 || 4121 || 101342		0.46	-1.11				0.32	0.23	0.79	-0.3	-0.52	-1.1	1.39	0.61	-0.75		0.12	0.36	-0.11	1.56	0.81	1.6	-1.05		-0.66	0.53	1.66	0.94	0.25	-0.22	0.34	-0.52	1.49	-1.22	2.9	0.63	1.05	1.29	-0.04	-0.91	0.08		-0.12
IMAGE:130824	SKP2 || S-phase kinase-associated protein 2 (p45) || R22188 || 6502 || 101345		-1.96							-1.58			-1.1	-1.21	-1.73	-2.02		-0.5	-2.21	-0.7	-1.6	-0.81	-0.34	0.09			-0.66	-1.07	-1.64	-1.13	-1.67	-1.35	-1.11	-1.39	-0.84	-0.29	-1.47	-0.61	-1.57	-1.31	-1.77			-0.35
IMAGE:827144	MRPL19 || Mitochondrial ribosomal protein L19 || AA521243 || 9801 || 101348	-1.65	-1.45	-0.34	-0.48	-1.2	-0.42	-1.27	-0.87	-1.09	-0.6	-0.56	-0.39	-0.21	-0.32	-0.69	-0.69	-2.07	-1.11	-1.05	-0.37	-0.71	-0.86	-0.72	-1.52	-0.38	0.97	-0.92	-0.8	-0.11	-1.25	-0.25	-0.78	-0.92	-0.42	0.08	-1.1	-0.43	-0.82	-0.37	-0.74	-0.61		0.45	-0.71	-0.73	-0.86	-1.43	-1.08
IMAGE:841348	EIF3S12 || Eukaryotic translation initiation factor 3, subunit 12 || AA487441 || 27335 || 101355		-1.13	-0.5				-1.15	-0.25		-0.64	-1.78	1.21	-0.26	-0.87	-0.03	-0.37	0.23	-0.95	-0.2	-0.87	-0.92	-1.37	-0.54	-0.8		-0.78	-1.18	-0.76	-0.28	-0.42	-0.55	-0.74	-0.92	-0.95	-1	0.59	-1.02	-1.02	-0.49	-0.33	-0.37		-0.2
IMAGE:154472	FGFR1 || Fibroblast growth factor receptor 1 (fms-related tyrosine kinase 2, Pfeiffer syndrome) || R54610 || 2260 || 101364	-0.34	2.05	1.95	0.31			-1.19	1.4	-0.38	-1.46	-1.42	-1.29	1.28	-0.62	-1.04		-0.63		-0.59		-1.01	0.16	-1.35	-0.33		-0.4	0.37	-0.15	-0.77	-0.29	-0.69	-0.61	0.78	-0.81	-1		-0.9	-1.33	0.41	-0.31	-0.62		-0.47		0.46		1.83	0.83
IMAGE:490763	IREB2 || Iron-responsive element binding protein 2 || AA133187 || 3658 || 101372	-2.17	-0.41	0.43	-0.48		-0.57				-0.42		-0.12	-0.93	-0.48	-2.22	-0.38		-1.58	-1.58		-0.79	-0.83	-0.43			0.45	-1.09	-0.48	-0.36	-1.89	-0.52	-0.66	-0.71	-0.65	0.17			-1.03	-0.63	-1.06	-1.47		0.13	-0.45	-1.5	-0.47		-1.46
IMAGE:272706	SIAT10 || ST3 beta-galactoside alpha-2,3-sialyltransferase 6 || N32295 || 10402 || 101374				-1.97			-1.56	-2.75	-1.31	-2.23		-1.55		-2.15	-0.93	-1.58	-1.7	-1.34	-1.31	-1.25	-1.82	-1.37	-1.22		-1.61	-1.05	-2.19	-1.13			-1.79	-1.93	-1.99	-0.8	-0.08	-1.17		-2.23	-1.37	-0.92	-1.18		-2.1	-1.83
IMAGE:485195	|| || AA039323 || || 101379			-1.06				0.34	-0.68	-0.53	-0.27	0.02	0.52	-0.75	-0.95	-0.77	-0.26		-1.18	-0.37	-0.19	-0.04	-0.79	5.03		-0.28	0.32	-0.53	-0.58	0.4		-0.02		-0.06	-0.43	0.17	-0.59	-1.22	-1.03	0.46	1.11	-0.92		-0.15
IMAGE:323371	APP || Amyloid beta (A4) precursor protein (protease nexin-II, Alzheimer disease) || W42848 || 351 || 101388		1.58	0.5			2.74	0.96		0.93	2.3	1.16	1.59	1.2	1.34	1.19	1.35	-0.2	0.64	-0.13	0.68	0.61	-0.87	3.22	-1.03	1.54	4.04	-0.01	1.16	1.01	2.52	1.64	2.88	0.6	0.84	3.72	-0.95	1	1.6	2.44	1	0.53		2.45	0.91	0.37	0.3	-0.54	0.42
IMAGE:898122	C7 || Complement component 7 || AA598478 || 730 || 101391	1.45	1.55	1.81	1.55	0.19	0.47	1.23	1.44	1.8		0.24		0.73	1.28	2.6	1.99	0.69	2.08	1.25	1.16	1.74	1.87	0.29		0.53	-0.06	1.59	1.69	0	0.51		0.3	2.25	1.18	0.53	3.38	0.62	1.23	1.21	0.59	1.68		1.33		2	1.17		1.81
IMAGE:784126	TST || Thiosulfate sulfurtransferase (rhodanese) || AA432063 || 7263 || 101392	0.38	-0.96	-0.04	0.68			-2.37	-0.69	0.13		-0.51	-0.83	-1.37	-1.45	-0.26	-0.23	0.13	-0.5	-1.07	-0.9	-0.72	-0.51	-2.25	0.09	1.08	-0.22	-1.92	-1.23	-0.45	-0.33	0	0.72	-1.19	0	0.52	-0.09	-0.71	-1.36	-0.26	0.1	-0.91		0.1		-1.31			-0.24
IMAGE:813845	RNUT1 || RNA, U transporter 1 || AA453730 || 10073 || 101394	-0.04	-0.51	0.07	-0.41	0.13	-0.81	-0.01	-0.27	-0.12	0.17		0.63	-0.38	-0.2		0.08	-0.38	0.41	-0.82	-0.32	0.29	-0.51	0.28			-0.53	-0.23	0.18	-0.47		-0.01	-0.23	-0.07	0.03	0.55	0.14	0.03	1	-0.05	0.26	0.38		0.08	0.16		-0.71	0.2
IMAGE:363590	ARNT2 || Aryl-hydrocarbon receptor nuclear translocator 2 || AA019748 || 9915 || 101396	-0.87	0.54	-0.01	0.14				0.35	-1.92		0.27	0.25	0.14	-0.08		-0.43		0.6	0.1	-0.28	0.22	-0.7				0.12		-0.04			0.2		-0.03	-0.27	0.25	0.14	0.71	0.39	-0.17	-0.71	0.68		0.41	1.9	1.16		0.13	1.15
IMAGE:161456	SAA1 || Serum amyloid A1 || H25546 || 6288 || 101397	5.04		0.69	1.37		2.61	3.96				3.2			2.75	2.11	5.77		4.93	2	0.84	1.24	4.21	2.71			2.33	0.48	4.38	0.37	4.05	1.67	0.94	1.47	0.66	0.37	8.04	0.75	0.81	4.38	3.06					2.21
IMAGE:285260	RCOR3 || REST corepressor 3 || N63150 || 55758 || 101403							0.34		0.74			1.02		2.04	2.33		0.29	2.38		1.86	1.07					1.38		2.87	1.17	1.44	1.09		0.75	2.05	1.23		1.22		1	0.53	1.9		0.53
IMAGE:729954	C1orf26 || Chromosome 1 open reading frame 26 || AA412046 || 54823 || 101404		0.95							0.7	0.81		0.33	-0.46		0.43			0.96	0.29	0.49	0.39				0.5	0.78	0.08	0.6			0.17		0.22	-0.05	0.07	0.69		0.52	0.3	0.19	0.9
IMAGE:130541	PECAM1 || Platelet/endothelial cell adhesion molecule (CD31 antigen) || R22412 || 5175 || 101409		2.99	2.92	2.46		3.16	2.68	2.68	3.43	2.27	1.74	1.67	2.36	2.77	2.03	3.44	2.94	3.5	1.41	2.33	1.67	4.46	2.28	2.25	2.29	1.2	2.01	3.27	1.3	3.25	2.46	1.15	4.45	1.28	2.39	4.75	1.72	2.71	3.08	2.47	3.44		2.75		3.27			2.63
IMAGE:33076	SYCP3 || **Synaptonemal complex protein 3 || R18933 || 50511 || 101412	-0.74	0.33	-0.66	-1.06	0.62	-0.76	0.05	-0.54	-0.83	0.61		0.34	-1.07	0.98	-1.12	-0.03	-1.51	0.75	0.47	0.17	1.28		0.1	0.18	0.53	0.5	-1.11	0.98	-1.53	-0.95	0.21	-0.44	0.05	1.51	-1.1	0.43	-0.41	-0.43	-1.22	-1.52		0.61	-0.49	-0.27	-0.01	0.61	-0.15	-0.82
IMAGE:134419	SMBP || SM-11044 binding protein || R31681 || 56889 || 101416	0	-0.27	0.07	0.62	0.5		0.02	-0.77	0.13	1.2	-0.27	3.14	-0.41	0.29	-0.28	0.13	-0.05	0.67	0.51	0.91	0.05	1.17	1.49	-0.28	0.05	0.65	0.72	0.68		0.79		1.03	0.06	0.07	1.35	-0.18	0.04	0.79	0.51	0.96			1.02	0.66	0.71	0.24	-0.78	-0.51
IMAGE:247872	|| MRNA; cDNA DKFZp686D22106 (from clone DKFZp686D22106) || N58283 || || 101419	0.98	0.21	0.48	0.74				-0.41	0.33	0.56		0.56	0.29		-0.1				0.11	-0.02	0.12				0.04	0.12	0.34		0.64	0.53	-0.56	-0.08	0.01	-0.4	-0.11		-0.49	1.24	0.16	0.52	0.71		-0.28
IMAGE:487172	B4GALT1 || **UDP-Gal:betaGlcNAc beta 1,4- galactosyltransferase, polypeptide 1 || AA043795 || 2683 || 101431	-0.15	0.23	2.98	0.72			0.01		0.66			-0.39	0.17	1		1.36					-0.41		1.93			0.75	1.18			-0.92			0.45	-0.41	0.48		-0.32	0.85	0.91	0.98	-0.54		1.35	1.23	-0.1	0.87		0.91
IMAGE:589512	|| MRNA; cDNA DKFZp666I029 (from clone DKFZp666I029) || AA157112 || || 101443		0.67						-0.17	1.18	0.19	0.56	0.64	0.43		0.04	1.41	0.45		0.39	-0.21	0.33	1.55	3.12			-0.07	0.15		0.03		0.63	0.62	2.2	0.17	-0.06	1.48		0.52	0.71	1.17	0.78		0.12
IMAGE:234237	PIR || Pirin (iron-binding nuclear protein) || H69334 || 8544 || 101447	0.39	-1.27	0.09	0.17			-1.31	-0.8	-0.7	-0.3		-0.13	-0.98	-1.04	-0.78	-0.75	-0.86	-2.08	-0.63	-1.85	-1.74	-1.45	-0.76	-0.58	-1.19	-0.09	-0.86	-1.61	-0.69		-1.55	-0.5	-1.52	0.03	0.83	-0.74	-0.48	-0.57	-1.38	-1.14	-0.58		0.07	-1.2	-0.4	-1.42	1.88	-1.07
IMAGE:45327	ACLY || ATP citrate lyase || H08547 || 47 || 101451	-2.29	-1.65	-1.54	-0.81	-2.08	-0.06	-0.97	0.78	-1.29	0.09	-0.99	-0.4	-0.71	-0.41	-0.99	-1.25	-1.91	-0.79	-1.49	0.16	-1.15	-2.08	-0.44	-2.19	-0.93	0.24	-1.21	-0.84	-0.71	1.35	-1.01	-0.14	-0.9	-0.72	-0.07	-2.37	-0.18	-0.13	-0.21	-1.35	-1.13		0.39		-0.91	0.08		-1.09
IMAGE:448190	BIRC2 || Baculoviral IAP repeat-containing 2 || AA702174 || 329 || 101464		-0.25	-0.11					-0.08	-0.12	0.06		0.28	-0.55		0.1	-0.08	-1.26	0.43	0.43	0.71	-0.2	0.49	0.24	0.13		2.52	-0.38	0.65	0.1	-0.94	0.33	0.25	0.05	0.05	0.24	-1.1	-0.06	0.6	-0.21	-0.5			0.07
IMAGE:132015	RNF128 || Ring finger protein 128 || R24902 || 79589 || 101467		-2.8					-0.8	-2.52	-1.39	-0.31	-1.35	1.68		-1.53	-1.8	-0.62	-0.26	-2.52	-0.54	-1.08	-0.73		-1.49		-1.32	-0.47		-1.08	-0.3		-1.17	-0.13	-1.5		0.04	-1.88	-2.48	-2.37		-1.81	-0.44		-0.55
IMAGE:28422	NEFL || Neurofilament, light polypeptide 68kDa || R14230 || 4747 || 101478									0.52	-0.22			-0.65	-1.71							-0.6	-0.58			0.03	-0.7		-0.82	0.04			-0.12	-0.39	-0.36	0.29			-1.33	-1.56	-1.63	-0.83		-0.32
IMAGE:346257	|| Transcribed locus, weakly similar to NP_055301.1 neuronal thread protein AD7c-NTP [Homo sapiens] || W74071 || || 101484		-2.21	-1.33				-0.5	-1.02	-1.16	0.85	0.1		-0.37	-1.5	-0.78	-1.38	-0.17	-1.46	-0.52	-1.58	-0.75	-2	-0.51	-0.87	-0.83	-0.41	-0.42	-1.55	-0.2	-0.22	-0.27	-1.47	-1.77	-0.94	0.08	-1.62	-0.67	-1.45	-0.68	-1.05	-0.44		0.35
IMAGE:83210	C8B || Complement component 8, beta polypeptide || T68274 || 732 || 101489						2.37	0.5		-0.41		-0.03	-0.09		0.24				0.2	0.26	-0.58	0.04		0.01			0.37		-0.61	0.27				0.01	-0.4	0.02		-0.01	0.19	-0.28	0.12	0.71		-0.52
IMAGE:664968	MGA || MAX gene associated || AA194819 || 23269 || 101490	0.31	0.05		-0.94		-0.23		-0.35	-0.49			-0.01	-0.24	0.08	-0.22		-0.84	-0.09	-0.3	-0.08	-0.47	0.41	-0.42			0.74	-1.05	-0.22	-0.29	-0.71	0.4	-0.18	-0.11	0.11	0.02	-0.67	-0.04	-0.01	-0.47	-0.21	-0.18		-0.23	-0.39
IMAGE:33293	PSCD4 || Pleckstrin homology, Sec7 and coiled-coil domains 4 || R43956 || 27128 || 101495	1.64							0.86										1.75				2.32			1.84			1.41		2.04			1.19			2.96	1.34	1.51		0.48			1.58		2.15
IMAGE:240634	IMPA1 || Inositol(myo)-1(or 4)-monophosphatase 1 || H90219 || 3612 || 101496				1.32	2.76	-0.35	1.71		1.37	1.61	1.13	0.55		1.55	0.28		0.6	0.92	2.62	1.69	1.57	1.26					1.8		1.14	0.7	1.94	1.58	3.43	1.1	1.57		0.76	1.28	1.42	1.37	1.03		0.45	0.24	-0.38	0.75	1.31	-0.59
IMAGE:491692	COL4A1 || Collagen, type IV, alpha 1 || AA150402 || 1282 || 101498	-0.43		-0.17	0.32		1.13	0.21	0.21	0.94	-0.14	1.7	0.34	0.3	0.64	-0.34		0.64	-0.45	-0.58	-0.06	0.32	-1.13	0.79	0.78	-0.45	-0.13	0.66	0.42	1.28	-0.17	0.06	0.48	1.72	0.48	1.18	-0.53	0.57	-0.12	1.09	0.75	0.47		0.49	2.18	-0.48			1.77
IMAGE:247103	RHCE || Rhesus blood group, CcEe antigens || N59044 || 6006 || 101506	-0.8											-0.07									-0.91					0.15			-0.37		-0.39	-0.65	-0.52	-0.36	-0.32	1.74	-0.55						-0.31		-0.51
IMAGE:85450	ACOX2 || Acyl-Coenzyme A oxidase 2, branched chain || T71713 || 8309 || 101511	-0.22	1.12	0.94						0.99	0.76	0.83	0.75	1.41	1.65	4.02				0.54	0.71	2.7				4.43	-0.86	-0.01	1.75	3.58	1.53	0.63		1.25	2.97	2.41		-2.6	-0.29	-0.17	-0.31	-0.35		-0.76		-0.29			0.15
IMAGE:269680	|| Transcribed locus || N24786 || || 101525	2.65			0.17	2.7		0.54	0.63	0.3			0.11	-0.1		-0.13		0.59	-0.07	0.51	0.5	-0.09	0.26	0.84			0.05		-0.04	0.27		-0.21	0.83	-0.2		-0.07			-0.05		1.29	0.53		0.63	-0.19	0.13	0.28
IMAGE:120162	|| Similar to Ras suppressor protein 1 (Rsu-1) (RSP-1) || T95273 || 441552 || 101527		-2.22					-1.24		-1.52	-0.5			-1.21	-2.45	-0.26		-1.27	-0.85	-1.16	-1.99	-1.43	-2.01	-1.43	-0.19	-2.59	-1.8	-0.75	-1.11	-1.4	-0.89	-1.36	-0.87	-1.54	-1.93	-0.56	-1.19	-2.3		-1.29	-1.52			-1.28
IMAGE:259114	RSU1 || Ras suppressor protein 1 || N32556 || 6251 || 101534		-0.72	-0.7									-0.18	-0.16		-0.26					0.3	0.39		0.7			3.05	-0.46	0.22			1.27	0.89	1.21	-0.23	1.85	0.43		0.55	2.03	-0.08	-0.51		0.53
IMAGE:811740	ITGA2 || Integrin, alpha 2 (CD49B, alpha 2 subunit of VLA-2 receptor) || AA463257 || 3673 || 101540	-2.12	1.14	0.44	0.73	-1.48	0.02	-0.16	-0.81	-1.28	-0.83		-1.27	-0.94	-0.34	-1.6		-0.28	-0.52	0.63	0.17	0.27	-0.33	0.99		0.64		-0.25	-0.3	-0.14	-2.19	-0.18		-0.04	-0.09	0.67	-1.2	-0.27	-1.12	-0.93	-0.3	1.59		-0.92	-1.84	-3.43	0.94	-0.54	-0.38
IMAGE:471748	ADAM12 || A disintegrin and metalloproteinase domain 12 (meltrin alpha) || AA035018 || 8038 || 101543	1.49	0.37	1.43	1.36			1.06	0.8	2.54	0.66	1.04	-0.53		1.68	0.41	2.31	2.22	3.25	1.65	2.38	2.05	3.91	-0.42				1.33	3.2		1.99	1.93		3.96			2.44		1.21	2.03	2.67	1.67		0.46		0.16			0.81
IMAGE:365515	FGF7 || Fibroblast growth factor 7 (keratinocyte growth factor) || AA009608 || 2252 || 101547	1.1			1.44		1.72		1.13	2.28		2.84	1.67		2.87	2.07	2.77		2.82	1.33	1.51	1.66	4.35	1.88		2.52	0.6	1.01	2.55	0.97		1.94	2.48	3.94	0.99	2.06	3.11	1.88	2.06	2.09	1.71	2.85		0.9		1.52
IMAGE:970613	RAD21 || RAD21 homolog (S. pombe) || AA683102 || 5885 || 101554	-0.19	-0.98	-1.08	-0.72	1.23	0.64	0.15	-0.4	-0.42	1.44	-0.65	-0.47	0.32	-0.69	0.49		-0.78	0.01	-0.17	-1.23	-0.72	-0.68	0	-1.09	-0.12	-0.12	1.56	-0.18	-0.58	1.02	-1.09	0.51	-1.43	-0.4	0.15	-1.32	0.14	1.05		-1.1	0.03		2.36	-0.02	-0.28	-0.66		-0.76
IMAGE:197856	C6orf150 || Chromosome 6 open reading frame 150 || R96208 || 115004 || 101560								-1.63		0.15	1.49	-0.02			-1.87	-0.38	0.28	-1.87	-0.61	-0.64	-0.99		0.34		-0.4	0.15	-0.54		-0.41				-0.38	-0.63	-0.88	-1.36	-1.88	-0.8	-1.85	-2.89	-1.4		-1.16
IMAGE:179556	|| Full length insert cDNA YN73H08 || H51425 || || 101570	1.29								0.99			0.62								1.17	-0.17					-1.9	0.5		0.06			0.18	3.02	0.57	-0.07		1.35	-0.9		1.34			0.72
IMAGE:810010	PDGFRL || Platelet-derived growth factor receptor-like || AA454868 || 5157 || 101588		2.24	2.23	1.68					2.95				0.33	2.05	-0.01	2.51		2.63				3.41				1.87		2.37		1.56			2.88	0.18		3.35	1.31	1.23	2.31	2.26	2.12		0.43			1.59		1.66
IMAGE:856796	SRM || Spermidine synthase || AA669545 || 6723 || 101616	-1.16	-2.07	-1.53				-0.98	-1.17	-0.67	-0.45	-1.4	-1.59	-1.2	-1.31	-0.47	-1.2	0.37	-1.45	-1.39	-1.4	-1.87	-1.99	-0.93	-1.23	-1.26	0.32	-0.94	-1.68	-1.28	-1.72	-0.68	-1.2	-0.8	-1.47	-0.13	-1.36	-1.09	-1.05	-0.22	-0.5	0.39		0.23		-0.07			-1.19
IMAGE:782259	MLF1IP || MLF1 interacting protein || AA431741 || 79682 || 101617		-1.37	-0.71	-1.83	-0.63	-1.3		-0.72	-0.39	-0.39	-0.26	-0.86	-1.24	-1.5	-0.61	-1.06	-0.18	-1.12	-0.58	-2.24		-0.96	-0.24		-1.49	-1.17	-0.01	-1.44	-0.53	-0.43	-1.34	-0.72	-2.27	0.16	-1.52	-1.46	-0.17		-1.05	-1.18	-0.54		0.77	-2.09
IMAGE:240945	LOC387601 || Putative UST1-like organic anion transporter || H90890 || 387601 || 101623	0.07			-0.09						0.08		0.34	0.72		-0.42		-0.23			-0.11	-0.04		0.84			0.71			0.14		0.31	0.9	-0.21	0.64	0.95			0.64	0.71	-0.99					-1.12
IMAGE:245324	LOC90624 || Hypothetical protein LOC90624 || N72461 || 90624 || 101630		-2.23	-1.31					-0.77	-2.26	-1.08		0.16	-0.82	-0.19				-1.4	-1.05	-0.77	-0.65	-1.72	-0.82		-0.67	-0.16	-1.18	-0.7	-1.04		-0.78	-0.97	-1	0.03	-0.26	-1.47		-1.5	-1.49	-1.5	-0.31		-0.73
IMAGE:26811	XRCC4 || X-ray repair complementing defective repair in Chinese hamster cells 4 || R14027 || 7518 || 101635	-1.72			-0.98		-1.26		-0.8	-0.08	-0.33	-0.82	-0.63	-0.28	-0.39		0.1	-0.41	0.4	0.36	-0.16	0.31	0.27	-0.5		-0.47	-0.48	-0.7	-0.42	-0.9	-0.03	-0.28	-0.09	-0.66	-0.12	-0.17	-1.05	-0.46	0.1	0.06	-0.3	0.37		-0.02	-1.79	-1.27	-1.17		-0.52
IMAGE:52933	SLC39A6 || Solute carrier family 39 (zinc transporter), member 6 || H29315 || 25800 || 101636	-0.15	3.12	0.72	3.56	-0.55	0.09		3.16	0.12	0.4	-0.17	-0.09	1.19	2.03	5.45	0.08	0.01	2.4	2.53	3.55	4.29	0	0.67	1.06	3.21	0.07	5.62	5.09	1.19	-0.05	1.74	0.32	0.82	3.04	1.49	0.55	1.2	1.76	0.74	1.32	3.88	1.9	0.7		-0.4	5.03	1.63	1.3
IMAGE:510318	GRB7 || Growth factor receptor-bound protein 7 || AA053218 || 2886 || 101641	4.29	1.12	4.6	0.66		4.49		1.19	4.2	5.36		0.4	-0.68		0.16	2.23		-0.08	-0.12	0.73		3.43	0.03		1.16		1.13		4.34	4.94		4.95	1.74	0.39	0.26	-0.6	4.22	1.26	4.48	0.37	0.98		1.44		0.21	1.23		1.43
IMAGE:345525	GTF2H2 || General transcription factor IIH, polypeptide 2, 44kDa || W72437 || 2966 || 101645	-1.51	-1.18	-0.94	-0.37	-1.41	0.07	-1.71	0.25	-0.87	-0.17	-1.35	0.97	-0.33	-0.23	-0.29	0.29	-0.99	-0.29	-0.04	0.25	0.89	-0.6	-1.36		-0.97	0.37	-0.4	-0.51	0.46	-1.66	-0.47	-0.91	-0.66	-0.18	0.78	1.34	-0.19	-1.44	0.54	0.69	-0.37		0.16	-0.46	-1.04	0.46	-1.49	1.07
IMAGE:271441	|| LOC440853 || N34799 || 440853 || 101660	0.53	0.32	0.77	0.77		1.35	-0.13	1.42	0.3			0.07	-0.01	0.81	0.76	0.86	1.11	1.51	0.63	0.34	1.06	1.72	0.85		0.82	0.75	0.14	1.61	0.08	0.49	0.16	-0.16	1.22	-0.11	-0.25	0.36	0.97	0.31	0.71	0.68	1.02		-0.32	1.46	-0.3	0.86		0.35
IMAGE:376476	PLXNC1 || Plexin C1 || AA041362 || 10154 || 101662	0	0.8		1.64				0.55	1.12			-0.07		0.97	0.05		0.82	1.6	0.57	1.72	0.69		-0.05		1.05	1.11	0.84	1.3			0.97	0.93	1.66	0.96	0.95		0.78	1.17		1.01			1.09		1.35			1.06
IMAGE:563621	TRAF5 || TNF receptor-associated factor 5 || AA101279 || 7188 || 101664		0.19	0.58				-0.37	-0.64	-0.17	-1.17	-0.21	0.2	-0.91	-0.56	2.15	-0.54	0.05	2	0.47	1.7	1.34	1.48			0.05	-0.64	1.33	2.12	-0.81			-0.46	0.29	1.06	0.64	0.96	0.02	0.09	-0.38	-0.09	0.94		-0.95
IMAGE:363144	TFAP2B || Transcription factor AP-2 beta (activating enhancer binding protein 2 beta) || AA018906 || 7021 || 101675	0.78			0.64					1.56	3.2		1.86		1.95	0.91		1.89	0.51	1.32	3.23	0.55		1.02		2.97	0.3	0.5	0.35	3.63		2.64	2.9	0.15	1.71	1.17				2.88	2.47	0.53		2.8		1.04
IMAGE:505579	FLJ20308 || Hypothetical protein FLJ20308 || AA147055 || 54890 || 101680	-0.45	0.12			-0.75	-0.85	-0.28	-0.55	-0.53	-0.04	-0.15	-0.62	0.04	-0.4	-0.33		-0.83	0.25	-0.33		0.93	-0.48	-0.22	-0.78	-0.04	1.1		-0.03	0.21	-1.34	-0.47	-0.26	-0.08	-0.06	-0.33	-0.44	-0.14	-0.26	-0.36	-0.45	0.38	-0.87	-0.08	0.96	-0.29	0.08	-0.01	-0.19
IMAGE:513077	CD47 || **CD47 antigen (Rh-related antigen, integrin-associated signal transducer) || AA062638 || 961 || 101681	-0.68	-1.51	-0.59	-1.83	-2.53	-0.04	-1.89	-1.59	-1.48	-0.25	-1.91	-2.03	0.41	-1.69	-1.84	-1.62	-2.01	-1.5	-0.46	-0.89	-2.06	-1.85	-4.38	1.56	-1.29	-2.21	-2.91	-0.95	-1.05	-2.27	-1.6	-2.16	-1.67	0.21	-1.66	-1.16	0.32	-0.01	-0.5	-0.19	-0.85	-1.18	1.07	-2.21	-1.88	-1.96		-1.66
IMAGE:51950	AQP1 || Aquaporin 1 (channel-forming integral protein, 28kDa) || H23036 || 358 || 101694	2.69	3.65	2.83	1.94	2.46		2.4	1.85	2.31	1.71	1.99	1.62		1.73	1.67	3.02	2.72	2.06	1.31	3.09	2.1	3.53				1.81		2.69	1.75	1.9	2.5	1.05	5.74	1.46	2.56	4.15	0.82	1.83	2.41	1.16			1.5		2.01		4.19
IMAGE:810036	NCOA2 || Nuclear receptor coactivator 2 || AA455270 || 10499 || 101703	1.65	0.78	1.11					0.23	0.85	0.85		0.75	2.05			0.44	1.2	1.38		0.98	0.77	1.57	-0.35		0.78	0.91	1.55	1.44	0.51	2.4	0.62	1.45	0.49	0.77	1.39		0.32	0.24	1.01	1.37	1.7		1.33	0.88	1.09		0.58
IMAGE:341774	|| **Homo sapiens, clone IMAGE:5575764, mRNA || W60701 || || 101717		1.22	0.19				1.86	0.94	1.82	2.15	1.28	1.75	-0.1	0.86	2.21		1.28	2.09	0.46	1.42	0.16	1.28	0.8	2.08	0.19	1.08	1.83	1.63	0.78	1.71	0.26	0.28	1.59	1.07	2.58	2.45	1.17	2.97	0.75	0.65	1.68		1.53
IMAGE:429047	TTC3 || Tetratricopeptide repeat domain 3 || AA007508 || 7267 || 101720	-0.96	0.1	1.64	0.99		0.95		0.15	0.46					1.13		0.7		1.51				-0.3		-0.18		-0.35		0.99		0.92			-0.19		-0.08		1.31	1.29	0.83	1.02	0.67			0.83	0.93	0.79
IMAGE:242578	TROAP || Trophinin associated protein (tastin) || H94949 || 10024 || 101721	-1.14	-2.93	-0.71	-1.38			-1.43	-1.28	-2.63	-0.32	-1.59	-1.4	-0.79	-1.55	-2.02		-1.92	-3	-1.11	-1.9	-0.69	-2.62	-1.42		-1.5	-0.6	-0.33	-2.05	-0.97	-1.53	-1.95	-0.55	-1.56	0.03	-0.28	-2.49	-0.69	-1.18	-1.66	-1.77	-1.15		0.26		-1.59			-1.72
IMAGE:144932	CDK2AP1 || CDK2-associated protein 1 || R78607 || 8099 || 101723	-0.34	0.02	-0.76	-0.37	2.19	0.13	0.57	0.2	0.51	0.58	0	-0.2	1.4	-0.38	-0.32	0.45	0.71	-0.27	0.53	1	0.27	1.01	1.66	0.9		2.26	-0.27	0.33	0.19	-0.33	0.76	1.21	0.8	0.46	1.97	0.51	-0.65	-0.36	0.3	0.47	-0.45	0.38	2.02		0.91	-0.31	-0.18	0.16
IMAGE:1055144	ARL8 || ADP-ribosylation factor-like 8 || AA621363 || 221079 || 101724				-0.4		0.46	-0.44	-0.58	-0.54	0.5		0.3	-0.21	-0.33	-0.7	-1.03	-1.3	-0.68	0.08	-0.23	0.04	-0.54	0.3		-0.8	0.55	0.1	-0.43	-0.54	-1.26	-0.3		-0.59		0.5	-0.51	-0.14	0.06	1.3	-0.45	-0.61		0.56
IMAGE:753917	TM9SF2 || Transmembrane 9 superfamily member 2 || AA479100 || 9375 || 101726	0.95	0.21	1.82	1.4	0.94	-0.33	0.58	0.23	1.08	0.77	-0.51	0.78	1.32	0.52	0.98	0.97	0.42	1.12	0.31	0.87	0.98	0.8	0.08	0.93	1.14	0.61	0.68	1.18	0.99	2.59	1.25	0.02	0.23	0.84	0.69	0.87	0.79	0.46	0.33	1.61	0.12	-0.28	1.38		0.52	0.41	0.21	-0.72
IMAGE:610374	HSPC121 || Butyrate-induced transcript 1 || AA171899 || 51495 || 101731		-0.22	0.43				0.2	0.82		1.12	-0.26	1.36	-0.2		0.45	0.67	-0.88	0.17	0.09	0.74	0.81	-0.42	0.8	-1.08	-0.64	0.08	0.92	0.74	1.01	-1.2	0.92	1.21	-0.39	0.01	0.2	-0.62	1.01	0.63	0.67	1.78	0.16		0.55
IMAGE:321271	ARHGAP8 || Rho GTPase activating protein 8 || AA037410 || 23779 || 101750	2.02	1.79		1.12		3.21	0.47	1.86	1.09	1.83	1.26	0.81	2.35	1.95	1.2		0.75	0.53	0.81	1.19	1.34		1.7	1.38		-0.47	0.94	1.13	1.39	0.96	2.45	1.67	0.77	1.77	1.27	1.23	2.46	2.12	1.11	1.69	0.61		2.06	1.85	1.64	2.12	1.86
IMAGE:195845	TIM14 || Homolog of yeast TIM14 || R92201 || 131118 || 101756		-0.63					0.48	0.58	0.24			0.72	1.24		3.01		0.68	1.44	1.74	1.12	1.88		0.06			0.97	0.63	1.16	1.02	-0.49	0.74	0.24	-0.11	1.31			-0.14	1.21	0.89	0.06	1.67		0.46
IMAGE:416611	KIF13B || Kinesin family member 13B || W86465 || 23303 || 101762	-0.04	-0.02	0.96					-0.15	-0.01	-0.35		1.01		1.37	0.07	-0.04			0.55	1.59	1.55	-1.08	0.78		-0.28	1.39		1.47	0.19	-0.62	0.52	0.41	0.18	1.29			0.42	0.04	-0.41	0.13	0.33		0.34	2.83	-0.12	1.64
IMAGE:49710	LAMP1 || Lysosomal-associated membrane protein 1 || H28973 || 3916 || 101765	1.67	1.99	0.99				0.39	2.17	1.38		0.55	0.3	1.99	1.66		1.2		2.66		1.08	0.28	1.48			0.78		0.67	1.82	0.93	2.38			0.32	0.56	0.21	2.44	2.36	2.17	2.06	2.26	1.82		1.44		2.35			1.65
IMAGE:756272	TCF7 || Transcription factor 7 (T-cell specific, HMG-box) || AA481988 || 6932 || 101769	-3.22	-2.85	-3.3				-2.42			-3.14	-0.99	-2.53			-3.77				-1.9		-1.25		-2.63			-0.59	-1.95	-2.86	-1.13		-2.07	-1.08	-2.17	-1.29	-1.03	-3.2		-2.15	-3.12		-3.61		-2.03					-2.03
IMAGE:771165	SLC35B4 || Solute carrier family 35, member B4 || AA429474 || 84912 || 101775							-0.11	-2.61		1.25	-0.82	1.35	-0.52			-1.18	-0.48	-1.45	0.54	-0.15	-0.22	-0.12	0.12		1.21	0.73	0.38	-1.11	-1.46	0.03	-0.81	-1.38	-0.14	0.6	0	-1.11	-0.63	-1.93			-0.39
IMAGE:135118	GATA3 || GATA binding protein 3 || R31441 || 2625 || 101778	2.39	2.14	2.94	1.98	0.07	0.12	0.04	3.16	-0.69	1.7		-1.87	1.99	2.73	2.68		-0.84	3.65	3.2	3.37	3.87	-0.2	-0.17		4.1	0.66	2.17	3.32	0.29	-0.85	1.96	1.24	1.35	3.77	1.21	2.84	3.77	3.61	0.64	0.17	3.6		2.87		1.92	3.28	1.69	2.28
IMAGE:1083850	EEF1G || Eukaryotic translation elongation factor 1 gamma || AA577534 || 1937 || 101785							0.3	0.2	-0.48	0.46	-0.94	0.05	-0.02	-0.33	-0.49	-0.45		-0.44	0.02	-0.51	-1.31	-0.4	0.25	-1.1	0.16	0.42	-2.08	-0.15	-1.38	-1.39	-0.27	0.02	-0.38	-0.78	-0.01	0.18	1.33	0.78	-0.45	-0.09	0.03		0.1
IMAGE:809503	|| **LOC441513 || AA454562 || 441513 || 101789	0.15		-0.41	-0.11								0.55		-1.12			0.26	-0.89	-0.69	0.01	0.33		0.03		0.56	0.39		-0.9	-0.4		-0.76		-1.69	0.37	0.18	-0.94	-0.32	-0.75		0.03	0.05							0.72
IMAGE:204774	SPTA1 || Spectrin, alpha, erythrocytic 1 (elliptocytosis 2) || H56946 || 6708 || 101792	1.02								-0.83			-0.77		0					0.01	0.15	0.73					0.3	-0.12		0.45			0.18	0.15	-0.26	-0.09				0.1
IMAGE:342522	ACE || Angiotensin I converting enzyme (peptidyl-dipeptidase A) 1 || W68558 || 1636 || 101807	1.12								0.88	1.06		1.21	0.38	-0.08	2.75		1.03	1.09	0.76	0.44	0.35	0.57			0.94	-0.4	1.75		0.47		1.24		1.37	0.15	1.03				1.33	0.75					1
IMAGE:123614	C20orf55 || Chromosome 20 open reading frame 55 || R00846 || 83541 || 101808	1.77	1.28	2.39	1	2.37	1.24	0.86	0.94	1.31	2.4			2.53	1.53	1.3		1.62		1.03	1.46	0.6	1.77	1.21	2	1.42	0.07	1.92	1.49	1.41	1.41	1.25	1.93	0.14	0.57	0.72	1.64	1.93	1.18	1.63	2.35	0.94		2.83	1.86	1.09	1.99	1.73	1.18
IMAGE:307553	KRAS2 || V-Ki-ras2 Kirsten rat sarcoma viral oncogene homolog || N95249 || 3845 || 101810	-1.12	-0.95	2.22	-0.83	-1.02	-0.1	-0.2	0.07	-1	-0.08	-0.9	-1.27	-0.83	0.25	-1		-1.78	-0.3	-0.41	0.7		-0.61	-0.05	-0.62	-0.06	-0.19	-0.34	-0.05	0.1	-2.32	-0.17	-0.37	-0.93	-0.08	0.06	-0.35	-0.55	-0.82	0.39	-0.57	-0.49		-0.32	-0.48	-0.73	-1.15		-0.45
IMAGE:270505	MMP14 || Matrix metalloproteinase 14 (membrane-inserted) || N33214 || 4323 || 101816	-1.29	1.7		0.26		1		1.73	0.59	0.04		-0.28	-0.36	0.93	0.42		0.12	1.72	-0.7	0.39	0.55					0.48	-0.84	0.34	1.52	0.16	0.3	0.17	0	0.64	0.19	-0.02			0.14	-0.19			-1.32	-0.66	-1.82	0.41	1.24	0.1
IMAGE:293104	PHYH || Phytanoyl-CoA hydroxylase (Refsum disease) || N91990 || 5264 || 101821	0.15	1.57	1.17	0.44		-0.92	1.74	1.41	1.45	2.31	1.14	2.92	-0.29		2.57		2.23	1.36	0.54	0.29	0.96	2.2			0.62	1.58	1.3	1.26	0.68		0.75	1.78	0.98	1.65	1.42	2.24	0.54	0.85	2.94	1.33	1.15		2.16	1.66	0.54	0.81	0.21	1.43
IMAGE:44814	ITGA6 || Integrin, alpha 6 || H06635 || 3655 || 101822	-1.96				0.05			-1.58	-0.28	0.27	0.25	0.35	-0.15	-1.2	-0.55	-0.19	-1.9	-0.45	-0.72		-0.98	-0.5	1.34			1.78	-1.08	-0.05	0.08	-1.9	-0.64	-1.73	-0.36	-0.39	0.82	0.01	1.03	-1.5		-0.74		-7.42	-1.19	0.08	-1.04	-0.94		-1.04
IMAGE:43844	LOC285014 || Hypothetical protein LOC285014 || H04799 || 285014 || 101823	0.41		0.28							-0.21		-0.02		0.17	-0.92			0.07	-0.27		-0.18					0.87		-0.31					-0.34			0.84					-0.1		-0.17
IMAGE:46286	JMJD1C || Jumonji domain containing 1C || H09113 || 221037 || 101829	-0.43	0.14	0.42	0.87		1.73	0.71		1.5	2.61	0.43	0.56	0.18	0.04	0.18		-0.33		0.51	0.33	0.42		1.04		0.51	0.27	0.12		0.49	0.74		0.86	0.45	0.26	0.73		0.34	1.46		0.44	0.99		0.3		0.16			0.23
IMAGE:810711	SCD || Stearoyl-CoA desaturase (delta-9-desaturase) || AA457700 || 6319 || 101834	0.89	-1.12	-1.16	0.45			-0.53	-0.43	-0.03	0.26	-1.97	-1.18	0.92	0.78	-0.84	-0.62	-1.27	-1.08	-2.6	-1.21	-1.19	-1.06	-3.46	-0.38	-2.77	-0.84	0.13	-0.75	1.77	-0.56	-0.8	-0.81	-1.85	-2.62	-1.09	-0.02	-0.66	-0.28	-0.74	1.79	-2.18		1.84	-0.92	0.21	-0.79		-1.68
IMAGE:281681	APXL2 || Apical protein 2 || N48057 || 134549 || 101842		0.9							0.22	-0.4		1.65	-0.82	1.18	1.2			1.85	2	2.94	1.32	-0.18			1.36	-0.51	0.01	2.63	0.79		0.41		-0.06	1.96	-0.43	3.87	-0.3	-0.5		0.06	1.21		-0.31
IMAGE:1032405	BMP5 || Bone morphogenetic protein 5 || AA779457 || 653 || 101847									1.56	2.08		2	0.37	1.77	1.75		1.99	1.82	1.18	1.53	0.78	2.24	0.1	2.1	1.39	1.53	1.87	1.5	0.1	1.91	0.64	0.47	1.83	1.34	2.32	2.04	1.78	1.36	1.28	1.65	2.21		2.31
IMAGE:471372	SLC35A3 || Solute carrier family 35 (UDP-N-acetylglucosamine (UDP-GlcNAc) transporter), member A3 || AA034501 || 23443 || 101855			2.12				0.96		1.67	1.61		2.16		2.01	1.46			1.94	1.24	1.66	1.3		1.97		1.44	0.55	1.36	2.06	2.2			2.04	0.54	1.2		1.81			1.55	2.4	1.23		1.12
IMAGE:66327	CR1L || Complement component (3b/4b) receptor 1-like || T66823 || 1379 || 101856	-0.06		2.14	1.65	-0.69		-0.12	1.67				0.83		1.76				1.7	0.2	1.97	0.58	-0.65	-0.59		1.33	1.72	0.15	1.65	1.43	-0.24	0.81	0.52	0.06	0.76			0.83	0.24	1.3	0.87			0.06	1.61	0.75	1.78
IMAGE:205049	HSPB8 || Heat shock 22kDa protein 8 || H57493 || 26353 || 101857	-0.98	1.26	-0.58	2.27		0.52	-1.25	2.22	-0.72	0.28	-1.54	-2.15		2.42	-2.57		-0.77	2.42	-0.48	-0.71	-1.35	-0.8	-1.51		-0.54	-0.74	0.04	0.1	0.61	-1.24		-1.81	1	-0.35	0.66		-2.22	-0.56	1.5	-2.97	-0.86	0.83	-1.02	-0.3	-2.08	1.06		-1.51
IMAGE:769513	MKI67 || Antigen identified by monoclonal antibody Ki-67 || AA425973 || 4288 || 101861	-1.42			-1.76					-1.33		-0.94	-0.02		-1.18			-0.02	-2.58	-0.15	0.17	-0.29		-0.34			0.51	-0.07	-2.14	0.05	-0.93	-1.03		-0.17	-0.06	0.56	-2.33	-0.92	-2.22		-1.68	-1.08		-0.35		-0.62			0.42
IMAGE:754157	DRCTNNB1A || Down-regulated by Ctnnb1, a || AA478775 || 84668 || 101872		-1.26		-1.42		-1.97		-2.18	-0.51	-1.93	-0.28	-2.08		-1.63	-2.32	-0.33	-0.82	-0.98	-1.92	-1.05	-1.13	0.3	-1.78		-1.2	-0.1		-0.64	-0.75	-1.47	-1.04	-0.53	0.06	-2.14	-0.46	-0.43	-2.04	-1.82	-0.77	-1.23	-1.23		-0.95	-2.17
IMAGE:220376	TncRNA || Trophoblast-derived noncoding RNA || H86813 || 283131 || 101875	1.93	-2.34	-1.73	-0.55		-0.74		-0.67	-0.98	-1.14		0.59		-0.22	-2.42	-0.92	-1.37	-1.6	-0.55	-1.55	-0.98	-0.52	-2.32		-0.82	0.57		-0.68	-1.2	-1.73	-1.1	-2.02	-1.7	-0.8	-1.5	-0.84	-0.85	0.19		-1.11	-0.49		-2.34	-1.47	-0.69	-1.3	-0.7	-0.41
IMAGE:838732	|| || AA457543 || || 101877	0.23	1.07	1.27				-0.52	0.15	0.57	-0.77	-0.53	0.6	0.41		1.68	0.28	-1.06	0.67	0.81	0.34	0.93	0.95	-0.15		0.03	-0.61	1.9	-1.02		0.43	1.27		-0.25	1.73	0.46		1.41	-0.54	0.07	-0.52	1.42		-0.69	1.04	0.94	0.72		0.18
IMAGE:306841	|| T-cell receptor beta chain V3-D-J2.7-C2 region || N91921 || || 101878	-3.35	-2.64	-3.14	-3.1	-2.73	-2.18	-1.99	-3.47	-2.1	-2.71		-3.47	-5.2	-3.21	-5.11	-2.39	-4	-1.02	-4.31	-2.85	-4.21	-1.6	-5.12	-2.79	-4.05	-4.3	-3.62	-2.85	-4.65	-0.85		-4.92	-2.25	-3.22	-2.66	-1.12	-2.29	-0.22	-3.84	-3.37	-2.94		-2.11	-3.7	0.13	-3.9		-1.94
IMAGE:460666	VGLL1 || Vestigial like 1 (Drosophila) || AA700322 || 51442 || 101882	2.69						1.41		0.87	0.19		0.22	0.23	0.03			1.67		0.1	-0.16	0.4	5.81						-0.26	0.19		0.16		0.12	0.06	1.23	-0.61			0.33	0.94	0.64		0.94		0.1
IMAGE:855521	KRT18 || Keratin 18 || AA664179 || 3875 || 101885	0.97	-0.77	-0.45	-0.56		-0.52	-1.23	-0.51	-0.48	-0.2	-0.82	-1.05	-0.2	0.22	0.16	-0.11	-1.65	-0.7	0.22	0.17	0.15	-0.29	-0.01	-0.51	-0.31	-2.19	-0.54	-0.14	0.77	-0.64	-0.01	0.21	-1.15	0.18	-0.48	-0.17	0.69	-0.33	-0.63	0.33	-0.21		0.91	-0.03	-0.78	-0.67	-0.51	-0.16
IMAGE:417908	ZNF652 || Zinc finger protein 652 || W90519 || 22834 || 101886	2.97	0.17		0.54				1.39	0.47				-0.2	1.94							-0.65	-0.06				-0.17		0.88	-0.24					0.19		-0.25	1.48	0.51	-0.19	1.53	0.66		0.47	1.19	-0.52			1.11
IMAGE:270849	JARID2 || Jumonji, AT rich interactive domain 2 || N32962 || 3720 || 101901														-0.7					-0.19		-0.1								0.17					-0.48					-0.42									0.49
IMAGE:251351	PHC1 || Polyhomeotic-like 1 (Drosophila) || H96213 || 1911 || 101902		-0.91	-1.33	-1.17		-2.11		-1.81	-0.89			-0.35	-1.64	-0.79		-1.03		-0.84				-1.16	0.37		-1.42			-0.14								-0.82	-1.38	-0.32	-1.23	-1.2	-1.6		-0.55	-1.38	-1.36			-0.67
IMAGE:594600	FLJ20054 || Family with sequence similarity 31, member B || AA171739 || 54530 || 101913		-0.03	1.31				1.29		0.77	0.04		1.9			2.74		1.2	1.37	1.12	2.03	0.6	1.97	1.66		-0.51	1.19	1.39	2.94	0.74	0.45	0.94	-0.01	0.4	1.86	1.38		0.93	1.51		0.98	2.22		0.67
IMAGE:810671	FLJ22269 || Hypothetical protein FLJ22269 || AA463986 || 84179 || 101919	1.02			-0.85		-1.08	-0.17	-0.24		0.23	-0.57		0.55		1.03			1.45		0.29	-0.02		-1.12		1.06	0.22	0.27	1.35	1.26	0.97			0	0.28	0.23	1.63				1.83	1.44		0.56	0.04	-0.56	-0.41		0.33
IMAGE:289610	ILT7 || Leukocyte immunoglobulin-like receptor, subfamily A (without TM domain), member 4 || N62837 || 23547 || 101921	0.23			1.59		1.75	1.08		1.27	0.89		1.09			0.37		1.01	0.48	0.85	0.89	0.59					1.29	0.86	0.38	0.54				1.02	0.23	1.18	1.39	1.47	2.1	0.94	0.9	1.04		1.81		1.5
IMAGE:376416	C1R || Complement component 1, r subcomponent || AA041382 || 715 || 101922	2.6	2.96	1.46			2.11	2.97	2.71		2.52	2.3	2.2	1.51	2.38		3.59	3.1		2.36	2.49	2.44	5.08	2.3	3.87		0.94	1.63	3.52	0.8	3.62	2.6	2.79	4.84	1.38	2.43	5.01			2.93	3.44	2.31		2.03		2.28			2.55
IMAGE:210789	AGT || Angiotensinogen (serine (or cysteine) proteinase inhibitor, clade A (alpha-1 antiproteinase, antitrypsin), member 8) || H64379 || 183 || 101925						-3.13		-1		-0.67	2.15	0.47		-3.71	-0.15		-2.24	-2.25	-1.49	-3.86	-3.36	-3.94	-2.06			-2.54	-3.24	-3.55	-2.75	2.01	-3.6	-2.08	-2.42	-1.71	0.96	-3.94		-2.35	0.06		0.91			-2.93
IMAGE:67696	PLEKHG3 || Pleckstrin homology domain containing, family G (with RhoGef domain) member 3 || T49575 || 26030 || 101926	0.63		1.22				0.18	-0.27	0.35	0.66		0.43	2.01		1.2	0.33		0.44	0.18	1.45	0.64	0.17	0.35		0.58	0.1	0.91	0.51	0.74	0.53	0.75		0.23	0.42	0.96			0.62	1.71	0.6	-0.12		0.79	0.92	0.1	1.07		0.39
IMAGE:268736	PLSCR1 || Phospholipid scramblase 1 || N25945 || 5359 || 101929	1.45	1.17	0.79	0.04		0.95	-0.19		-0.87	0.23	2.03	1.66			-0.64				-0.19	0.17	-0.03					1.74	0.38	-0.44	0.59		-0.13		0.5	-0.42	-0.07	0.63		0.4		0.22	0.21		0.18	0.78	0.18	0.52
IMAGE:769890	NP || Nucleoside phosphorylase || AA430382 || 4860 || 101932	-1.72	-1.28	-0.6	-0.97	-1.95	-0.55	-0.13	-0.74	-0.7	0.04	-0.83	-0.95	-1.25		-1.07	-1.56	-1.15	-1.26	-1.88	-2.5	-1.45		-1.01		-0.69	-1.56	-0.76	-1.32	-1.14	-1.4	-0.85	-0.28	-1.23	-1.2	0.33	-2	-1.52	-0.93	-0.35	0.32	-1.02		0.48	-2.25	-1.12	-2.7		-1.58
IMAGE:149547	GNB4 || Guanine nucleotide binding protein (G protein), beta polypeptide 4 || H00298 || 59345 || 101939		0.25							-0.78	-0.53	0.55	-0.41	-1.41	-0.52			-0.01	-1.84		-0.79		-1.28	-0.01		0.77			-0.69	-0.91			-0.77	0.04		0.54	-1.76	-1.25	-1.49	-0.52	-1.13	-0.95		0.14
IMAGE:293013	C6orf79 || **Chromosome 6 open reading frame 79 || N63768 || 63933 || 101947							-0.56		0.49	-0.58		-0.48	-0.23				-0.15		-0.13	-0.1	-0.02		-0.12			-0.4	-0.43				-0.67	-0.57	-0.69	-0.21	-0.07		1.09						-0.49					0.59
IMAGE:417226	MYC || V-myc myelocytomatosis viral oncogene homolog (avian) || W87741 || 4609 || 101953		-0.41					-0.96	-1.24	-1.67	-1.19	-0.98	-3.05		-1.76	-1.09	-2	-0.92	-2.07	-1.27	-1.92	-2.06	-2.19	-0.36	-0.77	-1.98	0.4	-1.54	-1.77	-1.88	-1.35	-2.52	-1.87	-1.76	-1.35	0.82	-2.94	-1.57	-1.05	-1.5	-2.53	-1.38		-1.29
IMAGE:813698	SPRY2 || Sprouty homolog 2 (Drosophila) || AA453759 || 10253 || 101968		-0.43	-0.58	-2.04		-0.67		-2.19	-0.46		-1.5	-2.04	-1.6	-2.01	-2.28	-0.73	-1.9	-1.57	-1.04	-1.49	-1.32	-0.17	-1.28		-0.64	-1.74	-2.31	-1.43	-1.31	0.6	-1.42	-1.31	-0.71	-0.48	-0.83	-0.58	-1.29	-1.87	-1.8	0.25	-1.17		-2.32	-2.1		0.11	-0.42
IMAGE:783729	ERBB2 || V-erb-b2 erythroblastic leukemia viral oncogene homolog 2, neuro/glioblastoma derived oncogene homolog (avian) || AA443351 || 2064 || 101969	4.01	3.16		1.46	2.45	4.42	0.46	2.16	3.48	5.8	0.89	1.02			0.62		0.17	0.9	-0.14	1.74	0.98	3.81		0.1		0.94	0.77	1.48	4.63	4.25	1.74	5.44	3.38	1.09	1.67	0.16	4.57	1.23		1.17	0.43	0.7	1.76	2.29	1.17	3.16	2.05	1.01
IMAGE:841328	ALS2CR3 || **Amyotrophic lateral sclerosis 2 (juvenile) chromosome region, candidate 3 || AA487425 || 66008 || 101974	0.73			-1.07		-0.03			0.56	-0.08		1.3		0.22	-0.03		-0.08		0.12	-0.12	0.47	0.13			-0.31	-0.4	0.02	0.38	0.24	0.85	0.07	-0.15	0.49	-0.16	-0.06		0.71	0.7		0.31	0.24		0.39	0.68	0.32	1.27		-0.4
IMAGE:713974	CSF1R || Colony stimulating factor 1 receptor, formerly McDonough feline sarcoma viral (v-fms) oncogene homolog || AA284954 || 1436 || 101986		2.43		2.71			2.38		2.32	2.29		2.2	2.44	1.87	3.36	2.81	2.63	3.4	2.08	2.8	1.64	3.68		2.81		2.88	2.58		0.28	2.92	2.79		3.45	1.28	2.36	4.06		1.32	2.1	1.7	3.37		2.1		2.48
IMAGE:824659	ICA1 || Islet cell autoantigen 1, 69kDa || AA482169 || 3382 || 101997	1.6	1.6	0.77			1.57			1.92			1.88	2.69	1.67	2.57		0.14	2.47	1.69	3.1	0.43					0.94	1.57	1.94	1.93	2.77	1.87	1.75	0.55		0.51	2.59	2.39	1.43	2.44	2.17	1.27		1.05		2.08			0.66
IMAGE:310356	ANGPTL4 || **Angiopoietin-like 4 || N98757 || 51129 || 101999	1.86	-0.03						-1.05	0.41				-0.48	-1.16			2.09				0.49	-0.62	0.74			0.29		0.19			-0.02		-0.27	-1.19	0.66	3.15	1.6	0.11	-0.11	1.25	0.12		-1.21		-0.51			1.39
IMAGE:150897	B3GNT3 || UDP-GlcNAc:betaGal beta-1,3-N-acetylglucosaminyltransferase 3 || H03436 || 10331 || 102002		0.08					-0.79	-1.95	0.46	1.61		2.65		-1.66		0.01				-1.04	-0.05	0.92				-1.16	-1.12	-1.69	-0.64	2.5		1.29	-0.79	-2.07			-1.82		-0.6	0.39	-2.01		-1.22
IMAGE:813154	NFIA || Nuclear factor I/A || AA456289 || 4774 || 102009			1.17					0.48	2.23			1.78	1.64	1.54	0.24		0.92	1.69			1.77	2.55	2.31		1.91	0.63	0.79	1.15	1.85	2.35		1.77	0.95	1.47		2.48	0.49	1.37	2.21	2.44	0.41		0.72
IMAGE:724888	CYP4B1 || Cytochrome P450, family 4, subfamily B, polypeptide 1 || AA291484 || 1580 || 102015	-1.86			-0.42		0.47	-0.58	-1.93	0.09	1.27	-1.54	1.4	-2.11	-1.31	1.93	-0.83	-1.95	4.52	0.3	-1.55	-1.71	-0.04	-2.62	-0.33	0.3	-0.04		1.22	1.21	-0.54	-1.46	-1.31	-0.09	0.67		1.16	-0.52	-1.88	2.17	1.52	-1.19		-1.18	-1.79	-1.42	-0.38	-0.62	-1.1
IMAGE:949988	LAPTM4B || Lysosomal associated protein transmembrane 4 beta || AA600214 || 55353 || 102023	-0.51	-1.4	-1.45	-0.91	0.24	0.02	0.53	0.26	-0.21	1.44	-0.34	0.44	1.26	-1.58	0.31	-0.38	-1.15	-0.67	-0.07	-1.58	0.28	-1.35	0.68	0.13	-1.29	0.33	0.76	-0.82	-0.66	1.66	-0.67	0.85	-1.47	-1.29	1.3	-2.1	-0.3	-1.55	2.06	-1.46	-0.6	-1.46	2.5	-1.91	1.01	-1.06		-0.43
IMAGE:254029	MST4 || Mst3 and SOK1-related kinase || N22323 || 51765 || 102024		-1.63	-1.13				-0.88	-0.84	-1.05	-0.17			0.3	-2.35	-0.16	-1.51	-0.22	-1.24	-0.42	-1.51	-0.51	-0.59	-0.66	-0.42	-0.38	-0.25	-0.73	-1.17	-1.59	-0.63		-1.84	-2.32	-0.24		-0.72	-0.75	-1.2	-0.16	-2.17	-0.98		-0.86
IMAGE:769751	NUP93 || Nucleoporin 93kDa || AA428939 || 9688 || 102036	-1.01	-0.3	-0.2	-1.15		-1.16	0.09		-1	-0.82	-0.51	-1.26	-0.4	-2	-0.39	-1.19	-0.12	-0.84	-0.58	-1.01	-0.51	-1.29	-0.85	-0.24	-1.51	-1.23	-1.91	-1.5	-0.21	-0.95	-1.28	-0.86	-1.37	-0.38	-0.83	-1.02	-0.54	-1.01	-0.13	-1.01	-0.92		0.11	-2.47	-1.27	-2.21		-1.48
IMAGE:810459	FZD8 || Frizzled homolog 8 (Drosophila) || AA457138 || 8325 || 102039		1.37	0.46	2.02					0.97		3.61	2.42			1.26		-0.05	1.7	0.86	2.21	0.96		3.1			4.33	1.91		1.01	0.33			0.82	1.2	3.25		-0.45	-0.78		0.71	1.2		1.01	0.4	-0.19	3.89	2.02
IMAGE:144912	|| CDNA FLJ33255 fis, clone ASTRO2005553 || R78507 || || 102055								-1.83	0.06	-0.21	0.63	1.12		0.45	0.88			0.42	0.28	0.2	0.59	0.24	0.68			-0.57	0.48	-0.1	0.18		0.04	-0.26	0.07	0.29	0.23	1.07	0.39	0.56		0.32	0.71		-0.03		0.74
IMAGE:770858	CD34 || CD34 antigen || AA434387 || 947 || 102058	2.16		3.58	2.16			1.33			0.28		1.58		2.35	3.42			2.82	0.57	1.79	1.28	4.61				0.6	1.2	2.72	1.03	2.47	1.95		3.45	0.66	1.59	5.74	2.15		2.24	1.82	2.58				1.84
IMAGE:950778	ZNF385 || Zinc finger protein 385 || AA608636 || 25946 || 102069		1.47	2.55				0.29	1.04	0.72			0.29	1.99	1.79	2.04			1.42	0.23	1.3	0.32	0.99	0.77		1.54	-0.26		1.91	0.66	1.4	1.62	0.65	0.22	0.33	0	2.15	2.45	1.42	0.55	-0.28	0.43		1.32
IMAGE:811012	PRKAR1B || Protein kinase, cAMP-dependent, regulatory, type I, beta || AA485366 || 5575 || 102074	-0.95	-0.79		-0.13			-0.02		-0.65	0.38	-0.12								0.05	-0.1	0.06					0.73	-0.21	-2.03	0.21	-0.94		0	-0.01	-0.18	0.18	-0.83		-0.56					-1		0.08			0.06
IMAGE:244951	PPP5C || Protein phosphatase 5, catalytic subunit || N76254 || 5536 || 102082	-0.24	-1.2	0.17	-1.46	-1.27		-0.63	-0.23	-0.5	-0.33	-1.24	-0.93	-0.77	-0.47	-0.43	-0.82	-0.45	-0.95	-0.6	-0.84	-0.25	-1.5	-0.26		-0.58	0.14	-0.11	-0.59	-0.46	-0.42	-0.52	-0.31	-0.84	-0.79	-0.26	-0.5	-0.19	-0.22	-0.06	-0.98	-0.47		0.18	-0.87	-1.04	-0.84		-0.56
IMAGE:1926620	THY1 || Thy-1 cell surface antigen || AI346653 || 7070 || 102116		-0.79	-0.1	0.66	1.23	-0.17	-0.34	0.21	1.27	-0.83		-0.58	-0.62	0.48	-1.38	0.41	0.32	0.75	0.08	0.02	-0.35	0.14	-1.28	1.56	0	-2.18	0.14	0.83	-0.27	-0.56	0.33	0.61	1.71	-0.55	-0.36	0.66	0.12	0.03	0.79	0.57	-0.94	0.39	-0.59	0.68		-1.62	-1.41
IMAGE:897592	FKBP10 || FK506 binding protein 10, 65 kDa || AA496836 || 60681 || 102118	-2.11	-0.53	-1.33	-0.42	-1.38	-2.17	-1.32	-0.19	-0.68	0.44	-0.43	0.6	-1.78		-1.68	-0.47		-0.54	-0.2	-0.51	0.28	-1.95	-3.23	-1.19	-0.15	-0.02		-0.21	-0.7	-1.99		-0.79	1.08	0.79	0.42	-1.35	-0.71	0.64	-0.54	-1.14	0.73	-0.42	-0.2	-0.04	-0.2	0.02	0.08	-0.05
IMAGE:435470	PDGFA || Platelet-derived growth factor alpha polypeptide || AA701502 || 5154 || 102126	-0.08								0.04			-0.71			-0.85		0.4	-0.59	-0.56	-0.27	-0.44	0.12				-2.06	-0.63	-0.37	0.1	-1.28	-0.36	-0.8	-0.26	-0.03	-1.24	0.33	-1.21	-0.92	-0.39	0.33	-0.76		-1.35	0.41	-1.57	0.58		-0.12
IMAGE:365641	PRIM1 || Primase, polypeptide 1, 49kDa || AA025937 || 5557 || 102141	-1.51	-2.68	-0.97				-0.51	-1.02	-1.77	-0.61		-0.7	-1.09	-1.28	-0.28	-1.81		-1.16	-0.95	-1.93	-0.33	-1.33	-1.29		-1.29	-0.95	-1.03	-1.71	-0.49	-2.43	-1.31		-1.42	-0.54	-0.37	-1.46	-1.24	-1.86	-1.61	-1.42	-0.38		-0.74		-1.28
IMAGE:740476	IRF1 || Interferon regulatory factor 1 || AA478043 || 3659 || 102144	0.57	-0.3	-0.94		0.13			0.35	-0.02				-0.46	-0.13	0.13	0.09		0.88				-0.3		0.1	0.32	0.35		0.72					-0.05			0.76	0.53	1.24	-0.6	-0.18	0.16		1.19	0.58	2.35	-0.25		-0.13
IMAGE:281769	DJ971N18.2 || Hypothetical protein DJ971N18.2 || N51756 || 56255 || 102156							-0.04			2.4		0.56	0.04	0.1	0.48	0.11	-0.23		0.1	0.07	0.42		-0.64		-0.24	-0.1	0.32	-0.08	2.28	0.41	-0.54	-0.72	0.45	0.03	0.25	0.9	-1.82			-0.85	-0.56		-0.13
IMAGE:263815	FBXO32 || F-box protein 32 || H99761 || 114907 || 102159	3.01			1.49				1.41	2.94	3.39		1.15	0.73				2.65	2.17	1.59	1.35		2.88					1.76	1.98	1.49	3.84			2.19	1.34	0.76		2.19	2.95	2.37	2.42	2.3		1.3		2.5
IMAGE:79761	|| Transcribed locus, strongly similar to XP_520999.1 similar to Lamina-associated polypeptide 2, isoforms beta/gamma (Thymopoietin, isoforms beta/gamma) (TP beta/gamma) (Thymopoietin-related peptide iso || T63980 || || 102163	-1.01	-1.37	-1.75	-0.64		-2.49	-0.42	-1.54	-0.47	-0.91	-0.53	-1.25	-0.1	-1.44	-0.47	-1.61	-1.23	-1.27	-1.06	-1.15	-0.47	-0.47	0.12		-1.56	-0.42	-0.52	-1.12	-0.38	-1.5	-1.15	-1.22	-1.82	-0.38	-1.51	-0.32	-0.7	-1.55	-1.39	-0.99	-0.64		-0.21	-2.04	-1.39	-1.73		-2.14
IMAGE:588915	IFI27 || Interferon, alpha-inducible protein 27 || AA157813 || 3429 || 102169	4.89	1.6	1.62	3.43	2.88	2.81	2.83	3.1	3.85	3.78	1.4	1.87	1.15	2.47	0.91	3.17	2.63	3.18	2.89	1.45	0.89	3.59	0.52	4.26	4.42	1.87	4.36	3.36	0.77		1.58	2.14	3.74	1.31	2.75	4.25	3.09	3.78	2.35	1.96	2.97		4.11		3.87		1.39	2.16
IMAGE:509569	DUSP10 || Dual specificity phosphatase 10 || AA056608 || 11221 || 102172	-0.3	1.1	0.03	-0.01		2.97		1.75	1	2.06	1.02	-1.01	0.43		-0.68				0.13	0.68	-0.99		0.17		1.03		-0.54		1.55			1.21	-0.14	0.28		-1.24	1.85	-0.28	1.31	-0.32	0.43		0.17	0.14	0.87			0.91
IMAGE:343661	RHBDF1 || Rhomboid family 1 (Drosophila) || W69154 || 64285 || 102176		1	1.12				0.54	0.08	0.61	1.4	1.48	0.05			0.14		0.29	1.67	0.42	1.58	0.81	0.36			1.64	0.91	-0.41	1.52	0.9	1.07	0.49	1.26	0.66	0.2	0.42		1.11	0.79	1.39	1.13	0.68		0.94
IMAGE:62250	|| || AI821023 || || 102177	0.09																		-0.02		0.16						0.12		0.17				0.45	-0.4	-0.41				-0.1
IMAGE:299412	UBAP2L || **Ubiquitin associated protein 2-like || AI822054 || 9898 || 102184		0.01	-0.49	0.17	-0.32	0.57		1.37	-0.21			0.12	0.31	0.83	0.79	-0.18	-0.84	0.35	-0.04	0.29	0.08	-1.49	-0.01		1.69	2.37		1	0.4	-0.81	0.32	-0.04	-0.36	0.51	1.7	-1.71	0.5	0.68	0.48	0	0.86		0.87	0.13		0.34
IMAGE:840708	|| CDNA clone IMAGE:4711494, partial cds || AA487750 || || 102185	1.22	1.2	-0.34		0.94	1.62	1.5		0.64	0.85	0.59	0.92		0.49	0.72	0.38	0.38	1.04	-0.08	0.12	0.01	1.7	0.48	1.38		2.23	0.12		-1.58	0.95	-0.08		0.83	-0.43	1.52	1.3	1.02	0.02	0.11	0.19	1.08		0.81		1.49			1.13
IMAGE:782503	FADS1 || Fatty acid desaturase 1 || AA431773 || 3992 || 102188	-1.87	-2.66		-0.55			-1.63	-1.56	-1.83	0.37		-2.29	-2.74		-1.15			-1.73	-1.68	-2.52	-1.95	-0.47	-2.38	-1.1	-1.01	-2.17	-2.32	-1.24	-3.22		-3.02	-0.45	-2.26	-0.22	-1.58	-2.65	-2.76	-2.39	-1.81	-0.9	-0.99		-0.64		-0.96
IMAGE:566474	PSMD11 || Proteasome (prosome, macropain) 26S subunit, non-ATPase, 11 || AA151930 || 5717 || 102190	-0.53	-1.12	-0.3	-0.04	-1.14	-0.66	-0.64		-0.89	-0.21	-1.19	0.02	-1.18	-0.17	-0.91	-1.27	-0.52	-1.11	-0.48	-1.01	-0.73	-0.99	-0.5	-0.64	-0.9	-0.46	-0.11	-0.67	0.42	-0.7		-0.96	-1.18	-0.32	-0.17	-0.91	-0.85	0.48	0.19	-0.69	-0.37		1.51	-0.69	-1.24	-0.57	-1.49	-0.95
IMAGE:897770	CRABP2 || Cellular retinoic acid binding protein 2 || AA598508 || 1382 || 102191	2.58	3.74	3.18	3.66	1.6	1.67	3.37		1.61	3.54	1.19	2.17	2.33	3.09	3.64		3.98	2.9	2.94	2.19	2.23	1.06	2.55	2.26	1.57	2.36	3.17	4.06	-0.64	3.24	2.93	2.85	2.57	2.6	3.9	3.19		3.48	3.49	-0.77	3.21		4.12		2.08	3.35	1.39	2.54
IMAGE:784593	ARHE || Rho family GTPase 3 || AA443302 || 390 || 102204	-1.64	-0.69	-2.38	-3.12	-1.38	-0.07	-1.84	-2.48	-1.24	-1.01	-0.35	-1		-1.96	-2.27	-0.77	-0.9	-2.34	-1.93	-1.89	-1.39	-0.24	-1.79	-1.42	-2.1	-0.42		-0.77	-1.5	-0.32	-0.28	-0.83	-0.61	-0.35	-0.98	-1.06	-1.93	-1.78	-1.18		-1.65			-3.15	-2.12	-1.35		-2.52
IMAGE:511832	PPARG || Peroxisome proliferative activated receptor, gamma || AA088420 || 5468 || 102205	-1			-0.54		-0.33	-0.14		0.89	0.35		0.04	-1.21		0.23				-0.15	-0.32	0.09					0.33	-0.32	-0.48	0.21		-0.06	0.09	0.23	0.11	0.05	1.78	-1.25	-0.15	0.18	1.03	1.34		0.2		-0.83	-1.26		0.18
IMAGE:53081	|| **MRNA; cDNA DKFZp564O0862 (from clone DKFZp564O0862) || R16259 || || 102206	-0.27								4.85	2.52				4.31	1.94			5.18	3.23	3.73							1.37	3.8		3.34	2.22	2.66	4.32			3.87		2.68		3.29	3.92
IMAGE:1569263	|| Transcribed locus || AA973568 || || 102212										1	-0.08		1.81	0.88			1.45		2.19	0.91	0.73				1.27	2.17	1.66	2.07	1.62	0.38		-0.19		0.21	0.83	1.65	1.04	1.92		0.82	0.71		0.55
IMAGE:416256	ARHGAP5 || Rho GTPase activating protein 5 || W86145 || 394 || 102218		-0.7	0.39				0.3	-0.31	-0.54	-0.51	-0.49	0.63	-2.02	0.85	-0.03	-0.31	-0.74	-0.36	-0.28	0.5	-0.25	-0.08	-0.07		-1.43	0.82	-0.3	0.34	0.16	-1.03	-0.86	0.18	-0.49	-0.69	0.19	-1.39	-1.28	-0.42	-0.18	-0.44	0		0.67
IMAGE:743532	MPP6 || Membrane protein, palmitoylated 6 (MAGUK p55 subfamily member 6) || AA609421 || 51678 || 102219		-2.06	-1.68				-0.01	-1.08	-0.72	-0.84	-0.91	-1.17	-0.98	-1.3	-1.11	-0.81	-0.4	-1.57	-1.33	-1.32	-0.8	-1.48	-0.67		-1.54	-0.63	-1.7	-1.34	-0.58	-0.3	-1.3	-0.8	-1.08	-0.48	0.23	-0.85	-0.85	-1.02	-0.84	0.16	-1.15		-0.42
IMAGE:856167	TARS || Threonyl-tRNA synthetase || AA630628 || 6897 || 102223	-1.5	-1	-1.32		-1.28	-0.88	-0.77	-0.11	-0.39				-0.09	-0.22	-0.41	-0.1		-0.42			-1.05	-0.73	0.22	-0.37	-1.97	-1.24		-0.49		-0.37			-0.79			-0.54	0.53	-0.06	-0.45	-0.66	-0.49		0.01	-1.98	-1.15	-2.34		-1.91
IMAGE:364934	DAPK1 || Death-associated protein kinase 1 || AA024655 || 1612 || 102224	1.56		-1.15	0.87		1.24	1.11	-0.05	1.36	0.98		1.25	-0.64		-0.68		0.35		0.74	0.15	-0.2	1.56	-0.52			0.86	0.53	0.52	-0.1	1.68	0.44	-0.57	0.96	0.55	0.34	1.7	0.26	0.55		1.01	1.2		2.5		0.48			1.25
IMAGE:1056516	|| Transcribed locus || AA557246 || || 102229		3.87	2.83										2.86		1.63		0.16		1.98		3.54				3.06	0.63	2.73	4.13	1.89	-0.21	0.87	1.81		3.76		3.91	3.28			2.78	3.57		1.82
IMAGE:172892	FLJ20507 || Hypothetical protein FLJ20507 || H20441 || 55654 || 102233	0.97	0.3	0.32				0.53	-0.07	0.64	0.29	0.5	0.34	-0.01		0.65			0.64	0.51	0.35	0.69		0.72		-0.06	0.12	0.8	0.81	0.88	0.39		0.78	0.81	0.23	0.49	1.43	0.81	1.13		1.39	0.21		0.73		0.06
IMAGE:269815	INHBA || Inhibin, beta A (activin A, activin AB alpha polypeptide) || N27159 || 3624 || 102234	-2.06	-1.57		1.53			-2.38	-1.46	-1.48	-2.1	-2.17	-3.13	-1.73	-0.45	-2.45	-1.22	-1.17	-0.71	-1.09	-1.21	-0.9	-2.15	-3.28	0.03	-1.48	-0.31	-1	-1.08		-1.62	-1.78	-0.99	-1.58		-1.25	-2.92	-0.92	-0.68	-0.33	-0.93	-1.17		-1.5	-1.82				-0.29
IMAGE:71545	MAP4K1 || Mitogen-activated protein kinase kinase kinase kinase 1 || T47961 || 11184 || 102238	-0.15						0.59		-0.44	-0.21	-0.01	1.18		-0.24	-0.61		-0.21	0.53	0.19	-0.5	0.59				-0.37	0.1	0.74	-1.04	-0.13			-0.71	-0.01	0.29	-0.01		-1.11	0.47		-1.09	0.08		0.45
IMAGE:796508	KIAA0690 || KIAA0690 || AA460229 || 23223 || 102243							-0.77	-1.38	-1.5	0.19		-0.88	-0.8	-0.35	-0.72	-1.75		-1.67	-0.81	-1.1	-0.67	-2.1	0.13	-0.61		-0.61	-0.75	-1.57	-0.33	-1.44	-1.54	-0.45	-1.55	-0.57	-0.07	-1.8	-0.5	-0.58	-1.07	-1.87	-0.27		0.29
IMAGE:666218	TGFB2 || Transforming growth factor, beta 2 || AA233738 || 7042 || 102251	-1.39			-0.77					-2.33			-0.71	-0.68	1.66	-1.62			-1.97	-0.53	-0.75	-0.44	-2.45				0.8	-0.94	-2.2	-0.01				-0.61	-0.75					-0.69	-2.46	-2.12		-1.26					-0.17
IMAGE:2407433	DPYSL3 || Dihydropyrimidinase-like 3 || AI831083 || 1809 || 102254	0.22	1.08	-1.18	1.42	0.31	0.15	-0.4	-0.17	0.9	-0.91	-0.11	0.93	-1.47	0.37	-1.34	1.13	0.03	1.4	-0.07	0.23	0.65	1.24	-0.16	1.57		-2.12	-0.83	0.77	-0.73	-0.57	-0.34	0.29	2.03	-0.81	-0.02	0.96	-0.17	-1.04	1.12	0.58	-0.32			-0.69	-1.19	0.02	1.67	1.12
IMAGE:811156	FLJ20273 || RNA-binding protein || AA485745 || 54502 || 102265	0.52	0													0.24								0.94					1.66		-0.12	0.45		-0.45	-0.02	0.18		1.5			0.9	0.16		1.22		0.41
IMAGE:503617	CXCL9 || Chemokine (C-X-C motif) ligand 9 || AA131406 || 4283 || 102285	0.84		4.17	1.63		1.69			0.33	3.6		1.18		3.15	1.65		3.2		1.09	3.46	0.5					0.71	3.08		0.92	4.36		1.86	3.43	0.67	3.85		5.04	4.51	0.92	1.89	1.96		4.49	0.99	4.03			0.47
IMAGE:150466	NOS3 || Nitric oxide synthase 3 (endothelial cell) || H01039 || 4846 || 102298	1.35											0.34	-1.18	0.61	4.15				0.03	0.11	0					0.17	2.33		0.43			0.8	0.32	0.22				1.84	-0.09	-0.46	0.23		0.05		0.46			0.84
IMAGE:753104	DCT || **Dopachrome tautomerase (dopachrome delta-isomerase, tyrosine-related protein 2) || AA478553 || 1638 || 102299	0.29	2.41	1.29	1.65				-1.79			0.09	-0.37	-1.53	-0.77	-0.46		-0.54		-0.81	-0.65		1.28	-1.39		-0.07	-0.9	-0.64		-0.53		-0.73	-0.63	1.21	-0.43			-1.04	-1.94		-0.72	-1.29		-1.27		-2.4	-0.14		1
IMAGE:666159	NPL || N-acetylneuraminate pyruvate lyase (dihydrodipicolinate synthase) || AA233418 || 80896 || 102300				2.46				0.55		1.19		2.04	1.29		1.15	2.21		1.84	0.9	1.03	0.17	2.73	0.65			0.78	1.43		0.26	2.38	1.63	0.76	2.1	0.62	1.2	2.92	1.95	2.09	0.9	1.64	1.77		1.48
IMAGE:52186	CXXC4 || CXXC finger 4 || H24352 || 80319 || 102305												0.99			-0.4			-0.73	0.1	1.71							1.71				2.88	1.18		0.73		-0.58		0					0.81	-1.19	-0.63	0.09
IMAGE:595701	KIAA0543 || KIAA0543 protein || AA167385 || 23145 || 102311		1.02	-0.13				0.5		0.65	0.03		1.35	0.69	1.17	1.1	0.18		1.67	0.79	1.8	0.91	1.5	2.2		1.41	0.6	1.32	2.31	0.98			0.53	0.28		0.4		0.83	1.37	0.86	1.75	1.25		0.83
IMAGE:1435137	C17orf27 || **Chromosome 17 open reading frame 27 || AA857573 || 57674 || 102321		1.37	-0.84					1.42	1.37	1.39		1.71	-0.08		0.94		0.71	2.29	0.35	1.88	0.82	1.82	0.29	1.84		2.96	2.21	2.17	0.47	1.19	0.06	0.99	1.44	0.86	1.25	1.91	2.17	3		0.75	1.79		1.45
IMAGE:810131	KRT19 || Keratin 19 || AA464250 || 3880 || 102332	3.35	1.88	2.15	2.41	1.85	2.59	1.25	4.02	1.17	1.68	1.42	-2.49	1.11	3.5	-0.14	1.46	1.24	1.97	1.78	1.85	1.87	0.61	0.73	1.6	2.32	-0.7	2.58	2.99	1.15	2.08	1.21	1.98	0.13	1.8	1.22	-0.22	2.3	2.01	2.55	2.5	2.18	1.89	2.34		1.07	3.37	-0.48	2.15
IMAGE:122397	MTB || More than blood homolog || T99311 || 54892 || 102342		-2.38	-1.78				-1.24	-1.03		-1.23	-0.78	-0.03	-0.23	-2.02	-1.05		-0.89	-2.17	-1.26	-2.25	-1.28		-0.98			0.68	-1.78	-1.23	-1.2		-1.5	-1.56	-2.21	-0.73	-0.94	-2		-1.91	-0.87	-1.41	-1.14		-0.52
IMAGE:248531	GMPS || **Guanine monphosphate synthetase || N59764 || 8833 || 102346	-1.16	-1.09	-1.38	-0.67	0.69	-0.36	-0.87	-0.2	-0.32	-0.56	0.14	-0.13	0.41	-0.94	-0.8	-1.25	-0.24	-0.75	0.28	-1.32	-0.85	-0.76	-1.06	-1.12	-1.94	0.33	-1.38	-1.12	0.09	-0.83	-0.78	-0.48	-1.77	-0.59	0.1	-1.52	-1.17	-0.72	-0.6	0.09	-0.64	-0.27	0.2	-1.55	-1.23	-1.45	-1.54	-1.13
IMAGE:325822	TGFA || Transforming growth factor, alpha || AA037107 || 7039 || 102349		-2.25					1.13		-0.91			-0.13						-1.97	-1.57	-1.51	-0.9	-0.52	-0.29				-1.3	-1.26	-0.22			-1.78	-1.72		-2.42	-1.34		-2.39	-1.9	0.07	-0.7				-2.72
IMAGE:1593317	PDGFRB || Platelet-derived growth factor receptor, beta polypeptide || AI002365 || 5159 || 102351		2.41	1.33				1.16	2.1	3.79	0.78	1.46		1.75	2.48	1.13	3.63		3.54	2.04	2.06	2.38	3.03		2.4	1.73		1.82	3.5	1.83	2.27	1.98	1.36	3.94	0.66	0.78	3.6	2.46	2.09	2.66	2.95	2.07		1.04
IMAGE:590774	MAPK13 || Mitogen-activated protein kinase 13 || AA157499 || 5603 || 102354	-1.99	-1.97	-1.79	-3.08	-1.27	-2.86	-0.25	-2.06	-1.63	-0.5	-0.58	-1.8	-0.59	-2.06	-1.96		-0.23	-2.7	-1.91	-2.16	-1.4		-0.92		-2.69	0.02	-1.41	-2.44	-1.12		-1.93	-1.4	-2.29	-1.04	-0.57	-2.83	-1.09	-1.68		-1.58	-1.35		0.03	-2.87	-1.61	-2.58		-1.73
IMAGE:256477	CNTNAP2 || Contactin associated protein-like 2 || H94745 || 26047 || 102361	0.03								0.22			0.73	0.52	1.48					-0.13		1.47				1.18	-0.21			0.21	0.91			-0.09	0.81			1.28			0.75	-0.04		1.51
IMAGE:148469	TYROBP || TYRO protein tyrosine kinase binding protein || H12338 || 7305 || 102363	3.82		3.38	2.23			3.41	3.32	4.39	3.09	2.89	3.19	2.52	2.93	2.33	4.08	2.88	4.29	2.9	2.52	1.82	4.08	2.32	4.08	1.73	1.99	2.94	3.18	1.07	5.04	2.88		3.42	2.15	2.5	5.2	3.18	3.53		3.4	4.3		3.4		3.25			2.37
IMAGE:138369	FCGR2B || Fc fragment of IgG, low affinity IIb, receptor (CD32) || R68106 || 2213 || 102370	1.42	2.39	2.24	2.42	2.1	2.57	2.52	2.07	2.86	2.35	2.23	2.19	1.95	1.97	1.3	1.75	3.04	3.93	1.89	1.76	0.78	3.31		2.73	1.38	2.62	2.23	2.69	0.31	2.65	1.57		2.67	1.28	2.2	3.74	2.29	2.81	1.86	1.4	2.78		2.11	2.69	2.89	1.71		2.2
IMAGE:51865	CA2 || Carbonic anhydrase II || H23187 || 760 || 102388	-3.71	-2.61	-3.1	-4.06		-2.61	-2.87		-2.23	-2.12	-2.83	-0.99	1.53	-1.69	-2.09	-3.07	-1.59	1.73	-1.18	1.8	-1.14	-3.97	-1.69		-0.24	-2.7	-1.41	-0.25	-1.53	-4.1	-1.47	-2.31	-2.77	-2.72	0.37	-1.36	-1.92	-1.62	-1.77	-2.51	-1.23		-1.64	-1.75	-3.58	-2.86	-1.75	-1.59
IMAGE:510116	S100P || S100 calcium binding protein P || AA053016 || 6286 || 102392		-1.67	-1.01	-1.76	-0.78	-1.31	-0.35	-2.99	0.06	-1.13	-0.2	-1.99		-0.51		0.19	-0.81	1.18	-0.31	1.54	-3.67	0.48		1.41	0.69		0.14	1.01	-0.12	-0.42	-2.48	-1.08	-3.98	-1.38	-1.05	-2.09		-3.87	1.82	2.69		1.37	-0.28	-0.94	0.77	1.25
IMAGE:1032796	LSM1 || LSM1 homolog, U6 small nuclear RNA associated (S. cerevisiae) || AA628430 || 27257 || 102396	-1.05	0.3	-1.11	-1.23	0.29	-0.4	-0.39	2.02	-0.2	0.11	-0.72	0.49	1.1	0.29	-1.1	0.41	-0.28	0.19	-0.03	-0.09		-0.8	-0.97	0.91	0.68	1.52	1.23	0.3	-0.53	-0.89	0.56	-0.38	0.57	0.4	1.07	-0.16	-0.11	-0.01		0.28	0.56	1.44	0.44	0.05	0.4	0.2	-0.55	0.29
IMAGE:418004	PCGF4 || Polycomb group ring finger 4 || W90704 || 648 || 102403		0.13	0.15				0.28	-0.18	0.69	1.72	-0.93	-0.26		0.72	2.66	0.72	-0.33	2.27	0.42	2.06	0.6	1.25	0.43	-0.39	0.58		1.24	2.24		0.06	2.17	0.99	0.69	2.84	0.52	-0.46	1.14	0.83	0.35	1.01	1.43		1.15
IMAGE:366389	WSB1 || WD repeat and SOCS box-containing 1 || AA025807 || 26118 || 102419	0.54	-0.48	-1.79	-0.36	-1.12	-0.59	-0.62		0.51	-0.78		-0.41	1.45	0.35		0.26		0.8	-0.23	-0.01	0.09	1.59	-0.34	1.59	0.36	0.96	0.09	1.16	-0.09	0.63	0.88	-0.57	0.97	-0.2	0.22	1.04	1.07	0.81	0.46	0.11	0.22		0.44	-0.24	-0.24	0.53		0.82
IMAGE:194451	LRP5 || Low density lipoprotein receptor-related protein 5 || R83038 || 4041 || 102422		0	0.46				0.39	0.36	-0.52	-0.32	-0.22	0.28	-0.42	-1.04	1.23	-0.34	-0.09	-0.7	-0.47	-0.68	-0.27	-0.81	1.93		-0.75	1.29	-0.92		-0.69	-1.19	-1.08	-0.61	-0.38	-1.12	0.41	-0.05	-0.54	-0.91	-0.65	-0.39	0.19		-0.02
IMAGE:788641	AP1S2 || Adaptor-related protein complex 1, sigma 2 subunit || AA449832 || 8905 || 102425		-0.3							-1.16	0.81		0.75	-0.07	-0.76	-0.8	-1.07		-0.6	-0.44	-1.04	-0.14	-0.62	-0.38	-0.46	-1.27	0.01	-1.62	-0.98	-0.9		-0.1	-1.23	-1.58	-0.89	-0.11	-1.26	-0.19	-0.26	-0.8	-1.24	-0.37		1.1
IMAGE:503051	|| Hypothetical gene supported by AF086204 || AA149250 || 440449 || 102431						0.3		-0.9	-1.18	-0.2	2.15	-0.13	-0.92	-0.71	-2.21	0.16	-0.52	-1.33	-0.28	-0.64	-0.76				-0.24	-0.57		-0.07	-0.39		0.01	-0.36		-0.36	-0.73			-1.63	-1.03	-1.43			-1.5		-0.56
IMAGE:810372	PIK3CG || Phosphoinositide-3-kinase, catalytic, gamma polypeptide || AA464176 || 5294 || 102436				-0.33			-0.13			-0.47	0.14	0.24		-0.8	-0.8	-0.65			0.33	-0.04	0.33	-0.23	-0.5			-0.09	-0.29	-0.92	0.16				0.09	-0.28	-0.15		-1.55	-0.52	-1.19	-1.44	-0.63		-0.79	-2.41	-0.6
IMAGE:292306	LIPC || Lipase, hepatic || N80949 || 3990 || 102445	-0.32						-0.1					-1							-0.07	0.2	0.43		0.17		-0.37	0.54			-0.41			0.71	-0.02	-1.05	0.21				-1.05
IMAGE:1558394	LPL || Lipoprotein lipase || AA976046 || 4023 || 102449							-0.01		2.13	-1.18	1.19	2.84	-1.43	-0.45	-0.77	3.24	1.4		1.31			1.79	4.07			2.58	0.23		-0.65	2.46	-0.22		-0.1		1.09	4.54		0.3		-0.36	1.35		-1.83
IMAGE:855487	ASAH1 || N-acylsphingosine amidohydrolase (acid ceramidase) 1 || AA664155 || 427 || 102455	1.34	0.98	2.25	1.61		1.46		1.1	1.45	1.34	-0.63	2.17	0.73	1.9	1.15	2.28	0.01	2.94	2.26	2.77	2.21	1.84			1.2	2.54	1.63	2.73	0.85	0.76	0.81	0.98	0.93	2.91	1.87	1.54	1.28	1.32	1.47	1.92	2.07		2.3		1.25	2.18	0.51	0.68
IMAGE:502155	PTGIS || Prostaglandin I2 (prostacyclin) synthase || AA126676 || 5740 || 102456	0.78						2.94							0.5	-0.77				0.35		1.24	3.04							0.16	1.22			3.09			2.43	-2.1			0.08	0.2		-0.26		0.69
IMAGE:126341	MYLK || Myosin, light polypeptide kinase || R06438 || 4638 || 102457							1.17	0.21	2.03	0.27	3.15	-0.14	0.31	1.24	0.09		0.96	1.54	1.1	2.32	2	2.21	0.41	2.11	0.42	-1.21	0.63	2.08	0.56			0.87	3.51	0.17	1.57	2.08		1.09	2.08	1.6	0.64
IMAGE:52076	OLFM1 || Olfactomedin 1 || H23123 || 10439 || 102459	-1.16	1.49		1.72				2.35	0.29	-0.34	-1	0.87	-0.51	-0.54	1.43	0.03	-0.24	0.6	0.91	-0.03	0.01	0.2	-0.89	-0.13	-0.27	-0.18	0.17	0.17	0.91	0.22	-0.44	-0.71	0.71	0.52	0.31	1.42	1.34	-0.01	1.4	-0.33	0.52		-0.25		-1.78			-0.2
IMAGE:795871	MBNL3 || Muscleblind-like 3 (Drosophila) || AA460149 || 55796 || 102468			-2.01	-3.42						-0.3		-1.66		-1.22		-0.49	-1.4	-2.96	-1.59	-1.11	-1.18		-0.61		-0.14	1.45		-1.14	-1.47		-1.5	-0.51	-1.07	-0.59	-1.17	-2.19		-2.2	-0.45	-2.42			-1.76		-0.32			-0.41
IMAGE:194965	FYB || FYN binding protein (FYB-120/130) || R90991 || 2533 || 102470									1.9		-0.42	0.14	-0.69	0.06	-1.1		0.49				-0.18				-0.74	0.42	0.17		-0.48			-0.71	0.67	-0.43	0.23	2.36		1.88	-0.19	0.41	1.26		1.17
IMAGE:504226	CD53 || CD53 antigen || AA132090 || 963 || 102472	0.58	1.35	0.94	1.23	1.36	1.98	2.07	1	2.28	1.54	1.14	0.94	0.31	1.05	0.41		1.27	2.61	0.94	1.33	-0.11	3.08	-0.62		0.69	1.75	1.03	1.69	0.7	2.19	0.75	0.09	1.6	0.6	1.59	2.6	1.64	2.41	0.94	1.2	2.07		2.12	1.74	2.82	0.47		1.02
IMAGE:796398	PEG3 || Paternally expressed 3 || AA459941 || 5178 || 102474		0.19						-2.35	-1.13	1.68		0.67	-1.66	-1.47	-2.29	-1.13	-1.45	-2.78	-0.78	-1.25	-1.01	-2.86	-1.39		-1.93	0.7	-1.91	-2.41	-1.23	-0.28	-1.2		-1.05	-0.42	1.01	-2.46	-1.79	-2.32	-1.03	-1.85	-2.11		-2.07					-0.11
IMAGE:85979	PLG || Plasminogen || T73090 || 5340 || 102475	-0.65			-0.42			-0.19	-0.59	0.09	-0.14		-0.47	-0.02	-0.17	0.06	-0.41	0.11	-0.35		-0.33	0.36	-0.16	0.21		-0.76	0.22	0.05	-0.4	0.35		0.09	-0.43	0.12	0.25	0.1	-0.11	0.02	0.06	-0.08	0.16	-0.18		0.15		-0.74			-0.25
IMAGE:202577	HNMT || Histamine N-methyltransferase || H53274 || 3176 || 102476	-0.03	1.26	1.9	-0.45		0.98		0.93	1.22			0.25	-0.2	1.57		1.67		2.19		0.01	0.67	2.16	1.03		-0.53	0.53		1.63		0.09	0.39	0.98	-0.12	-0.3		1.93	0.39	0.9	0.74	1.5	0.75		0.59	1.31	0.74	1.44	1.31	1
IMAGE:544959	MTAC2D1 || Membrane targeting (tandem) C2 domain containing 1 || AA075284 || 123036 || 102486			1.97									3.78	3.55	2.56	3.29		2.16	4.5	2.03	4.38		4.18	2.79				2.48	4.91		2.59	2.35	2.77	1.22	2.12		2.74		2.51	3.67	4.95	2.26		2.67		2.69
IMAGE:810728	ZD52F10 || Dermokine || AA457707 || 93099 || 102510			-0.03			-0.92		-0.26		-0.57	0.69	1.14		-1.09	-0.82				0.13	-0.27	0.97				2.17	-1.38	-0.1	3.56	-0.83				-1.09	0.36		0.43	-2.62		-0.49	-2.71	1.09				0.23			-0.36
IMAGE:359119	CKS2 || CDC28 protein kinase regulatory subunit 2 || AA010065 || 1164 || 102513	-0.62	-2.03	-1.43	-1.29	-1.41	-2.86	-0.91	-1.37	-1.66	-0.51	-1.63	-1.14	-0.09	-1.76	-1.98	-1.58	-0.77	-2.09	-0.93	-1.99	-0.88	-1.3	-0.52	-1.13	-2.58	0.18	-1.21	-1.86	-0.65	-1.98	-1.23	-1.14	-2.99	-0.97	-0.46	-2.16	-1.18	-0.85	-1.19	-1.15	-1.52		0.55	-3.27	-1.03	-2.31		-2.13
IMAGE:133136	DEK || DEK oncogene (DNA binding) || R25377 || 7913 || 102521		-1.31	-1.86				-0.39	-0.83		-0.44	1.42	0.3	0.09		-0.79		-0.93	-1.07	-0.53	-1.16	-0.84	-0.57	-0.03	-1.35		0.92	-1.28	-0.74	-1.23	-1.31	-0.9	-0.75	-1.09	-0.27	0.22	-0.72	-0.57	0.06	-0.98	-1.02	-0.25		-0.19
IMAGE:66322	CD3G || CD3G antigen, gamma polypeptide (TiT3 complex) || T66799 || 917 || 102525		-2.37	-3.33							-2.26				-2.85	-3.86	-1.53		-0.65	-1.55	-1.26	-1.52	-1.12			-2.58	-1.45	-1.83	-2.38	-1.46		-1.37		-1.59	-2.05	0.42	-0.39	-1.93		-3.16	-2.42	-2.58		-1.56		-0.19
IMAGE:743739	PRKAR2A || Protein kinase, cAMP-dependent, regulatory, type II, alpha || AA634287 || 5576 || 102528	-1.4								-0.59			-0.55						-0.19		0.13							0.26	-0.05	-0.18					-0.41		-1.29	-0.95		0.1	-0.38	-1.21		-0.15		0.31			-0.09
IMAGE:212188	APOH || Apolipoprotein H (beta-2-glycoprotein I) || H68848 || 350 || 102535				-4.12					-2.03										-4.94		-4.41					-5.17			-3.38		-4.32			-3.84					-4.05	-2.88	-3.25		-3.71
IMAGE:162491	AQP7 || Aquaporin 7 || H27752 || 364 || 102536	0.87								0.95						0.18				0.55	-0.23	-0.01					0.18	0.19		0.45		0.17				-0.08			0.3					-0.81		-0.97
IMAGE:141726	|| || R69584 || || 102537	-6.03	0.25	-0.24				-0.82			2.26	1.78	-0.57		-0.13	-1.17		1.62	-0.46	-0.44	-0.21	-0.36					2.26	-0.61	1.12	0.11		0.15		-0.76	0	1.47	-2.72			2.3	2.35			-1.74					0.28
IMAGE:625882	PTGES2 || Prostaglandin E synthase 2 || AA186685 || 80142 || 102540	-0.38	-2.06	-1.74	-1.54	-0.19	-0.26	-0.19	-1.15	-1.28	-0.43		-1	-0.1	-0.62	-1.21		-1.03	-1.35	-0.93	-1.42	-0.97	-1.68	-1.8	-0.98	-1.01	0.34	-1.22	-1.17	-0.6	-0.97	-0.93	-0.5	-1.32		-0.54	-1.11	-0.6	-0.72	-0.28	-0.76			0.56		-1.23	-1.14		-1.32
IMAGE:811766	NEDD4L || Neural precursor cell expressed, developmentally down-regulated 4-like || AA463445 || 23327 || 102546		-0.18	-1.59					-1.07	0.42	-1.82	-0.31	-0.25	0.07	-0.88	-0.06	-0.84	-1.32	-0.5	-0.66	-0.25	-0.5	-0.71	-0.37	-0.52	-1.09	-0.34	0.05		-0.67	0.56	-0.19		-1.82	-0.39	-0.99	-1.75	0.3	-0.83	-0.88	0.08	-0.59		-0.94
IMAGE:241838	DKFZp547K1113 || Hypothetical protein DKFZp547K1113 || H93093 || 374655 || 102554												0.27					0.33		0.31	0.03						0.05		-0.12	-0.54		0.12		0.17	0.25	-0.18				2.14	0.07
IMAGE:221172	FYN || FYN oncogene related to SRC, FGR, YES || H91826 || 2534 || 102560					0.97	0.2		-2.32	-0.35				-1.26	-0.62	-1.5			-0.27	-0.72	-0.14	-0.14					-0.09	-0.57		-0.15				0.57	-0.94	0.17	-0.57				-1.22	-0.68	-0.16	0.18	0.67	-0.34	0.3		-0.53
IMAGE:813645	DDIT4 || DNA-damage-inducible transcript 4 || AA453677 || 54541 || 102564		-0.7	-0.56				-1.28	0.93	0.39	2.02	0.11	1	2.11	-0.7	-2.72	-0.11	0.64	-0.42	-0.47	-0.97	0.33	-0.15	0.01	1.29	-0.7	0.68	0.66	1.09	-0.2	-0.2	0.3	2.02	-0.48	-0.51	2.4	0.53	0.46	0.64	1.09	0.11	-0.73		0.71
IMAGE:214572	CDK6 || Cyclin-dependent kinase 6 || H73225 || 1021 || 102569	-3.48	-3.01	-3.61			-2.63	-0.86		-1.9	-0.99	-1.65	-2.34	-2.92		-2.44		-2.38		-0.7	-1.46	-1.12		-0.5			0.1	-2.18	-1.69	-0.36		-3.02	-3.19	-1.53	-1.12	-1.16		-1.8	-2.33	-1.86	-1.29					0.51		-2.5	-1.4
IMAGE:418193	COL1A1 || Collagen, type I, alpha 1 || W90359 || 1277 || 102573	1.8						0.14	1.73	2.42	0.5	1.94	-0.7	1.75	2.33	0.05	2.99	3.79	3.14	2.7	2.33	3.12	2.79	0.74	3.67	1.63	-2.76	2.64	3.06	2.03	1.64	2.58	2.17	5.91	1	0.62	3.29	2.13	1.36	2.6	3.21					-0.35			2.2
IMAGE:279970	ADORA2A || Adenosine A2a receptor || N57553 || 135 || 102578	0.98	1.23				1.53	0.02	1.56	0.89	-0.02	-0.12	-0.17	0.74	1.9	1.67	1.55	-0.34	2.08	1.08	0.82	1.57	1.68	0.53		1.09	-0.76	-0.08	1.62	0.43	0.8	1.16	0.52	1.05	1.09	0.76	3.12	1.75	2.53	0.48	1.12	1.66		0.94		0.92			1.35
IMAGE:742695	C9orf10OS || Chromosome 9 open reading frame 10 opposite strand || AA400297 || 158293 || 102581		-0.16	0.78				-0.39	1.02	0.75	0.6	-0.46	0.49	0.09	1.43	0.82	0.57	-0.17	1.49	1.87	0	1	1.02	-0.5		2.01			1.82	0.18	0.55	-0.19	0	0.23	1.62	-0.31	1.45	-0.1	1.25	1.07	1.5			1.42
IMAGE:80221	CPA3 || Carboxypeptidase A3 (mast cell) || T64223 || 1359 || 102588	0.02		1.64	-0.01	2.17	2.62	1.38		0.2	2.73	1.27	-0.03	-0.54	0.55	0.35		0.93	0.25	0.59	1.43	0.01	0.2	1.29	0.42	2.44	-0.71	-0.09	0.7	1.77	0.26	1.25	0.91	0.4	1.74	2.8	0.17	-0.56	-0.19	1.39	1.32	0.27		0.42	1.98	0.53	0.97	0.41	1.56
IMAGE:814701	MAD2L1 || MAD2 mitotic arrest deficient-like 1 (yeast) || AA481076 || 4085 || 102603	-1.42	-1.66	-1.35		-1.61		-0.67	-1.25	-1.51			-1.8	-0.21	-1.92		-1.84	-0.77	-2.22			-1.13	-1.69		-1.82		0.35	-1.03	-1.73	-1.07	-1.78	-1.11	-0.3	-2.28	-0.7	0.07	-2.34	-1.17	-0.64	-0.6	-1.35	-1.38		0.41		-1.36			-2.28
IMAGE:731080	C13orf23 || Chromosome 13 open reading frame 23 || AA421343 || 80209 || 102610		-1.77	-0.15					-0.93		-0.4		-0.08	-0.74		-0.88		0.02	-0.45	-1.22		-0.89		-0.42			0.72	-0.15	-0.19	0.08	1.15	-0.8	-1.38	-1.14		0.28	-1.23	-0.23	-0.7		-0.03			0.66
IMAGE:203132	TNFSF10 || Tumor necrosis factor (ligand) superfamily, member 10 || H54628 || 8743 || 102617	2.07	4.26	4.24	1.93	3.78		2.57	4.84	4.77	4.43	3.47	5.43	3.77	3.73	5.86	5.54	3.54	5.86	3.59	6.02	3.56	4.24	2.88	3.34	3.76	5.1	3.23	4.73	4.15	4.56	3.85	2.41	3.61	3.95	2.16	4.81	3.83	5.75	5.37	3.83	3.48		2.27		5.01		2.58	2.26
IMAGE:137139	ACY1L2 || Aminoacylase 1-like 2 || R36006 || 135293 || 102632							-0.38		-1.21	-2.37	1.21	-0.92		-0.21	-2.34			-1.69	-1.36	-1.35	-0.93	0.35	1.34		-0.62	0.09	-1.34	-1.12	-1.36		-1.05	-1.38	-1.07	-1.36	0.06	-1.37	-2.37	-1.56	-1.65		-2.06		-0.5
IMAGE:811590	BRIX || BRIX || AA454607 || 55299 || 102640		-1.48	-0.66	-2.1	-0.94	-1.51	-0.5	0.08	-0.74	0.28	-0.59	-0.9	-1.11	-0.52	-0.01	-1.06	-0.62	-1.18	-0.88	-0.34	-0.37	-0.92	-0.53	-0.96	-0.56	-0.48	-0.77	-0.9	-1.1	-0.64	-0.75	-0.09	-1.38	-0.52	-0.3	-0.68	0.26	-0.73	-1.15	-0.92			0.53	-1.21		-1.4	-2.23
IMAGE:207358	SLC2A1 || Solute carrier family 2 (facilitated glucose transporter), member 1 || H58872 || 6513 || 102645	-1.7	-0.59	-1.32	-0.45	-1.85	-1.03	-1.36	-0.06	-2.71	-1.45	-1.19	-1.73	-0.12	-1.89	-2.38	-1.85	0	-2.82	-2.55	-0.78	-1.84	-2.35	-1.72	0.68	0.42	1.98	-1.38	-0.38	-1.02	-2.56	-2.94	-0.04	-2.64	-2.12	0.05	-1.51	-0.78	-1.95	-1.57	-0.75	-3.37	-0.8	-1.87	-0.72	-0.02	-0.13	-1.85	-1.92
IMAGE:813184	TNFAIP1 || Tumor necrosis factor, alpha-induced protein 1 (endothelial) || AA456314 || 7126 || 102646	1.99		1	-0.33	-0.36	0.35		1.27	0.48	0.35		0.43		1.03	-0.12		0.43		0.13	0.4	0.36	-0.16	0.62		-0.05	0.53	0.66		1.11	0.25	0.04		0.7	1.09	0.11	-0.81	1.63	0.66	1.46	-0.21	0.36		1.52	0.72	-0.08			1.6
IMAGE:299272	|| Transcribed locus, moderately similar to NP_659411.1 hypothetical protein FLJ31846 [Homo sapiens] || AI822135 || || 102652			1.55					1.71	3.11	0.3		-0.31		2.36	0.61	3.38	2.15	3.22	2.25		1.45	3.46	0.98	3.08				3.09	1.72	2.62	0.94		3.63	0.61	0.54	3.33	2.42	1.66	2.71	3.13	1.58		0.54
IMAGE:781505	C10orf45 || Chromosome 10 open reading frame 45 || AA431133 || 83641 || 102654		-1.27	-0.92				0.22		0.78	0.91		1.47	0.1	-0.1		0.35	0.58	1.97	0.42	0.47	-0.58	1.14	0.06		0.64	2.85	-0.57		0.18	0.43	0.76	0.55	0.19	1.13	0.23	0.39	0.85	1.08	3.28	1.16	-0.54
IMAGE:138304	ITPR2 || Inositol 1,4,5-triphosphate receptor, type 2 || R68020 || 3709 || 102657		2.1	2.55					-0.81	-0.33	-0.56	0.19	-0.04	0.42	-0.4	0.19			0.38	1.85	-0.06	1.57	0.61	-0.4		-0.56	-0.75	3.04	0.82	0.24	-0.1	-0.13	-1.17	0.43	1.65	0	1.96	0.33	1	-0.47	-0.49	0.82		0.07
IMAGE:84820	TRAM2 || Translocation associated membrane protein 2 || T74606 || 9697 || 102658		-2.38	-1.78				-1.33	-1.91	-1.76	-1.26	-1.12					-1.12		-1.77	-1.93	-1.08	-1.2					-0.4	-1.57	-1.52	-1.47	-3.44			-0.54	-1.78	-1.2	-2.4	-1.59	-2.01	-1.75	-1.44	-1.54		-1.61	-2.42	-1.17	-1.88
IMAGE:159608	APOD || Apolipoprotein D || H15842 || 347 || 102660	2.21	5.3	4.25	4.39		5.26	2.24	5.76	6.64		2.4	1.21	5.76		5.06		0.25	2.79	1.71	2.4	1.53	5.72		7.29	1.25	1.69	0.39	4.64	5.48	3.54	3.91	2.81	2.72	0.26	2.87	5.92	0.83	2.56		8.44	2.96		0.33		2.02		5.99	2.7
IMAGE:471855	LUM || Lumican || AA035657 || 4060 || 102662	2.33	2.12	2.5	4.71		2.37	2.8	3.93	4.82	2.89	3.42	2.62	1.93	4.23	1.83	4.9	4.4	5.17	4.52	3.72	3.68	5.16	1.53	5.45	3.46	3.3	3.05	4.73	2.72	3.28	4.12	4.38	5.97	3.35	2.88	4.94	3.21	3.81	4.51	4.69	3.12	2.66	2.22		2.68	1.97	2.99	3.42
IMAGE:210575	VSNL1 || Visinin-like 1 || H65065 || 7447 || 102663	-1.65	-0.77	-0.93	-1.47		-0.8	0.28		-0.16	-0.07		0.01	-0.15	-0.74	-0.29		-0.4	-0.71	-0.04	0.02	0.05	-0.78	2.55		0.15	0.77	-0.32	-0.18	0.36		0.01		-0.04	0.45	0.66	-0.34	-0.68	-0.68	0.04	-0.64			0.59		-1.3
IMAGE:50114	PCDHA6 || Protocadherin alpha 6 || H16743 || 56142 || 102664									0.93			3.31		1.9	2.79		2.17	2.45	1.53	1.64	0.36	2.01				-0.33	2.3		1.48		-0.18	1.26	-0.3	1.26			-0.15	2.08		1.6			1.13		1.5
IMAGE:700721	MCM5 || MCM5 minichromosome maintenance deficient 5, cell division cycle 46 (S. cerevisiae) || AA283961 || 4174 || 102679		-2.18	-2.84				-1	-2.37	-2.21	-0.97	0.25	-0.61	-0.87	-1.88	-1.47	-2.33	-1.05	-2.56	-1.21	-2.08	-1.66	-2.81	-0.91	-1.99	-0.38	0.34		-2.4		-2.02	-0.83	-2.24	-1.97	-0.92	-1.04	-2.19	-1.21	-1.56	-1.45	-1.48	-1.64		-0.54
IMAGE:810122	PPP4R1 || Protein phosphatase 4, regulatory subunit 1 || AA464237 || 9989 || 102683	-1.07	0.5	0.68	0.06				0.14	-0.42	0.29	0.72	-0.22	-1.29		-0.31		-0.99	-0.57	-0.73	0.49	-0.22		-0.03			0.89	-1.06	0.1	-0.06	-1.15	0.13	0.2	0.4	-0.15	0.63	-1.66	0.54	0.2		-1.07	-0.7		0.9		-1.03			-0.7
IMAGE:503819	PRELP || Proline arginine-rich end leucine-rich repeat protein || AA131664 || 5549 || 102687										-0.16		0.55		2.41				3.55	1.3	1.05	0.48	3.84				0.49	0.63	3.3	0.62		1.87		3.29	0.28	0.58	4.42					1.68				1.57
IMAGE:753381	SEC23A || Sec23 homolog A (S. cerevisiae) || AA406332 || 10484 || 102689	-0.81	-0.6	-0.15	-1.02	-1.14	-1.08	-0.57	-0.18	-0.39	-1.06	-0.69	-0.95	-1.02	-0.3	-1.53	-0.67	-0.29	-0.4	-0.35	-0.36	-0.12	0.4	-1.24	-0.47	-0.98	-0.4	-0.96	-0.22	-0.87	-1.33	-0.89	-0.43	0.74	-0.77	0.15	-0.4	-0.5	-0.99	-0.39	-0.33	-1.16	-0.18	-0.45	-1.4	-1.02	-0.97		-0.9
IMAGE:195723	KNG1 || Kininogen 1 || R89067 || 3827 || 102702			0.28						-1.3	0.06		-0.15		-0.14	-1		-0.42	-1.68	0.14	-0.22	-0.62					-0.13	-0.42	-0.72	-0.3			0.54	-0.12	0.44	0.25		-0.88		-0.74	-0.56	-0.78		0.32
IMAGE:122091	GALNTL4 || **UDP-N-acetyl-alpha-D-galactosamine:polypeptide N-acetylgalactosaminyltransferase-like 4 || T98414 || 374378 || 102708	-2.64	-1.48	-0.76	-1.5	-0.99	-0.57	-0.49	-0.77	-1.08	0.17		-0.83	-0.4		-1.18	-0.71	-1.73	-1.68	-0.38	-1.06	-0.64	-1.96	-1.25	-0.96	-0.39	0.34	-0.98	-0.75	-0.96	-2.21	-0.48	0.2	-1.14			-1.99	-0.89	-1.02	-0.86	-1.55	-1.71		0.28	0.04	-1.58	-0.75
IMAGE:113298	CXorf45 || Chromosome X open reading frame 45 || T83664 || 79868 || 102709	1.13	1.05	0.65	1.44			0.55		1.8	-0.1							1.78	1.74	1.1		1.09	2.46	3.21			1.8	0.04	1.4	0.17	1.41		0.86	3.11	0.94	0.78	2.36	0.44	1.77	1.62	1.37	2.15		-0.31	0.31	-0.42	1.17	2.56	0.61
IMAGE:752802	SEZ6L2 || Seizure related 6 homolog (mouse)-like 2 || AA482470 || 26470 || 102710	0.51	-0.24	1.93	-0.8			0.38		0.54	-0.2	1.93	2.9	-2.15	-0.64	2.56	-0.56	1.91	1.19	-0.2	0.94	0.17	-0.47				0.05	1.76	0.69	0.93	1.33	0.58	0.65	-0.35	0.95	0.01		0.08	0.66	1.09	1.5	-0.1			1.6
IMAGE:490361	SDC2 || Syndecan 2 (heparan sulfate proteoglycan 1, cell surface-associated, fibroglycan) || AA122056 || 6383 || 102713	-2.35	-1.35	-0.59	-2.25	0.76	-1.82	0.62	-2.47	0.15	-1.68	-0.76	-1.06	2.3	-1.73	-3.12	0.6	-0.19	-1.06	0.88	-0.45	-2	-0.69	-0.47	-0.35	-1.02	-0.93	-2.39	-0.09	-1.33	-0.41	0.53	-2.7	-0.61	-2.68	-0.03	-0.58	-2.34	-2.05	-0.55	-2.21	-1.72	-0.9	1.9	-0.58	-0.2	-1.54	-0.94	0.46
IMAGE:251936	NSF || N-ethylmaleimide-sensitive factor || H97488 || 4905 || 102716	-0.59		-1.07	-0.89	-0.91		-0.66		0.2	-0.13		0.89	-0.07	0.58		-0.01	-1.18		0.08	0.62	-0.37		-0.45		0.24	-0.45	1.79	0.59	0.01	0.37	-0.46	-0.41	-0.33	0.64	-0.1		-0.59	-0.06	-0.14	0.04	0.57			0.51	-0.73	0.64	-1.02	-0.84
IMAGE:79726	C17orf28 || Chromosome 17 open reading frame 28 || T62552 || 283987 || 102726	3.04	1.79	1.64	2.72			-0.47	2.63	3.9	2.5		2.31	2.6	2.2	1.87		0.92	1.71	2	2.07	2.38	1.36	0.9	2.42	2.06	0.53	3.15	2.1	2.66	2.63	4.23	2.81	0.73	1.66	0.61	1.95	3.36	3.59	2.5	1.61	2.17		3.34		2.12		2.37	1.93
IMAGE:586706	CEACAM5 || Carcinoembryonic antigen-related cell adhesion molecule 5 || AA130547 || 1048 || 102729	2.52	-0.24	1.54	1.12		1.17	-0.76		0.41	3.23	0.08	2.45	-0.36	-0.4	3.92		0.08		-0.09	1.61	1.11	0.15	-0.63			0.9	3.54		2.46	1.7	0.28	2.1	-0.26	1.03	0.06	0.13	0.23	1.05	1.88				0.85		0.69			1.3
IMAGE:755599	IFITM1 || Interferon induced transmembrane protein 1 (9-27) || AA419251 || 8519 || 102734	3.98	1.87	0.28	2.82		1.84	0.84	1.91	2.06	1.86		2.1	-0.91	1.4	-0.59	1	1.12	2.35	1.71	1.07	0.68	2.3	-0.31	2.29	1.98	1.91	3.79	1.98	-0.74	1.63	0.39	-0.33	2.12	1.36	0.71	2.94	0.63	2.74	0.6	0.73	2.46		1.51					1.85
IMAGE:487722	|| || AA043551 || || 102735	-0.78						0.96		0.38	-0.5	1.78	0.72	-1.74	-1.31					-0.59		-0.13	0.55				2.67		-0.15	0.34			-1.18	-0.59	-1.31		-0.26	-1.17	-2.2	0.49	-0.77	-0.04		1.17	-0.85		-0.94
IMAGE:502721	ABCB1 || ATP-binding cassette, sub-family B (MDR/TAP), member 1 || AA135957 || 5243 || 102737	0.32								-0.84					-1.34				-1.24	-0.36		-0.23					-1.23		-1.53					0.02	-1.35	-1.19	-1.24		-1.98	-1.66	-1.77
IMAGE:204483	ATAD2 || ATPase family, AAA domain containing 2 || H58234 || 29028 || 102739	-0.27	-1.33	-1.3		-0.3	-0.57	-0.03	-0.87	-1.75				-0.94	-1.31	-0.26	-1.44	-0.72	-1.07		-1.19	-0.61	-1.29	-0.22			1.08		-0.98	0.3	-0.54	-0.91		-2.23	0.28	0.22	-2.72	0.3	0.27	-0.46	0.18	-0.62		1.54		-0.79
IMAGE:195555	|| Full length insert cDNA YP99D02 || R91822 || || 102741								-1.33		-0.1		-0.29	0.09		-0.34	-0.3	0.16	-0.3	-0.7	0.81	0.22		0.95		0.83	0.6	-0.23		1.56			-0.82	-0.04	-0.06	0.18					2.11	0.06		-0.96
IMAGE:159470	SPTAN1 || **Spectrin, alpha, non-erythrocytic 1 (alpha-fodrin) || AI668588 || 6709 || 102742		0.75						-0.55	0.44	-0.57			-0.56	0.14	-0.63			1.48	-0.76		1.72					-0.61	1.81	0.55	-0.79				-0.36	0.61	-0.2	-0.56	-0.29	-0.01	0.56	-0.47	0.6		-0.19
IMAGE:814086	RNU3IP2 || RNA, U3 small nucleolar interacting protein 2 || AA465355 || 9136 || 102743		-1.83	-2.03				-1.28	-1.27	-0.63	-1.23		-1.87	-1.09	-0.74	-0.67	-1.77	-0.61	-1.31	-1.48	-1.5		-2.29	-1.79		-1.28	-0.55	-0.91	-1.56	-0.93	-1.26	-1.31	-1.28	-1.73	-0.93	-0.01	-1.67	-1.31	-1.83	-1.14	-1.01	-0.49		-0.53
IMAGE:129185	HNRPH1 || Heterogeneous nuclear ribonucleoprotein H1 (H) || R11018 || 3187 || 102749	-1.07		-0.7	-0.04		-1.3		-1.75	-1.24	-0.62			-1.02	0.79				-0.79	-0.76		-0.71					-0.49							-0.8	-0.4	-0.85		-0.25	0.07	-0.72	-0.79	-0.57		-0.42	-0.25	-0.69			-1.12
IMAGE:327228	KIAA0738 || KIAA0738 gene product || AA284304 || 9747 || 102772	-0.5	-0.39	-0.01				-0.51		0.16	-0.07	0.04	0.52	1.43	-0.34	-0.08	-0.63	0.11	0.62	0.37	0.01	0.78	0.04		0.39	-0.07	-0.02	0.34	0.81	0.12	-0.34	-0.76	0.02	-0.32	-0.24	-0.49	1.01	0.68	0.36	0.93	0.16	0.61		0.53	-0.52	-0.76	0.2		0.08
IMAGE:346360	LAT || Linker for activation of T cells || W74254 || 27040 || 102773									-0.34	-1.18					-2.31		-1.14	-0.35		-0.93	-0.93		-1.88		-0.95	-1.79	-1.35	-0.77	-1.14	-0.03	-2.15	-1.84	-0.92	-0.62	-1.13	-0.37	-1.24	-0.16	-1.35	-1.35			-1.11
IMAGE:322511	TMEM30B || Transmembrane protein 30B || W39430 || 161291 || 102776			2.33				0.06	0.26	1.13	1.07		3.05		1.62	1.83		0.65	1.56	1.08	2.21	1.25	2.12	0.4		1.18	-0.01	1.87	1.78	0.59	1.5	1.5		0.96	0.59	0.44	1.9	0.04	1.53	0.98	2.52	0.73		0.82
IMAGE:197776	GK001 || GK001 protein || R93506 || 57003 || 102778		0.2	-0.52				-0.28	1.17		1.58	-0.79	2.1	-0.25	0.67	0.15	0.37	-0.48	0.08	0.07	0.42	0.16	-0.2	-0.89	-0.02	0.21	1.96	-0.2	0.36	1.3	-0.81	2.69	0.32	-0.24	0.1	0.18		1.54	0.09	0.65		0.49		0.52
IMAGE:27277	DKFZP434B0335 || **DKFZP434B0335 protein || R19096 || 25851 || 102783		-0.98					0.98		-1.34	1.24		0.09		-1.99	0.82			-0.65	-0.5		-1.76					-0.73	-1.18	-2.6	-1.4		-1.36	-0.93		-0.42	-1.85	-1.88	-1.33	0.03	-2.26	-2.16			0.2
IMAGE:301135	|| **MRNA; cDNA DKFZp434G1972 (from clone DKFZp434G1972) || AI822071 || || 102784		-2.96	-0.37					-0.07	-0.64	-0.55		-0.17	-0.99		-0.61		-0.48	-0.73	-0.62	-0.7	-0.41	-1.47	-0.38			-0.1	-1.36	-0.49	-0.47	-1.73	-0.06	-0.55	-1.13	-0.2	0.86	-1.03	-0.83			-0.66	-0.37		0.22
IMAGE:344942	PPFIA3 || Protein tyrosine phosphatase, receptor type, f polypeptide (PTPRF), interacting protein (liprin), alpha 3 || W72861 || 8541 || 102785			0.35					-0.04				-0.72		-0.4	1.8		2.63	-1	-0.36	-0.05	-0.72					0.29	0.77	-0.63	0.83	0.82	0.64	0.65		0.28		-0.01	-0.43	0.25		0.53			1.16
IMAGE:810928	PLOD3 || Procollagen-lysine, 2-oxoglutarate 5-dioxygenase 3 || AA459305 || 8985 || 102788		-2.08	-2.75	-0.66		-1.22		-1.23	-1.53				-1.75	-1.59	-0.49	-1.25	-0.66	-1.48		-1.47	-1.61	-1.86		-1.21	-1.6	0.32		-1.39	-0.99	-1.41			-1.17			-1.27	-1.36		-0.73	-1.07			-1.01	-1.33	-1.48	-1.79
IMAGE:85202	SDS || Serine dehydratase || T71363 || 10993 || 102790				4.2			0.42	6.14	3.71			0.4		2.97	1.62			2.51	0.68	0.32	0.11			3.27		0.75	0.24	1.14	0.07	2.26		0.3	0.85	-0.1	0.05	2.34		1.06	3	2.26	2.98		2.35		1.67
IMAGE:773724	FADD || Fas (TNFRSF6)-associated via death domain || AA430751 || 8772 || 102791	-0.07	-0.11	0.31				0.64	1.82	-0.15		0.34	-0.18	0.36	-0.46	-0.04	-0.03	0.09	0.24	0.66	0.04	1.46	-0.79	0.66		-0.03	0.57	1.12	0	0.04	-0.03		-0.16	-0.28	-0.51	0.01	0.04	0.5	0.24	-0.19	-0.02	2.16				1.34	0.66		-0.07
IMAGE:128159	TPR || Translocated promoter region (to activated MET oncogene) || R10412 || 7175 || 102794	-2.15	-0.1	0.08	-0.81	-0.92	0.5	-0.01	0.6	0.1	0.04		0.32	-1.05	1.07	0.44	-0.31	-0.58	-0.03	0.15	0.45	-0.34	-0.47	0.77	0.52	0.41	0.58	-0.03	0.42	-0.05	-1.09	0.44	-0.41	-0.41	0.06	0.6	-0.33	0.13	-0.05	0.15	-0.34	0.66		-0.24	-0.42	0.46	0.61	-1.36	0.52
IMAGE:2222913	KIAA1196 || KIAA1196 protein || AI567790 || 57473 || 102804	0.56	-1.21	-0.67				-0.32		0.57	1.4		3.32			0.47			4.17	2.07	2.99	0.23					2.05	0.89		-0.1			0.4		1.61	-0.08						1.18		1.36
IMAGE:1699281	TUSC3 || Tumor suppressor candidate 3 || AI049502 || 7991 || 102808		-1.15	0.91					-1.16	-0.58	0.01	-0.84	1.65	0.12	-0.22		-0.52	-0.22	-0.55	-0.76	-0.85	-0.02	-0.99	0.33			1.22	-1.13	-0.77	-2.47	-1.78	-0.22	3.27	-1.11	0.78	0.67	-1.57	-0.53	-0.72	-1.66	-2.21	0.91		-2.82
IMAGE:359723	GFM1 || G elongation factor, mitochondrial 1 || AA010761 || 85476 || 102816	-0.84	-0.34	-0.66	0.14		-0.34	-0.85		-0.66	0.08		-0.04	0.14	-0.27	0.42	-0.12	-0.73	0.54	-0.36	-0.12	-0.43	0.35	-0.04	-1.16	-1.14	0.87	-0.35	-0.15	-0.18	-1.23	-0.18	-0.39	-0.95	-0.13	0.22	-0.99		-0.14	-0.05	-0.33	-0.42		0.72	0.15	0.36	-0.2		-1.07
IMAGE:415122	HS3ST3B1 || Heparan sulfate (glucosamine) 3-O-sulfotransferase 3B1 || W95040 || 9953 || 102818	-0.43									-0.84		-1.45					-0.37	-0.31											-1.05				0.18	-1.46	-0.62		-0.67			-2.09			-0.96		0.62
IMAGE:143661	NTN4 || Netrin 4 || R76613 || 59277 || 102822		1.96	0.46				0.29	0.27	0.82	-0.73		-0.48	-1.1	1.51	2.94	2.29		2.95	1.57	2.59	3.49	2.24			1.94	-1.14	-0.32	3.43	1.72	1.35	1.61	1.7	0.55	-1.45	1.98	2.61		2.36		1.33	1.07		-1.53
IMAGE:810754	|| || AA457728 || || 102831	1.88	0.65	0.19				0.6	1.13	1.68	1.2	-0.09	0.99			2.27			1.89	0.06	0.97	0.97					0.78	0.72	1.47	0.04	1.29	0.42	0.55	1.89	0.93	1.05	3.18	1.64	2		-0.07	1.42		1.71		1.06
IMAGE:768497	CCL18 || Chemokine (C-C motif) ligand 18 (pulmonary and activation-regulated) || AA425047 || 6362 || 102837	1.91					4.32				3.09		3.14	1.47		0.65				0.44		0.65				2.1	0.67	2.2	3.64			1.25		2.75	0.72	4.18	4.49	4.87			1.32	2.04		4.16		3.7
IMAGE:626773	PLEKHA2 || Pleckstrin homology domain containing, family A (phosphoinositide binding specific) member 2 || AA190926 || 59339 || 102843							-0.72	-1.55		-0.95	-0.44	-0.97		-1.04				-1.52	-1.4	-1.41	-0.81		-0.46			-0.27		-0.71			-0.51	-1.18	-0.67	-0.7	-0.98	-2.03	-1.51	-1.25	-1.32	-1.8	-1.03		-1.64
IMAGE:489129	FBN1 || Fibrillin 1 (Marfan syndrome) || AA056415 || 2200 || 102847	0.49	-0.29	0.13				0.25	0.81	1.68	0.5	0.53	-1	0.6	1.25	-0.22	1.54	1.83	2.48	1.28	0.94	1.59	2.01	-0.78	1.99	0.7	-2.2	0.43	1.77	0.97	0.29	0.85	1.41	2.77	-0.03	-0.32	1.66	0.65	0.55	1.63	1.73	1.2	-0.13	-0.15	-1.05	-0.1	-0.89	1.11	0.47
IMAGE:233904	SENP5 || SUMO1/sentrin specific protease 5 || H67826 || 205564 || 102850		-0.76	-1.07				-0.23		-0.4	-0.75	-0.04	-0.53	-0.02	-0.25	-0.06	0.02	0.46		0.17	-0.35	0.39		0.01		-0.91	0.47	-0.09		-0.13	-0.78	-0.35	-1.14	-0.32		-0.56	-0.01	0	0.79	0.39	0.28	-0.31
IMAGE:731308	ARRDC2 || Arrestin domain containing 2 || AA416746 || 27106 || 102851	-1.58	-1.23	-0.79	-0.7	-1.56	0.52	-1.23	-0.21	-1.76	0.16	-0.44	-1.02	-0.71	-0.5	-0.82	-0.7	-2.65	-1.34	-1.07	-1.3	-1.69		-0.56		0.51	2.58		-0.67	-0.54	-1.8	-0.41	0.57	-0.99	-0.71	0.12	-2.33		-0.16	-0.87	-1.24	-0.9		0.07	-0.51	-0.53	-1.07		-0.69
IMAGE:866694	HSPC121 || Butyrate-induced transcript 1 || AA679177 || 51495 || 102856	0.14	-0.26	0.24	0.31	-0.05	0.62	-0.28	0.79	-0.38	1.23	-0.84	1.2	-0.01	0.91	0.44	0.22	-1.35	0.49	0.06	0.52	0.6	-0.14	-0.91	-0.36	-0.21	-0.29	0.72	0.68	0.88	-0.4	0.65	0.62	-0.3	0.35	-0.17	-0.12	1.1	0.4	0.63	1.63	0.37	0.62	0.87	0.55	-0.47	1.21	-0.58	-0.19
IMAGE:201757	PAPSS2 || 3'-phosphoadenosine 5'-phosphosulfate synthase 2 || R99758 || 9060 || 102873	0.65	0.63	2.99	-0.53		2.02		0.36	1.6	2.82	0.87	1.31	1.74	0.47	-0.6	2.04		-0.21	0.68	0.13	0.2	-0.24	0.38	1.65			0.18	1.19	1.64	2.47	1.6	1.87	1.24	0.42	0.82	0.11	0.73		2.02	2.16	-0.07		0.47		1.84			1.02
IMAGE:789049	NR2F1 || **Nuclear receptor subfamily 2, group F, member 1 || AA452909 || 7025 || 102875	-1.53	-1.23	-0.09	-0.59	-0.73	-0.58	-0.61	-0.52	-0.26	-0.46	-1.56	-0.25	1.25	-0.63	-1.19	-0.03	-1.13	-0.55	0.53	-0.21	-0.06	0.52	-0.55	-0.09	-0.68	-0.35	-0.85	-0.23	0.74	-0.57	1.59	-0.92	-0.35	-0.31	-1.21	-0.38	0.06	-0.64	-0.69	-0.18	0.12		-0.42	-1.06	-0.69	-0.52	0.33	-0.45
IMAGE:785910	SLC38A1 || Solute carrier family 38, member 1 || AA449644 || 81539 || 102878		0.01	0.24				-0.63	-1.53	-1.39				-0.26	1.37	-0.9	0.74		-0.66	-0.13		-0.31	-1.1			0.8	0.53	-0.11	0.7	0.03	-1.82			-0.57	0.3	-0.21	-1.01	0.97	0.4	-0.68	1.36	-4.32		0.65
IMAGE:48404	GDA || Guanine deaminase || H14348 || 9615 || 102886	0.88								-0.96			-0.68	-0.76	-1.1	-0.77		-1.46	-1.51		-0.68	-0.52					0.83	-0.94	-1.21	-0.02		-0.11	0.57		-1.51	-0.17			-1.72	-0.55	-0.78	-1.53		1.51				-0.67
IMAGE:1655729	KIAA0182 || KIAA0182 protein || AI023801 || 23199 || 102887	1.37		0.37				-1.09	-0.47	0.51	-0.55	-0.92	-1.09	0.55	-0.58	0.75	-0.35	-0.53		-0.6	0.5	-0.15	0.07		0.08			0.1		0.42	0.4		0.67	-0.27	-0.01	-1.44	1.13	0.74	-0.18	0.34	2.14	1.11		0.92		-0.35			-0.75
IMAGE:362409	GAD1 || Glutamate decarboxylase 1 (brain, 67kDa) || AA018457 || 2571 || 102893	-2.05	-1.35	-0.67	-0.52	-1.53	-1.7		-1.53	-0.63				-0.27	-1.16	1.25	-0.87	-0.84	0.27	-0.78	-1.63	-0.17	-1.15	-0.73	-0.31	-1.63	-0.88	-1.06	-1.3	-0.04	0.2	-0.69		-1.32	-0.72	-0.62	-0.87	0.05	-0.95	-0.01	0.17	-0.46		-0.82	-2.16	-0.47	-2.51		-1.23
IMAGE:795757	|| Transcribed locus || AA460314 || || 102898			0.91				1.1	0.23	0.9	-0.08	1.43	0.32			1.02		0.89	1.08	0.55	0.55	0.52	2.43	1.21		0.33	-0.22	0.83	1.4	0.62		0.81		1.12	0.34	0.7		0.49	0.32	0.81	0.69	1.42		-0.21		0.16
IMAGE:139226	|| || R68669 || || 102899							1.63	3.64	4.25	3.41	3.05	4.04	3.19	2.65	4.64		3.46	5.52	2.84	4.55	2.38	3.49	2.42	3.21	2.77	3.78	2.76	3.66	3.33	3.83	2.1	1.63	2.14	3.24	0.55		3.11	4.78	4.55	2.57	2.61		1.77
IMAGE:795831	RNF138 || Ring finger protein 138 || AA460582 || 51444 || 102901	-0.62		0.81	-0.08		0.06	0.58		-0.06	0.5	-0.03	-0.09			-0.05			0.19	-0.57	0.17	0.67					1.7	-0.19		0.53	0.45	0.48		-0.02	0.35	0.94	-0.18	-0.34		-0.1	0.35	-0.14		0.9		-0.84			-1.35
IMAGE:362059	LAMA3 || Laminin, alpha 3 || AA001431 || 3909 || 102913	-0.96	2.85	-0.33	2.23		-0.93	-0.17		-0.12	-0.29	-0.11	-0.69	-1.51		0.89			-0.39	-0.73	0.62	0.81		-1.13					0.12	-0.61		-0.43	-0.62	0.43	-0.07	-0.31		-1.15	-1.24	-0.28	-1.22	-0.15		-1.2	1.04	-2.69	1.46	2.03
IMAGE:430264	SPTLC2L || Serine palmitoyltransferase, long chain base subunit 2-like (aminotransferase 2) || AA010556 || 140911 || 102915	-1.31		0.69						-0.07	0.1		-0.01			-0.57				0.56	0.39	0.14				0.99	0.22			0.07				-0.1		-0.04		1.21	-0.72	-0.34	-1	-0.53		-0.18		-0.74
IMAGE:795367	ASXL2 || Additional sex combs like 2 (Drosophila) || AA453271 || 55252 || 102916	-1.27	0.29	-0.33	-0.86		-0.48	-0.08		-0.56	0.06		-0.2	-0.3		-0.12		-0.19		-0.56	0.1	-0.1	-0.11	0.5		0.17	1.4	-0.2	0.17	0.13	-0.43	-0.37	-0.2	-0.09	0.23	0.03		-0.48	0.31	-0.12	0.06			0.12	0.16	-0.56
IMAGE:289125	ARHGAP15 || Rho GTPase activating protein 15 || N59846 || 55843 || 102935			-0.16	-0.73					-0.67	-1.24		-1.6	-2.13	-1.66	-2.45				-1	-0.88	-1.35					-1.18	-1.65	-0.82			-1.35	-1.64	-0.49	-1.9	-1.34	-0.14		0.02	-1.4	-1.59	-0.87		-0.35		-0.43
IMAGE:182288	DDR1 || Discoidin domain receptor family, member 1 || H41900 || 780 || 102937	2.29	1.59	2.44	1.93	0.92	1.52	2.06	1.89	0.92	1.66	1	2.19	1.97	1.3	1.45	1.08	0.96	1.49	1.09	1.15	1.29	0.32	2.13		1.46	0.76	1.58	1.78	2.05	1.84	1.1	1.59	-0.31	1.14	1.92	1.25	1.41	2.43	1.44	1.27	1.17		1.69	2.27	1.07	2.46	0.97	1.27
IMAGE:139167	QKI || Quaking homolog, KH domain RNA binding (mouse) || R62996 || 9444 || 102939		-1.36	-0.33	-0.6	-1.13	-0.14	0.13			0.03		-0.68	-1.29		-1.5	-0.4	0.19	-0.53	-0.57	-0.59	0.11	0.61	-0.01	0.34	-0.2	0.08	-1.63	-0.04	-1	-0.21	-1.26	-0.8	0.15	-1	0.44	0.04	-0.4	-1.26	0.24	-0.69	-1.42			-1.03		-0.65	-0.09
IMAGE:758284	PLA2G7 || **Phospholipase A2, group VII (platelet-activating factor acetylhydrolase, plasma) || AA401219 || 7941 || 102941		1.26	1.22						0.26	2.24		1.55		1.19	1.88		0.96	-0.57	0.8		0.67					0.65		0.28	0.69	2.45	-0.02	0.68	0.96	0.76	3.54	0.17	-0.08	0.78	1.38	0.4	2.21
IMAGE:811121	LOC339287 || Hypothetical protein LOC339287 || AA485688 || 339287 || 102944		0.94	1.02				-0.07	1.05	0.68	2.95	0.08	0.72	-0.86	0.95	0.24	0.27	-0.79	0.66		0.66	0.53	-0.61		-0.75	0.99	0.79	0.88	1.61	-0.06	-0.02	0.04	3.8	1.75	0.59	0.73	0.56	-0.08	1	-0.1	0.2	0.62		0.74
IMAGE:74223	HTPAP || HTPAP protein || T48411 || 84513 || 102950	-0.35	0.49	0.26	-0.14			0.47	2.03	1.33	0.78	-0.15	1.81	1.49	1	0.64	1.57	-0.2	1.07	0.2	0.43	2.82	0.94	1.02	0.66	0.32		1.06		0.33	0.6	1.37	-0.39	1.46	1.46	0.37	1.23	1.02	0.9	0.17	2.19	1.25		-0.01	1.24	1.68			-0.81
IMAGE:245990	MT1F || Metallothionein 1F (functional) || N76834 || 4494 || 102953	-0.11	-0.13	0.83	0.39		0.73	0.17	0.14	0.14		0.55	-1.09	1.44			0.71		-0.15	0	0.11	0.07	0.25	-0.42	2.4	0.91	1.3	1.02	0.02	2.2	1.05	1.06	-0.76	0.23	1.33	-0.27	0.98	1.14	1.74	0.4	1.03	0.9		2.08	-1.73	1.39	-0.32		-0.29
IMAGE:489631	CSPG2 || Chondroitin sulfate proteoglycan 2 (versican) || AA098997 || 1462 || 102967		0.48	1				0.35	0.76	2	0.67			0.54	1.36	-0.04	2.53	1.22	2.29			2.09	3.02	2.11	1.49	0.84	1.86	0.86	1.86		0.65		1.63	2.73	0.33	0.19	1.5	0.94	1.01	2.14	2.14	0.84		0.25
IMAGE:813730	MAL2 || Mal, T-cell differentiation protein 2 || AA453783 || 114569 || 102977	2.97	0.94		1.44	1.56	3.83	0.91	0.27	1.75	2.48	2.32	0.95	2.17	0.41	0.75	1.73	-0.33	1.32	1.84	0.56	2.29	1.75	-0.1			-0.15	1.2	1.93	2.64	3.87	1.01	2.95	-1.72	0.95	0.24	0.41	1.62	2.89	2.22	2.3	0.71	2.44	1.52	-0.12		1
IMAGE:196282	CSF1R || Colony stimulating factor 1 receptor, formerly McDonough feline sarcoma viral (v-fms) oncogene homolog || R92609 || 1436 || 102991		1.47	2.27				0.96		1.55	1.18	1.49		1.25	1.81	0.83	3.01	1.56	2.56	0.9	1.32	0.95	1.99				1.55	1.02	1.9	0.96		1.17		1.59	1.17	1.1	2.19	1.58	2.18	1.26	1.54	1.81		1.95
IMAGE:911901	|| || AA502230 || || 102999		-0.72	-0.12				-0.38	1.31	-0.2	-0.7	-1.36	-0.46	-1.2	0.16	0.13	-0.07	-0.37	0.28	0.96	-0.37	-0.3	0.72	0.2	0.77	0.01	-2.27	-0.16	-0.09	1.41	-0.77	-0.53	1.26	0.16	-1.08	-0.19	1.15	0.89	0.52	2.69	-0.17	0.47		-0.65
IMAGE:364563	FGF18 || Fibroblast growth factor 18 || AA022949 || 8817 || 103003		-2.07					-0.58			-1.02	-0.64	-0.73		-0.71	-1.32		-1.36	-2.88	-0.67	-0.41	-0.86	-2.2	-0.56		-1.23	-0.75	-1	-2.96	-0.06		-0.3	-0.7	-0.4	0.03	-0.49	-2.26		-2.04	-1.15	-2.51	-1.39		-1.21
IMAGE:811025	HDAC10 || Histone deacetylase 10 || AA485381 || 83933 || 103005	-0.29	-1.34	-0.29	-0.23					-1.19	0.28		2.69	-1.03	-0.52	-0.27		0.07	-0.63	0.26	-0.09	0.54	-1.34	0.33			0.28		-0.76		-0.21	3.2	0.2	0.1		-0.01	-1.39	-0.57	-0.69	-0.42	-0.2	-1.27		-0.35		-1.07			-0.46
IMAGE:67055	|| CDNA clone IMAGE:6271971, containing frame-shift errors || T70337 || || 103007	-0.6	-0.53	0.58					-0.84	-0.43				2.2	-0.72	-1.34			-1.24	-1.39	-0.06	-2.01	-1.09	0.72	-0.29		1.85	-0.47	-1.32	0.07	-0.73	0.46	1.15	-1.72	-1.37	0.05		-0.73	-1.14	0.66	-1.18	-1.52		-1.23
IMAGE:810112	CA13 || Carbonic anhydrase XIII || AA464972 || 377677 || 103017		2.87	2.94						2.3			2.95	2.89	3.98	4.54	2.48	1.63	4.11	4.58	4.16	3.75	2.37			4.13	0.26	5.57	4.2	0.58	1.26	2.19	1.38	3.43	4.38	1.4	5.19	3.49	4.82	1.25	1.34	3.97		0.63
IMAGE:31251	GPM6B || Glycoprotein M6B || R42852 || 2824 || 103020		0.88					-0.91		-1.4	-2.67	-0.39			-1.7	-2.48		-0.62	-2.15	-1.51	-1.12	-0.89	-1.64	0.77		-2.05	0.75	-1.63	-1.59	-0.93		-0.79	-0.96	-0.9	-2.16	0.49	-1.6	-2.77	-2.41	-2.05	-2.21	-1.76		-1.95
IMAGE:357220	SHC3 || Chromosome 9 open reading frame 33 || W93413 || 53358 || 103024							0.21		0.06		1.28	1.3		-0.32	-1.14				0.48	0.02	0.54		1.8		-0.13	1.47	0.41	-0.68	0.55		0.96	0.47	0.55	0.32					0.49				0.72
IMAGE:120106	CASP1 || Caspase 1, apoptosis-related cysteine protease (interleukin 1, beta, convertase) || T95052 || 834 || 103028	0.15	1.52	0.58	-0.03		0.6	0.38		1.23	0.76	1.12	1.1	-0.46		0.37	1.32	-0.27	1.76	0.56		0.38	2.22	1.26			-0.04	0.34	1.32	0.04	1.05	0.25	1.09	0.98	0.16	0.92	1.95	0.97	1.67	0.91	0.54	1.36		0.57	1.35	1.05			-0.11
IMAGE:882484	CCT7 || Chaperonin containing TCP1, subunit 7 (eta) || AA676588 || 10574 || 103032	-0.87	-2.05	-1.77	-1.58	-1.02	-1.09	-1.41	-0.65	-1.08	-0.41	-1.46	-0.73	-0.17	-1.1	-0.9	-0.84	-1.19	-1.13	-0.77	-1.26	-0.8	-1.99	0.6	-0.97	-1.36	0.13	-0.59	-1.22	-0.55	-1.34	-1.07	-0.46	-1.46	-0.85	-0.17	-1.38	-0.95	-0.4	0.04	-0.23	-0.75	-2.52	0.26		-0.94	-1.21		-1.59
IMAGE:266146	CYP24A1 || Cytochrome P450, family 24, subfamily A, polypeptide 1 || N21576 || 1591 || 103038							-0.3			-0.74	-0.89	-0.73	-1.53	-1.22	-1.41	0.46		-1.57	0.15		0.56	-0.78	-1.06		-0.83	0.81		-1.44	-1.01				-0.84	-0.03	1.85	-1.02	-0.76	-0.96	-0.96	-0.69			-1.35
IMAGE:810205	|| Full length insert cDNA clone ZD68B12 || AA464518 || || 103053	2.1						0.89			-0.07		0.12			0.26				0.31	0.18	0.03		0.88			0.28	0.36		0.36		0.14			0.32	0.35								-0.2		3.53			1.36
IMAGE:490965	FLJ13710 || Hypothetical protein FLJ13710 || AA120865 || 79875 || 103054		1.7	1.84					1.08	-0.13	-0.01		1.07		1.72	1.92	-0.06		2.85	1.1	1.16	2.44	-0.04			1.94	0.24	1.76	2.9	0.22		0.21	-0.14	0.97	1.6	-0.57	2.09	2.09	2.46	0.72	0.7	3.1		-0.73
IMAGE:204737	SNAI2 || Snail homolog 2 (Drosophila) || H57309 || 6591 || 103060	-0.7	-0.41	-2.07		0.3				0.03		-0.48	-1.19	-1.02		-1.04		0.08		-0.51	-0.09	-0.28		-1.07				-0.62	0.02	0.04	-0.92	0		1.21	-0.7	-0.27	-0.4	-0.54	-0.52	0.03	0.12	-0.86		-0.56	-1.31	-0.3	-0.74	0.16	0.88
IMAGE:813188	TACC1 || Transforming, acidic coiled-coil containing protein 1 || AA456316 || 6867 || 103067		-1.24	-0.54					-2.23	-0.45	-1.3		-0.41	-0.4	-0.53				-0.88	-1.17	-0.62	-0.32					-0.04	-0.93	-0.12	-0.37		-0.22	-1.28	0.8	-1.34	-1.08	-0.15	-0.88	-0.8	-0.04	0.44	-1.1		-1.04
IMAGE:382195	MYO7A || Myosin VIIA (Usher syndrome 1B (autosomal recessive, severe)) || AA062619 || 4647 || 103072	-0.36	-0.82	-0.68	-0.15					-0.42	-0.18			-0.59	-0.45		0.12		0.96	-0.62		0.16	-0.62				0.36	0.2	-0.96					0.27	1	0.18	0.22	-0.55	-0.1	-0.18	-0.94	2.23		0.38		-0.16			0.12
IMAGE:767765	GEM || GTP binding protein overexpressed in skeletal muscle || AA418077 || 2669 || 103073	0.86	1.78		1.88		2.54		-1.92	2.05	-0.23		0.72		0.1	0.4	3.08				1.35	1.46	2.14				1.39	0.49		0.75		1.08	1.41	2.67	0.5	0.68		0.56	1.11	1.07	0.65	0.84		-0.23		0.36			0.97
IMAGE:1603301	|| || AA987218 || || 103085		-2.55	-1.78				-0.99	-0.75	-1.17	-0.45	-1.09	-1.83	-0.9	-1.58	-0.51	-1.62	-0.97	-2.01	-1.88	-2.26	-1.44		-1.39	-1.46	-0.62	-0.52	-2.23	-1.76	-1.44		-0.57	-0.34	-1.67	-0.79	0.43	-1.8	-0.67	-0.98		-1.24	-1.65		-0.18
IMAGE:322643	SQRDL || Sulfide quinone reductase-like (yeast) || W15319 || 58472 || 103086		1.61	2.75	0.68		2.58		0.78	1.88	1.81	1.8	2.25		0.99				1.43	0.32	2	1.78	0.43	0.92		1.68	1.06	0.63	1.95	1.16	1.14	2.06	2.22	0.78	1.92	1.51		2.55	1.82	2.47	1.74	2.15		2.12			0.6
IMAGE:295843	CYP27A1 || Cytochrome P450, family 27, subfamily A, polypeptide 1 || N66957 || 1593 || 103090	-0.05	0.04	-0.21	-0.24	-0.65	0.47	0.85	0.76	1.08	-0.78	0.71	1.35	-1.17		-2.4	1.46	-0.09	0.48		0.11	0.37		1.14		0.52	1.14	0.46	0.45	-0.29		-0.22	-0.18	1.25	0.57	0.24	1.74	-0.32	0.8	0.32	0.02			0.32	0.59	0.41	0.07	-0.38	1.08
IMAGE:756931	S100A1 || S100 calcium binding protein A1 || AA425934 || 6271 || 103095	-1.8	-0.29	-0.22	-2.17	0.81		-1.66	-1.59	-0.53	1.35	2.51	-2.65	-0.38	-0.87	2.27	-1.64	2.6	0.73	-1.68	-3.01	-1.77	-2.6	-0.78	-1.32	1.01	1.85	-2.57	-1.82	-0.95	-2.03		-3.43	-2.91	-0.39	3.47	1.29	0.32	-2.26	-0.95	-3.58	0.4	0.93	-3.7	0.28	1.18	-1.44		1.78
IMAGE:300958	|| Transcribed locus, weakly similar to NP_079354.2 PQ loop repeat containing 1 [Homo sapiens] || AI822066 || || 103108		-0.8	-0.1				0.95	0.24	-0.37	-0.15		-0.67	-0.35		-0.13	-0.19	0.55	-0.57	0.41	-0.95	-0.8	-0.06				-0.71	-0.61	-0.67	-0.66	-0.95	0.02	-0.4	-0.51	-0.26	-0.06	-0.13	-0.59	-0.22	-0.67	-0.08	0.01		-0.26
IMAGE:46284	13CDNA73 || Hypothetical protein CG003 || H09111 || 10129 || 103116	0.01	2.13	2.12	1.84				0.34	0.92	1.03		-0.08	0.5	1.3	2.46	1.35	0.98	1.89	0.35	1.62	1.4		0.17		1.79	0.39	1.82		0.56	0.44	1.11	2.21	1.97	1.44	0.73	1.13		1.11	1.12	0.34	1.31		1.79		0.28
IMAGE:292212	ABCC5 || ATP-binding cassette, sub-family C (CFTR/MRP), member 5 || N80617 || 10057 || 103118	2.59	1.36	1.51	2.06		0.36	-0.24		0.59		-0.46	-0.04	1.42	0.22		-0.13		1.11	0.26	0.33	-0.02	-0.11			-0.64	0.55	-0.01	1.37	0.61			-0.07	-0.16	0.6	0.17	0	1.68	1.9	0.06	-0.85	0.25		1.53	0.21	0.95		0.73	0.62
IMAGE:289978	UBL4 || Ubiquitin-like 4 || N64628 || 8266 || 103119	-0.47	-0.41	0.27	-0.85		-0.41	0.38	0.19	-0.36	0.61		0.14	0.74	-0.42	0.17	-0.47	-0.25	-0.64	-0.36	-0.1	-0.5	-0.94		-1.11	0.11	0.84	-0.17	-0.26	0.49	-0.06	0.45	0.38	-0.22	0.47	0.71	-0.66	-0.04	0.34	1.2	0.03	-0.52		0.48	-0.51	0.19	-0.06		0.58
IMAGE:594693	|| Full open reading frame cDNA clone RZPDo834C0824D for gene HIST2H4, histone 2, H4; complete cds, incl. stopcodon || AA165312 || || 103122							1.9	-0.46	0.51	0.7	0.38	0.2	-0.61	0.39	2.33	-0.79		1.26	0.16	1.16	0.52	1.92	0.03		1.75	0.8	0.95	1.18	0.69	-0.43	0.61	0.75	-0.43	1.07	-0.3	-0.72	0.05	1.37	0.43	0.94	1.78		1.75
IMAGE:417018	CD14 || CD14 antigen || W87269 || 929 || 103127	2.17	1.54	-0.55				1.66	0.87	0.83	1.68		2.72	-1.16	0.25	1.04	0.7	1.74	1.08	0.55	1	-0.36	0.42	1.87		1.64	2.98	0.72	0.85	-0.91	-0.45	0.83	0.2	2.28	-0.14	1.47	1.51	0.17	0.52	-0.1				0.28		2.04			2.36
IMAGE:52960	WBSCR16 || Williams-Beuren syndrome chromosome region 16 || H29604 || 81554 || 103130	-0.09	0.24				-3.34		-1.66	-0.2	-1.34		-1.6	0.82	-0.81	0.09	-0.23	0.45	-0.61	-0.46	-0.61	-0.19	-0.36	0.3		-0.97	0.05	-0.52	-0.44	-0.52	0.26	-0.54	-1.08	0.5	-0.98	-0.9		-0.48	-0.64	0.15	-0.73	0.03		0		-1.05			0.59
IMAGE:510736	Shax3 || Snf7 homologue associated with Alix 3 || AA099747 || 92421 || 103145	0.59	-0.35	0.46						0.07	0.37	-0.08	0.13	-0.51	0.43	-0.31	-0.32	0.28	-0.02	0.25	-0.36	0.03	0.36	-0.42		0.39	-0.28	0.38		-0.1	0.47	-0.53	0.17	-0.18	-0.02	0.38	0.06		-0.16	0.13	-0.17	-0.28		1.11		1.37	-1.57
IMAGE:290057	FLJ14525 || Hypothetical protein FLJ14525 || N59373 || 84886 || 103146		0.3	0.6					0.66	-0.25	0.18	1.04	-0.57	2.09		-0.73		-0.28	-0.09	-0.08	-0.29	-1.15	-0.5	1.2		0.82	1.17	-0.6		-0.35		0.37	-0.14	0.32	-0.45	2.61	-1.24	0.37	-0.1	1.29	0.41	-0.06		0.97
IMAGE:769933	GRINA || Glutamate receptor, ionotropic, N-methyl D-asparate-associated protein 1 (glutamate binding) || AA430506 || 2907 || 103155		1.31	1.16				1.03	1.56	0.89	2.48	0.39	1.04	0.45	0.77	1.07	0.94	1.77	0.38	1.4		0.3	0.36			0.9	0.33	2.01	0.79	0.86	2		1.79	0.39	0.47	1.54	0.76	0.87	1.77	0.48	1.22	1.73		2.68
IMAGE:214441	IGHG1 || **Immunoglobulin heavy constant gamma 1 (G1m marker) || H73590 || 3500 || 103162	4.03	4.3	5.28	3.22		5.44	4.82	4.15	3.17	4.26	4.02	1.7	2.84	3.61	3.33	3.69	3.61	3.63	0.97	2.68	1.41	1.9	1.6	3.55	-0.49	2.32	1.93	1.78	0.71	2.94	2.53	2.01	2.49	0.84	1.15	2.74	4.97	4.55	1.37	1.61	1.16		5.33			1.01		2.3
IMAGE:124824	RPL10A || Ribosomal protein L10a || R01139 || 4736 || 103163	-0.12	0.05	0.66	-0.8	0.56	-0.3	0.09	0	-0.16	0.21	-0.82	-0.23	0.09	0.23	0.4	-0.07	-0.54	0.07	1.14	-0.08	-0.02	0.24	0.93	0.3	1.26	-0.39	-1.06	0.26	-0.69	-0.28	0.37	-0.09	0.18	0.56	0.85	0.58	0.03	0.96	0.04	0.16	0.64	-1	0.08	-0.42	0.11	-0.75	-0.5	-0.68
IMAGE:488370	COL3A1 || Collagen, type III, alpha 1 (Ehlers-Danlos syndrome type IV, autosomal dominant) || AA044829 || 1281 || 103176	2.14	1.69	2.42	3.7		1.79	2.1	3.09	4.4	2.3	3.23	1.35	2.18		1.31	4.63	4.28	4.31	4.09	3.52	4.02	4.5	2.04	4.63	2.08	-1.16	2.7	4.33	3.41	3.35	3.38	3.33		2.15	2.34	4.4	3.6	2.75	4.16	4.57	2.54		1.98	0.81	0.91	0.3	3.68	2.96
IMAGE:156437	ATP1A2 || ATPase, Na+/K+ transporting, alpha 2 (+) polypeptide || R72950 || 477 || 103183		0.28						-1.44	0.29	-0.21		-0.15	-0.22					-0.73	0.59	-0.08	0.4					-1.08		-0.03	0.16		0.9		1.17	0.06	0.02		-0.36	0.05	0.3	0.9	0.83		0.56
IMAGE:810911	SLC34A2 || Solute carrier family 34 (sodium phosphate), member 2 || AA459296 || 10568 || 103185	-3.46	-0.76					-0.33		-0.77	-0.19				-1.78	-1.72						-1.25		-0.31		1.77	0.12		-2.6		0.38					-0.48	-2.7	-2.23	-2.59	-0.55	-2.57	-1.7		-0.9		-2.7			-1.52
IMAGE:810948	THRAP1 || Thyroid hormone receptor associated protein 1 || AA459383 || 9969 || 103199	1.37	0.4	-1.07	1.34			-0.09		0.27	-0.18	0.4	-0.05	-0.32	0.26	0.14	0.31	-0.47	0.29	0.07	0.45	0.74	1	0.33		-0.65	1.13	0.64	0.36	0.32	-0.23	1.53	0.02	0.01	0.28	-0.04	-0.35	0.3	0.73	0.45	-0.04	-0.26		-0.1	0.46	-0.83	0.86	-0.35	0.08
IMAGE:813787	ARHGEF9 || **Cdc42 guanine nucleotide exchange factor (GEF) 9 || AA447709 || 23229 || 103213	0.7						0.79		0.64	0.12		0.08	0.34	0.49	0.4		2.39	0.82	0.14	-0.15	-0.04					-0.35	0.15		0.14				0.71	-0.33			0.79	0.82		-0.2	0.62	0.08	0.02
IMAGE:51231	|| Homo sapiens, clone IMAGE:4811412, mRNA || H19026 || || 103217	0.43			-0.35						-0.32		0.15		0	0.26				0.43	-0.04	0.43				0.5	-0.28	0.59		2.01				-0.03	0.38	0.11		1.19				0.45			-1.55
IMAGE:813462	SIAH1 || Seven in absentia homolog 1 (Drosophila) || AA455428 || 6477 || 103218	0.26	0.78		-0.27		0.82	0	-0.36	0.59			0.73	1.19	0.89	2.24		0.98	1.81	0.26	0.92	1.03		-0.21			0.91	1.27	1.07	1.56	1.06			0.13	1.43	0.51		1.56	0.42	0.88	1.17	1.1		1.02	1.2	0.07	1.03	1.7	0.33
IMAGE:51221	PIPPIN || RNA-binding protein pippin || H19245 || 27254 || 103222	-2.34	1.18																-0.07										-0.53						0.08	-0.51				0.24	-0.66					0.47
IMAGE:781089	PTTG1 || Pituitary tumor-transforming 1 || AA430032 || 9232 || 103234	-1.62	-2.64	-1.53	-1.94		-2.85	-1.36	-1.49	-2.32	-1.46	-1.63	-1.3	-1.55	-2.27	-1.49	-2.93	-1.43	-3.33	-1.71	-3.35	-1.64	-3.62	-0.64	-1.9	-2.84	-1.64	-1.22	-2.85	-1.71	-1.61	-1.86	-2.08	-3.11	-2	-0.62	-2.37	-1.88	-1.93	-2.08	-2.52	-1.36		-0.02	-4.71	-1.48			-3.59
IMAGE:108395	DLG5 || Discs, large homolog 5 (Drosophila) || T77840 || 9231 || 103244	0.99	1.75	1.15	-0.65		1.5		1.53	1.23	2.04	0.39	1.32	1.42	1.47	1.91			1.03	1.19	1.04	0.56	0.35		2.19	2.19	-0.71	1.52	1.37	-0.22		0.87	1.46	0.65	1.92	1	0.67	1.76	1.76	0.84	0.79	1.57		1.76	2.2	1.08	0.94
IMAGE:784224	FGFR4 || Fibroblast growth factor receptor 4 || AA446876 || 2264 || 103257	-0.05	-0.21	0.49	-1.01		0.05	-1.31	0.05	-0.03	-0.64	-1.44	-2.07	2.22	0.89	-1.5	0.21	0.21	0.01	-0.44	-0.4	-0.27	-1.19	-1.49	0.04	0.01	0.09	-0.49	0.1	0.41	-1.08	1.13	0.66	0.01	-0.73	-0.34	-0.18	-0.01	0.42	0.8	0.14	-0.88		1.92	-1.07	-0.36	-0.56		-0.28
IMAGE:359982	|| || AA035669 || || 103261	0.23	-1.78	-0.47	-1.14	-0.24	0.18		0.81	-0.73	-0.13	-0.98	0.72	1.45	-0.11	-0.45		0.73	-0.9	-0.76	-0.87	-0.57	-1.81	-1.32	-0.2		0.73	-0.34	-0.32	0.68	-1.33	-1.02	0.51	-0.75	-0.4	1.23	-1.15	0.3	-1.5		-0.09	-0.85	0.15	0.66	0.54	-0.01	-1.05	-1.11	-1.34
IMAGE:50503	ITGB2 || Integrin, beta 2 (antigen CD18 (p95), lymphocyte function-associated antigen 1; macrophage antigen 1 (mac-1) beta subunit) || H17425 || 3689 || 103262	0.06	-0.4	0.1	0.74	-0.07	1.17	1.05		1.4		0.19	0.75	-0.28	0.49	-0.42	1.91	0.8	1.66	0.04	0.25	-0.85	1.26	-0.55			1.73	-0.29	0.46	-0.27	2.59	-0.57	-0.63	0.89	-0.06	0.4	2.42	2.29	1.54	0.24	1.28	1.86		1.94	0.8	1.33	0.1		1.11
IMAGE:284908	SEC63 || SEC63-like (S. cerevisiae) || N66750 || 11231 || 103264	-0.38			-0.89		0.12	-0.73	3.54	0.41	0.7		1.31	0.85	0.66	-0.75	0.04	0.94		-0.01		-0.36	0.44				1.44	0.06	0.53	1.15	0.95	0.53	0.16	0.11	-0.06	0.95	0.11	0.11	1.15	0.87	0.17	-0.13		1.46	0.29	0.12	-0.24
IMAGE:770337	USP32 || Ubiquitin specific protease 32 || AA434005 || 84669 || 103266	0.97	0.2	-0.3	-0.3					0.39	-0.57		0.38	-0.47		0.19		0.7		-0.57	0.5	1.19		-0.22			2.64	-0.43	0.46	0.02		1.08	-0.73	0.62	1.35	-0.37		1.02	-0.01	-0.03	-0.31	0.89		-0.26		-0.55		0.7
IMAGE:595420	ECHDC1 || Enoyl Coenzyme A hydratase domain containing 1 || AA173532 || 55862 || 103273	-0.51	0.28	-0.11	-1.32	-0.53		0.15		0.53			0.69	-1.73	-1.4	-0.95		0.36	-0.1	-0.14	-0.23	-0.2		0.38	0.61		1.21	-0.09	-0.16	0.24	0.84	-0.9	-1.14	0.23	-0.05	-0.08		-1.6		-0.79	-1.3	-0.22		-0.1	-0.2	-0.73	0.31		-0.1
IMAGE:897641	HNRPU || Heterogeneous nuclear ribonucleoprotein U (scaffold attachment factor A) || AA496741 || 3192 || 103282		2.23	1.93	2.71		3.45			0.12	1.31		3.33	0.54	0.23	5.01	0.47	4.69	1.59	3.13	3.86	3.39	2.91	3.46		0.17	2.75	4.02	2.75	2.05		2.98	4.07	3.56	2.54	1.85	6.23			1.77	2.3			0.28				0.9
IMAGE:1030769	TSPY1 || Testis specific protein, Y-linked 1 || AA608988 || 7258 || 103287												-0.51														-0.01		-0.76	0.01		-0.32	-0.46		-0.47				-0.84		0.01
IMAGE:283139	QRSL1 || Glutaminyl-tRNA synthase (glutamine-hydrolyzing)-like 1 || N51340 || 55278 || 103289		0.06				0.69						1.58		0.43				-0.63	0.48		0.26					0.2	-0.02					0.96	0	-0.4		0.39	3.15	0.53	-0.14				0.55		0.2			1.03
IMAGE:213577	GNG5 || Guanine nucleotide binding protein (G protein), gamma 5 || H72086 || 2787 || 103290	0.6	1.08		0.94	0.06	0.65	-0.12	0.88			-0.17	0.18	0.23	0.1	-0.24			1.07	-0.3	0.44	0.49	0.08	0.33	0.84	0.16	0.97	-0.43	0.85	-0.1	0.75	0.29	-0.23	-0.16	0.93	-0.05	0.62	0.44	-0.44	0.54	0.42		0.95	0.73	0.76	0.66	-0.23	-0.44	0.38
IMAGE:38816	TUBA1 || **Tubulin, alpha 1 (testis specific) || R36063 || 7277 || 103299		-1.65	-0.95				-1	-0.03	-0.97	0.02	-0.27	-1.04	-0.94	-1.01	-0.73	-0.88	-0.41	-0.9	-0.89	-1.03	-1.48	-1.88	-0.38	-0.84	-1.1	0.79	-0.4	-0.92	-0.56	-1.37	-0.26	-1.4	-0.88	-0.39	-0.05	-1.14	-0.04	-0.63	0.04	-0.68	-0.32		0.51
IMAGE:811999	ETF1 || **Eukaryotic translation termination factor 1 || AA456664 || 2107 || 103307	0.01	-0.9	-0.41	-1.16		-1.5	-1.1	-0.53	-1.07	-0.36	-1.37	-0.22	-0.51	-0.7	-0.44	-1.8	-0.26	-1.32	-0.26	-1.13	-0.44	-2.34	-0.91	-0.79	-1	-1.05	-1.01	-1.21	-1	-0.26	-0.76	-0.51	-1.38	-0.29	0.05	-0.76	-0.48	-0.61	-0.52	-0.88	-0.44		-0.29		-0.81		-0.05	-0.46
IMAGE:146123	PTPRK || Protein tyrosine phosphatase, receptor type, K || R78776 || 5796 || 103308	0.66			0.52		1.14			0.26				1.93	1.78	0.08	1.57		1.41				1.09		0.42				0.95		1.28			-0.07				1.75	-0.22	1.67	-0.15	0.7		1.74	-0.5	0.46	-0.18	0.47	0.54
IMAGE:42009	SDK1 || Sidekick homolog 1 (chicken) || R60712 || 221935 || 103310	1.25									0.68		-0.03		0.78					-0.23		-0.05					-0.29								0.31	0.1	0.85					1.22		0.54
IMAGE:126858	SOAT1 || Sterol O-acyltransferase (acyl-Coenzyme A: cholesterol acyltransferase) 1 || R07295 || 6646 || 103312	-0.99	-0.71	-0.82	-0.38	0.22	-0.18	0.17		1		-0.24	0.9			-1.13	0.21	-0.44	-1.01	0.16	0.83	-0.05	0.41	-0.8			1	0.11	0.34	-0.34	-0.69	0.07	0.04	0.17	0.02	0.19		-0.32	-0.63		-1.72	0.42		0.56	0.58	-0.51	-1.32	-1.74	-0.46
IMAGE:1568245	LRRN6D || RAR-related orphan receptor C || AA928869 || 339398 || 103323		1.96							2.56	2.45		3.14	0.89	1.7	2.53		2.05	3.64		2.09	2.04				3.58		1.64	2.84	1.17			1.37	0.27	3.35	3.06	2.05	3.29		-0.14	2.31	2.04		0.4
IMAGE:49595	THUMPD3 || THUMP domain containing 3 || H15274 || 25917 || 103324	-1	-1.35	-1.65	-1.11		-0.95		-0.57	-0.7	-1.07		-0.08	0.25	0.17	-0.75	0.02	-1.11	-0.2	-0.62	0.07	-0.22	-0.73	-0.53		0.41	1.6	-0.14	0.27	0.5	-1.38	-0.1	-0.08		0.63	0.48	-0.65	-0.71	0.37	-0.17	-0.16	0.33		0.07	-0.06	-0.11	0.04	-1.41	-0.56
IMAGE:241946	|| **Homo sapiens, clone IMAGE:5274897, mRNA || H93915 || || 103330	-1.67	-2.21	-1	-0.33			-0.82	-0.76	-0.77	-0.46	-1.15	-0.52	-0.44	-0.39	-1.37	-0.81	-1.93	-0.81	-1.05	-0.52	-0.13	-1.75			-1.06	0.09	-0.28	-0.48	-1.36		0.05	-1.09	-0.62	0.2	0.2	-1.43	0.39	-0.71	-1.29	-0.6	-0.43		-0.76		0.04	-0.61		-0.06
IMAGE:209277	FLJ20298 || FLJ20298 protein || H63357 || 54885 || 103336								0.99				1	1	0.91			1.04		1.02	1.01	0.77		0.3		0.55	0.24	0.78		0.34		0.42	0.23	1.41	0.78	0.47		1.25	1.5	0.97	1.88	0.46
IMAGE:773301	CDH3 || Cadherin 3, type 1, P-cadherin (placental) || AA425217 || 1001 || 103348	1.07	1.59	0.14	0.48		1.35		1.42	1.86	1.35	2.75	2.38	2.09		0.53		2.87		0.36	0.24	1.06	0.75	0.36		0.54		0.82	0.72	0.8	1.7	1.53	1.3	0.4	0.58	1.71			0.53	2.2	0.2	0.78		1.07		0.84			0.52
IMAGE:361204	COL9A3 || Collagen, type IX, alpha 3 || AA017526 || 1299 || 103350	0.15						-0.9	-1.96		-0.29	0.29	-0.18	-2.52	1.14	-1.08				-0.1	-0.39	-0.35		0.01			0.1	-0.58	-2.17	0.25	-1.4	-0.24	0.2	0.71	-0.34	0.06	-2.88		-1.51	0.86	-0.74	-1.36		-0.3		0.22
IMAGE:812143	FLRT3 || Fibronectin leucine rich transmembrane protein 3 || AA455382 || 23767 || 103353	0.61												2.21	4.54	-0.8			-1.24	-0.7	0.36			-0.36			-0.82	2.13					1.04	-0.86		0.31	-1.72	1.21	-1.32	-1.4	1.14	-1.3		2.07	1.96
IMAGE:284734	WASF1 || WAS protein family, member 1 || N59851 || 8936 || 103354				-1.29		-3.75	-0.68		-0.36	-0.75	0.44	-1.41	-0.1	-0.13	-1.28	-0.35	0.09	-0.73	-0.32	-0.81	-0.05	-0.16	0.66		-1.1	-0.33	-0.27	-0.8	0.28	-0.99			-0.55	-0.49	0.9	-1.22	1.35	-0.42	-0.06	-0.69	-1.07		0.36		-2.35			0.01
IMAGE:725395	UBE2L6 || Ubiquitin-conjugating enzyme E2L 6 || AA292031 || 9246 || 103362	1.71	-0.29	-1.13	0.82	1.45	-0.01	0.01		0.18	1.72	-0.32	1.54	-0.91	0.74	0.19	0.33	-0.56	0.56	0.52	1.1	-0.89	-0.28	-2.48	-0.06	1.36	1.31	0.57		-1.1	-0.25	-0.51	-0.42	0.66	-0.26	1.34	0.75	0.17	1.59	-0.8		0.43	0.26	1.65		1.41	0.26	-0.67	0.25
IMAGE:73306	CD99 || CD99 antigen || T56054 || 4267 || 103367	1.12	-1.03	-0.83	-0.03		0.17	-0.53		0.58	-0.05	-0.61			0.02	0.83				0.34	0.09	-0.1			0.25	0.19	-0.11	0.41	2.33	-0.09	-0.45	-0.46	-0.45	0.49	-0.21	0.51	3.87	0.15	1.23	-0.41	0.15	1.45		0.03	0.45	-0.37			2.71
IMAGE:22389	FLJ21963 || FLJ21963 protein || T74065 || 79611 || 103368	-0.92	-0.72	0.75									-0.28		-0.46	1.06				-0.62		0.15	0.06	0.31			0.38	-0.93	-0.78	2.01		-0.19	1.14	-0.63	0.4	-0.43	-0.18	-2.41	-0.34	0.33	0.97	1.2		-1.69	2.18	0.55
IMAGE:154493	SP110 || SP110 nuclear body protein || R54613 || 3431 || 103373	1.76	0.15	1.53	0.17	0.65	0.83		0.58	0.66	1.2	-0.05	1.49	0.53	1.01	0.36	1	-0.44	0.85	0.27	0.82	0.03	1.6	-1.6			1.07	1.45	1.06	0.95	1.08	-0.06	0.63	0.9		-0.75	1.1	1.46	1.18	0.96	0.01	1.38		1.38	1.35	0.83	0.89
IMAGE:771128	|| Full-length cDNA clone CS0CAP002YO01 of Thymus of Homo sapiens (human) || AA429398 || || 103379	-0.55	-0.69	-0.8	-1.11			-0.56	-1.24	-1.32	-1.13	-0.02	1.59	-1.32	-1.21	-0.37			-1.86	0.17	-1.34	-1.1	-1.98	-2.58		-1.03	-0.29	-1.41	-1.62	-0.7	-1.54	-0.94	-1.07	-0.86	-0.98	-0.77		-0.82	-0.95	-0.41	-0.48	-0.91		0.4	-1.43	-0.84			-0.72
IMAGE:298662	|| Transcribed locus || N74313 || || 103380												-1.13	-0.51	-0.38	-1.15			-0.78	-0.07	0.1			-0.64				0.48	-0.26	-0.25		0.18		0.57			1.62		-0.22	-0.29		0.33		-0.53		-0.37
IMAGE:490995	PLOD2 || Procollagen-lysine, 2-oxoglutarate 5-dioxygenase 2 || AA136707 || 5352 || 103381	-0.63	-1.07						0.24	-0.6				-0.54	-1.27		-0.8		-0.22				0.12			0.06			-0.48		-1.39			-0.15			-0.08	-0.63	-0.89	0.08	0.09	0.53		-0.51	-1.68	-2.19			-0.73
IMAGE:591994	EPS8L2 || EPS8-like 2 || AA143726 || 64787 || 103384	2	1.23	0.26		1.71	0.09	0.03	0.76	0.07	1.12	0.84	1.32	0.07	0.98	0.75		0.41	0.04	1.11	1.07	0.27	-0.54	1.57	-0.43	1.87	2.05	1.11	1.04	0.04	0.87	0.35	1.45	0.48	0.71	1.59	-0.37	-0.83	-0.38	1.32	1.51	1.2		1.69	1.39	0.73		1.41
IMAGE:703964	INPPL1 || Inositol polyphosphate phosphatase-like 1 || AA279072 || 3636 || 103400	-0.56	0.42	1.01	0.74		0.71	-0.42	-0.49	-1.07	0.47		0.11	-0.75	0.37	-1.56	-0.39	-1.58	-1.9	-0.3	0.28	-0.86	-1.02	-0.2		0.11	0.48	0.25	-0.68	0.29	-0.48	0.18	0.46	0.09	0.34	0.2	-1.06	-0.99	-0.11	-0.25	-0.51	-1.27		0.7		-0.62			0.18
IMAGE:626016	NT5C3 || 5'-nucleotidase, cytosolic III || AA187938 || 51251 || 103412	-0.35	0.21	-0.13	-1.64				-0.82	-0.37	0.16	-0.75	0.5	-0.42	-0.22		-0.57	-0.62		-0.15	-0.4	-0.41	-0.26	-0.89	-0.3		-0.67	0.04	0.15	-0.07	0.1	-0.08	-0.78	-0.6	-0.13	-0.37	-0.7	-0.09	0.14	-0.09	-0.28	0.4			-1.16	-0.2	-0.91
IMAGE:72426	|| Transcribed locus, strongly similar to XP_524388.1 similar to myeloid-associated differentiation marker [Pan troglodytes] || T51592 || || 103416	1.64									-0.74	0.33	1.05		0.56	-0.27	-0.61		-0.53	0.44	-0.03	0.34						0.36	-0.33	0.47		0.14		0.57				0.5	0.97	0.66		0.36		-1.07
IMAGE:503064	|| Transcribed locus || AA149253 || || 103428									-0.51					-3.26						-1.82		-0.5			-1.43			-1.54					-0.08
IMAGE:122063	SLC7A7 || Solute carrier family 7 (cationic amino acid transporter, y+ system), member 7 || T98393 || 9056 || 103432	1.43			2.21		1.84		1.43	2.68	1.56		1.04	1.38		0.51			2.92	0.68	0.22	0.27	2.89			-0.02		1.48		0.46		0.81	0.45	1.68	0.93	0.91	2.58	1.79	2.52	1.39	1.35	2.69		2.18		2.04			1.91
IMAGE:788617	RDH10 || Retinol dehydrogenase 10 (all-trans) || AA449821 || 157506 || 103439								-1.23	0.96	2.04		-0.35	-0.41	-0.77		-0.28	2.23	-1.25		-0.78	-0.26					0.8	0.34	-0.77	0.82	1.42	-0.4	1.28		-1.09		0.14		-1.37	-0.28	-0.6	-0.21		-0.91
IMAGE:785933	SRPX || Sushi-repeat-containing protein, X-linked || AA449715 || 8406 || 103446	-1.46	-1.9	-1.94				-1.44	-2.53	-0.33	-2.67	-1.56	-2.96	-2.28	-2.03	-2.94	0.03		-1.38	-1.54	-1.39	-1.31	1.15			-1.83	-1.72	-1.92	-0.84	-1.03	-1.04	-0.96	-1.39	0.34	-0.96	-1.27	0.29	-2.35	-2.09	-0.6	-1.82	-1.87		-2.82		-1.71			-1.44
IMAGE:841149	TGFBR2 || Transforming growth factor, beta receptor II (70/80kDa) || AA487034 || 7048 || 103449	-0.17	0.49	-0.59	-0.75	-0.22	0.01		-0.29	0.72	-0.55	-1.53		-0.79	0.35	-1.02		-0.49	0.36			0.12	2.17	0.51	0.28		-0.49	-0.58	0.58	0	0.23	0.2	-0.37	2.17	-0.03	0.27	1.39	-0.6	-0.07	0.9	0.26	0.56	0.08	0.12	0.39	0.01	0.81	-0.61	0.57
IMAGE:512417	GPNMB || Glycoprotein (transmembrane) nmb || AA059346 || 10457 || 103460		-0.58		1.82	1.2	2.92	2.19	1.09			1.51	2.5	-0.74	2.14	-0.86	2.39	1.37	0.77	0.14	1.03	0.22	0.67	0.38		1.38	2.21		1.49	0.89	0.13	1.54		2.25	0.61	2.86	0.3	1.22	0.99	1.76	0.72	1.16		2.32	0.04		-0.2
IMAGE:51921	|| || H22928 || || 103461	-0.18	0.48	0.39	-0.46			-0.65	1.33		-0.37	-0.69	0.08	0.54	-0.27	-0.58	0.21	-0.51		-1.13	-0.1	0.96	-0.13	-1.18			0.54	0.31		-0.4	-0.89	-0.65	0.13	0.42	-0.31	0.34	-0.58	-0.37	-0.09	-0.23		0.25		-0.86	0.81	-0.68	0.5		-0.4
IMAGE:501989	RUNX2 || Runt-related transcription factor 2 || AA125922 || 860 || 103475								-0.42	1.03	0.25	0.87	-0.71	0.18	-0.22			-0.28	1.16	0.44	0.03	0.42	2.18	-0.19		0.83		-0.18		-0.13				0.78	0.05				0.39		0.14	0.63
IMAGE:324122	ESM1 || Endothelial cell-specific molecule 1 || W46577 || 11082 || 103476	1.17							1.51	0.73	0.3		2.21			1.28				0.79	0.06	0.63					0.43	2.44		1.39		0.94		0.22	-0.25	1.03			1.28	1.17	1.25	0.56		0.99
IMAGE:152289	PKIB || Protein kinase (cAMP-dependent, catalytic) inhibitor beta || H04769 || 5570 || 103482		-0.09	1.21					2.05	1.76	1.52	3.88	2.65	1.96	2.97	4.7		2.59	3.15	3.61	4.14	3.42	1.24		2	4.31	0.46	5.52	3.51	3.35	1.48	1.32	1.41	-0.08		-0.17	2.78		-1.82	1.91	2.87	2.95		0.68
IMAGE:713566	MSP || Transmembrane protease, serine 13 || AA290867 || 84000 || 103487			-0.73				1.85		2.27	1.91	0.68	1.57			0.26	1.64	1.4	1.7	0.68		0.46	1.26		2.28		1.18	1.04	1.08	0.7	2.77	0.59		0.46	0.73	1.72	2.58	1.41	1.56			1.82		2.08
IMAGE:288894	PLCL3 || Phospholipase C-like 3 || N62619 || 23007 || 103490	-1.03	-0.7	-0.34		0.44				0.5	0.36		-0.05			0.96	-0.49		-0.66	0.69	0.28	0.67	-0.87	1.74		-0.05	0.28	0.34	-1.1	0.41	-0.13	0.76	0.36	-0.07	0.03	1.2	-0.18	-0.05	-0.5	0.4	0.6	-1.09		0.69	-1.1	-1.15
IMAGE:843070	NUP88 || Nucleoporin 88kDa || AA485982 || 4927 || 103495	-1.18	-1.36	-2.21	-1.07			-0.55	-0.94	-0.88	-0.32	-0.82	-1.31	-0.39	-1.18	-0.04	-0.86	-1.05	-0.65	-0.74	-0.52	-0.49	-0.69	-0.49	-0.35	-0.48	0.19	-1.05	-0.9	-0.96	-1.14	-0.96	-0.74	-1.09	-0.41	0.01	-1.23	-0.73	-1.18	-1.12	-0.88	-0.2		0.32	-0.08	-0.27	-1.56		-1.3
IMAGE:786550	LMCD1 || LIM and cysteine-rich domains 1 || AA452125 || 29995 || 103498		0.76	-0.29			0.58			0.36	0.7	0.91	0.03	-0.01		-0.46	1.64		1.84	0.55	0.1	1.37	-0.11	0.13		-0.02	1.93	0.13	1.05	0.6				1.2	0.82	0.67	0.25	0.77	0.44	1.49	0.66	1.43		0.73
IMAGE:768272	GOLGA2 || **Golgi autoantigen, golgin subfamily a, 2 || AA424786 || 2801 || 103509		-0.41	-0.93			0.96		-1.79	-0.5		-0.15		-1.89		-1.4	-0.54		-1.22	0.63	0.97	-0.25	-1.09	0.3			1.11	-0.23	-0.86			0.55	0.04	-0.43			-0.87	-1.19	-1.62	-1.38	-1.07	-1.91		-2.24	-1.81				-0.94
IMAGE:487878	SPARC || Secreted protein, acidic, cysteine-rich (osteonectin) || AA046533 || 6678 || 103510	0.43	-0.01	0.57	1.25	1.73	-0.19	0.03	0.46	1.87	-0.36	0.47	-0.92	-0.2	0.81	-0.49	1.71	1.11	1.79	1.47	0.78	1.35	1.62	-0.88	1.93	0.05	-2.33	0.56	1.84	0.76	0.01	1.11	0.72	3.52	-0.06	-0.12	2.24	0.52	0.43	1.27	1.91	-0.09	0.97	-0.41		-0.66	-1.05	0.47	1.43
IMAGE:47665	C1orf2 || Chromosome 1 open reading frame 2 || H11464 || 10712 || 103517	-0.3	-0.59	-0.51		1.43		1.77	0.13	0.18		0.17	-0.33	-0.36	0.1	0.64	-1.15	1.09	-0.06	0.25	-0.26	-0.75	-1.25			0.49	0.97	0.56	0.52		0.17	0.81	0.16	-0.76	0.04	1.64	-0.68	-0.27	-0.36	0.72	-0.46	0.44		0.62	0.11	0.14	0.11	-0.65	0.66
IMAGE:739511	PKMYT1 || **Protein kinase, membrane associated tyrosine/threonine 1 || AA478066 || 9088 || 103518	-0.76	-0.72	-0.48	-0.76		-1.58	-0.3	-0.48	-1.45	1.21	1.44		0.44	-0.13	0.23	-1.5	-0.2	-0.93	-0.4	-0.32	-0.11	-1.96	-0.39		-0.59	1.62	0.31	-1.63	0.54	0.16	-0.67	0.4	-1.98	0.43	0.12	-1.56	0.16	-0.57	0.23	-0.44	-1.08		1.36	-1.12	-0.91			-0.42
IMAGE:590500	PIGQ || Phosphatidylinositol glycan, class Q || AA157261 || 9091 || 103526	0.38	0.54	0.26	-0.97	-0.39	0	-0.65		0.48	0.99	-0.02	0.24	1.63	0.55	0.91	0.93	0.1	1.35	0.08	1.11	0.69	-0.33	0.65	0.09	1.75	-0.22	0.31	0.86	0.75	0.42	0.82	0.76	-0.24	0.76	-0.18	0.99	0.6	0.64	0.76	1.35	0.72	2.27	1.37	1.55	-0.05	1.54		0.92
IMAGE:148763	KIAA0738 || KIAA0738 gene product || H12784 || 9747 || 103528		-1.01	0.21				-0.51	0.5	0.41	0.13	0.32	0.57	1.61	0.25	-0.32	0.03	-0.07	0.44	0.45	0.67	0.66	0.57	-0.39	0.34	-0.15	0.12	0.21	0.98	0.39	0.03	-0.55	-0.05	-0.17	0.27	-0.29	1.23	0.69	0.91	1.18	0.59	0.76		0.45
IMAGE:727251	CD9 || CD9 antigen (p24) || AA412053 || 928 || 103549	1.43	1.59	0.85	0.04	2.61	1.33	1.19	1.66	2.28	3.04	0.18	1.53	2.48	0.97	0.89	0.93	1.82	1.74	2.12	1.96	1.22	0.78	1.68	1.81	0.99	0.29	1.53	2.12	0.86	1.96	2.19	1.58	0.39	1.76	0.35	2.09	0.66	1.87	1.09	2.29	1.66	0.76	2.44		1.72	1.5	0.01	1.61
IMAGE:769003	182-FIP || 82-kD FMRP Interacting Protein || AA424756 || 57532 || 103552		0.06	0.99						0.33	-0.62		-0.41	0.72	0.13	0.26	-0.18	-0.33		0.13	-0.55	0.02	1.74	0.02	0.09	-0.56	-0.58	1.05	0.47	0.68	1.77	-1.39	-0.53	0.24	0.23	-0.19	0.55	0.57	1.16	0.87	-0.58	0.59		-0.45	-0.51		0.54	0.13
IMAGE:245242	CPB2 || Carboxypeptidase B2 (plasma, carboxypeptidase U) || N76606 || 1361 || 103555										-1.32		-0.92		-1.89	-1.43				-0.23	-0.69	-0.37					-0.5	-0.88		-0.06		-0.5	-1.23	-0.65	0.16	-0.55				-1.44	-0.3								-0.43
IMAGE:133637	PRKDC || Protein kinase, DNA-activated, catalytic polypeptide || R27615 || 5591 || 103559	-0.99	-0.53	-0.89	-1.48	0.02	-2.25	-0.95		-0.8	1.14	-1.12	-0.49			0.22		0.19		0.02	-1.23	-0.71		-0.17		-0.78	0.26	0.11		-0.64	-1.04	-1.14	-1.39	-0.93	-0.56	0.4			-0.43				0.34		-0.97	-0.02	-0.83	-0.47	-0.65
IMAGE:595307	LDHB || Lactate dehydrogenase B || AA173619 || 3945 || 103574		-1.78	-1.59				-0.83	-2.57	-2.07	-3.02		-1.86	-4.35	-3.7	-4.46	-2.37	-2.4	-2.82	-2.17	-3.35	-3.56	-1.38	-0.5	-1.4	-4.11	-1.65	-3.63	-3.01	-3.8	-3.31	-3.08	-1.66	-2.33	-4.41	-0.69	-1.36	-4.04	-2.77	-2.88	-3.68			-1.1
IMAGE:431805	SIAT1 || ST6 beta-galactosamide alpha-2,6-sialyltranferase 1 || AA678022 || 6480 || 103575	-0.22	0.1	-1			1.05	0.7	0.33	0.6	1.07	1.09	1.76	-0.18	0.46	0.01	0.56	-0.2	0.21	0.5	0.04	-0.13	0.93	1.3	0.49	-0.18	1.64	0.53	-0.07	0.09	0.82	0.3	0.48	0.5	0.23	0.69	0.65	-0.27	0.01	0.91	0.78	0.76		1.08		0.74			1.48
IMAGE:489600	ABCA6 || ATP-binding cassette, sub-family A (ABC1), member 6 || AA099357 || 23460 || 103577	-0.43									0.17				1.99	0.37				0.68	0.75	1.02				1	0.09	1.05		0.3	1.92	0.74		2.51	0.51	0.47	3.27		1.7	0.78					-0.04				0.89
IMAGE:202740	PEX11A || Peroxisomal biogenesis factor 11A || H53572 || 8800 || 103584			1.21						1.61			1.6	2.53		1.5		3.38	3.07	1.11	2.12	1.77		2.1			-0.32	0.35	2.43	1.36	1.08	1.48	2.49	0.39	1.18	1.42			1.76	4.28	2.75	1.69		0.7
IMAGE:767181	MOXD1 || Monooxygenase, DBH-like 1 || AA424574 || 26002 || 103586			1.11						1.81	-0.3	0.86	0.83			-0.45			1.71	-0.14	0.91	0.45		1.58			-1.04	-0.02	2.19	1.53	1.42	-0.12		3.34	0.07	0.51		0.45	1.99	0.88	2.49	0.1		-0.16
IMAGE:796885	RPL23 || Ribosomal protein L23 || AA463200 || 9349 || 103590			-0.98				-0.28	1.18	-0.79	-0.54	-0.96	-0.22	-1.54		0.46	0.19	-1.29	-0.13	0.47	-0.25	-0.25	-0.15	-0.29	-0.06	0.96	-0.64	-0.01	0.01	1.79	-0.48	-0.55	1.57	0.28	0	0.33	0.45	0.48	0.39	2.44	-0.5			-0.9
IMAGE:753346	ALAS2 || Aminolevulinate, delta-, synthase 2 (sideroblastic/hypochromic anemia) || AA406485 || 212 || 103595																			-0.26	1.99	0.09						0.26				0.5	0.47		0.29	0.74	1.23			-0.81		-0.91		-0.17
IMAGE:857640	COL6A2 || Collagen, type VI, alpha 2 || AA633747 || 1292 || 103604	0.49	-0.31	-0.45	0.07		-0.18	-0.13	-0.42	1.68	-0.15	0.75	0.22		0.83		1.48	1.49	1.53	0.46	0.53	0.65		-1.84			-0.55	0.45	1.56	0.31	1.1	0.83	1.01	2.49	-0.15	0.32	1.94	-0.15	0.51			0.36		-0.75	-0.61	-0.92		1.26	1.06
IMAGE:868304	ACTA2 || Actin, alpha 2, smooth muscle, aorta || AA634006 || 59 || 103615	1.25	1.84	1.55	1.33	4.05	1.39	2.47	2.17	1.83	2.1	2.82	2.02		2.1	2.15		2.25	2.6	1.78	2.54	1.79	3.22	1.39	3.13	2.12	2.17	2.15	2.62	1.26	1.86	1.98	1.62	2.85	1.09	2.61	3	2.02	2.29	2.38	2.31	1.32	1.29	2.06		1.28	1.72	2.69	1.48
IMAGE:295939	C6orf85 || Chromosome 6 open reading frame 85 || N67034 || 63027 || 103626							1.59	2.61		2.08		4.16		1.93	1.03			2.7	1.53	0.61	0.52	3.61			0.24	1.69	2.62	2.44	0.69		0.82	1	2.88	0.85	0.27	3.33	3.24		1.55	0.04	3.22		2.65		2.9
IMAGE:273048	MBNL2 || Muscleblind-like 2 (Drosophila) || N36402 || 10150 || 103627		-0.44	-0.93				-0.45	-1.03	-0.86	-0.78		-0.21	-3.21	-0.32	0.26	0.6		0.28	-0.65	-0.13	-0.29	0.15	0.34		-0.7	0.31	-0.3	0.54	0.07	-0.55	0.26	-0.58	0.36	-0.23	0.4	-0.69	0.72	-1.63	0.23	-0.22	-1.2		0.06
IMAGE:233688	ADAM12 || A disintegrin and metalloproteinase domain 12 (meltrin alpha) || H78537 || 8038 || 103637		-0.01	1.8					-1.37		-0.2	0.67	-0.95		1.48	-0.66	2.03			0.8		1.22	1.99	0.14			-1.1	0.63				1.34	1.17	3.4	0.28	0.39	0.22		0.48	1.4	1.39	0.7		0.08
IMAGE:548565	ST18 || Suppression of tumorigenicity 18 (breast carcinoma) (zinc finger protein) || AA082192 || 9705 || 103642		1.75	0.66					-0.03	0.32			0.4	-0.16	0.77			-0.36		-0.1		-0.15				0.36	-0.26		1.09	-1.06	-0.46			0.57	0.34	-0.45		-0.86	0.68		-0.33	1.02		0.55
IMAGE:810724	IER3 || Immediate early response 3 || AA457705 || 8870 || 103643	-0.34	0.26	0.28	0.3	-1.66	-0.52	0.16	0.56	-0.94	-0.18	-0.24	-1.62	-0.15	-1.36	-0.69	-1.7	-0.62	-1.06	-0.81	-1.2	-0.01	-1.71	0.29	-1.41	-0.22	0.31	-1.5	-0.25	-1.05		-0.16	-0.08	-1.51	-1.66	-0.7	-1.51	-0.38	0.69	-0.59	-1.34	-1.62	-2.25	-1.08		-0.17	1.43		-0.31
IMAGE:210368	KIAA0125 || KIAA0125 || H65343 || 9834 || 103644							0.75		0.94	0.6		0.04	-0.8		0.18			1.1	0.03	-0.15	0.55	1.42				-0.71	0.04		0.13		0.57	0.07	-0.03	-0.13	0.02		1.42	1.89	-0.12				0.51
IMAGE:33051	FOXG1A || **Forkhead box G1A || R19033 || 2291 || 103650	0.6								-1.3	-1.32		-1.18		-1.28	-1.36			-2.01	-0.4	-0.7	-0.37				-0.72	-0.92	-0.71	-1.71	-0.43				-0.86	0.07	-0.18			-0.89	-1	-1.47			-0.38		0.39			0.53
IMAGE:627125	BID || BH3 interacting domain death agonist || AA190401 || 637 || 103652	0.14	-1.85	-1.63	0.35			0.37	0.31	-0.05	-0.25	0.3	-1.03		-0.87	-0.94	0.23	-0.02	-0.87	-0.24	-1.2	-0.77	-0.44	-0.15	0.77	-1.52	-0.59	-1.54	-0.83	-0.14	0.09	0.04	-0.01	-0.84	-1	1	-0.63	0.23	-0.18	0.42	-0.23	-1.01		0.08	-1.07	-0.28			0.07
IMAGE:85609	ETFB || Electron-transfer-flavoprotein, beta polypeptide || T62040 || 2109 || 103654	-1.49	-1.2	-0.74	-1.45	-3.29	-0.29	-2.32	-1.7	-1.69	-0.67	-1.51	1.11	0.52	-1.95	-0.55	-0.95	-2.67	-2.03	-2.39	-1.5	-1.7	-2.1	-3.02	-0.37	-1.46	-0.86	-1.71	-1.5	-0.15	-1.09	-1.02	-1.64	-1.32	0.1	-0.58	-0.06	-2.84	-2.43	-0.06	-1.09	-0.88	-1.72	-0.8	-2.22	-1.52	-1.51	-0.63	-1.02
IMAGE:1049330	SSPN || Sarcospan (Kras oncogene-associated gene) || AA620859 || 8082 || 103656								0.28	0.77	0		0.08					0.77	0.96	0.66	0.96	0.1		0.88		0.07	-0.01	-0.25		-0.07				2.05	-0.21	-0.19	1.7		-0.23		0.36			-0.25		0.3			0.18
IMAGE:195129	SFRS2IP || Splicing factor, arginine/serine-rich 2, interacting protein || R91171 || 9169 || 103679	-0.53		0.24	-0.63			0.2		-0.15	-0.3		-0.53	-0.38		-0.03	0.03	-0.42		0.01	0.1	-0.1	0.01	-0.14		0.11	0.46	-0.73	-0.48	-0.15			0.03	0	-0.54	-0.34	-0.6	0.31	0.29	-0.36	0.14	0.76		0.13		-0.54			-0.03
IMAGE:767345	|| Clone TCCCTA00151 mRNA sequence || AA418564 || || 103680	0.09	0.43	-0.26	0.45			-0.79	0.42	-0.33	0.1		-0.47		0.74			-1	1.11	0.36	2.31	1.83		-0.29		2.12	0.09	1.54		0.47	-0.51	0.48		0.38	0.8	0.99	2.29	0.63	1.53		-0.11	0.97		0.34		-0.53			1.72
IMAGE:260200	MNDA || Myeloid cell nuclear differentiation antigen || N29376 || 4332 || 103683	-1.28		0.27						0.85					-0.04	-0.14	0.1	-0.12	1.01		-0.14	0.01	0.97	-0.94		-0.53	0.12	-0.83	0.68	0.26	-0.41			0.37		0.1	1.14	-0.28	0.13	0.09	-0.95	1.49		0.07		-0.35
IMAGE:753775	GMPR || Guanosine monophosphate reductase || AA406242 || 2766 || 103684	0.53		0.98	-1.04			0.42		-0.02			1.85		-0.1	0.07				0.39		0.41					2.62	0.63	-0.49	0.71		0.47		0.15	0.33	0.24	2.73	1.82	2.58	-0.43				0.51		0.97
IMAGE:343072	EMR3 || Egf-like module containing, mucin-like, hormone receptor-like 3 || W67173 || 84658 || 103688	-1.57	-0.3	-0.33	0.92	-0.23	-0.4	-0.42	0.53	0.04	0.22		-0.23	-0.57	-0.07	-1.1		-0.07	0.12	-0.01	0.25	0.05	0.89	1.23		-0.65	2.07		0.42	-0.16	-1.71	-0.23	0.39	0.75	-0.31		-0.66	-0.23	0.31	1.08	0.35	-0.65		0.85	-0.09	-0.65	-0.32		-0.01
IMAGE:470781	CDK6 || Cyclin-dependent kinase 6 || AA031989 || 1021 || 103691	-1.94	-3.6					-1.16		-2.56	-2.04	-2.23	-4.42	-4.14	-3.4	-3.19	-3.06		-2.65	-3.18	-3.45	-2.97	-1.6	-1.29		-3.85	-1.05		-2.13	-2.33	-0.64	-3.7	-3.68	-2.36	-4.04	-2.19	-2.48	-2.75	-3.76	-2.56	-1.62	-3.93		-3.24	-4.17	-3.35		-1.67
IMAGE:472008	CCR1 || Chemokine (C-C motif) receptor 1 || AA036881 || 1230 || 103705	-0.08	-0.91					0.14		0.48	-0.24	0.92	-0.39	-1		-1.3	-0.43	0.03	-0.3	-0.48	-0.65	-0.41	0.14	-0.2		-0.74	0.56	-0.26	-0.41	-0.35		-0.82	-0.67	0.27	-1.12	0		0.17	0.88	-0.66	-0.46	-0.56		-0.45	-0.67	0.24			-0.05
IMAGE:359597	|| Transcribed locus, strongly similar to XP_518857.1 myeloid/lymphoid or mixed-lineage leukemia (trithorax homolog, Drosophila); translocated to, 4 [Pan troglodytes] || AA010818 || || 103708	1.1	1.67	1.61			0.63	1.12	1.24	0.56	1.31	0.56	1.94	-0.16	1.09	1.6	0.5			0.32	1.79	1.72		2.3	-0.59			1.85	1.39	0.09	1.04	-0.13	0.98	0.64	-0.54	2.13			0.42	1.93	0.08			1.35		-1.97			0.25
IMAGE:358643	FARSLA || Phenylalanine-tRNA synthetase-like, alpha subunit || W96450 || 2193 || 103709	-0.93	-0.82	-2.17	-1.47	-1.21	-1.24	-0.56	-1.02	-1.44	-0.17	-1.33	-0.9	-0.66	-0.67	-0.58	-1.59	-0.77	-1.28	-0.82	-1.43	-1.13	-2.09	-2.01	-0.6	-1.34	-0.61	-0.64	-1.77	-1.18	-1.01	-0.83	-0.78	-1.44	-0.45	-0.36	-1.06	-0.69	-0.56	-1.05	-1.03	-0.18	0.2	-0.02	-0.46	-0.26	-0.53	-1.24	-0.45
IMAGE:487905	KIAA0564 || KIAA0564 protein || AA046556 || 23078 || 103711	-0.68							-1.19	-1.11									-0.52	-0.17	-0.05	-0.42							-0.49	-0.12					0.28	0.31		-1.69	-0.48	-1.31	0.01			-0.28		-0.35
IMAGE:324690	GREM1 || Gremlin 1 homolog, cysteine knot superfamily (Xenopus laevis) || W47324 || 26585 || 103712							1.68	3.46		1.52	2.35	-0.07	0.99	2.11	1.54	2.73	2.87	2.64	1.44	1.83	1.9	4.31	0.54		1.14	-0.19	1.82	3.75	0.38		1.81		3.36	0.96	1.66	1.83		1.8	2.39		2.25		1.34
IMAGE:363103	HMGB2 || High-mobility group box 2 || AA019203 || 3148 || 103731	-0.8			-1.37	-0.64			-1.96	-1.35	-0.88		-0.61	-1.2	-1.45	-0.84		-1.42		-1.01	-0.56	-0.53	-1.32	-1.34		-1.04	0.28	-0.42	-1.15	-0.18	-1.56	-0.98	-0.28	-1.24	-0.04	0.26	-1.47	-0.65	0.37	-0.61	-1.64	-0.46		0.62	-1.88	-0.84	-2.07		-1.67
IMAGE:268711	LOC200895 || Dihydrofolate reductase-like 1 || N25936 || 200895 || 103741		-2.6	-1.03				-1.77	-0.95	-1.68	-1.42	-1.16	-0.8	-0.98	-1.09	-0.85		-1.85	-0.71	-0.89	-1.84	-0.49	-1.63	-1.08			-1.38	-1.07	-1.27	-0.73	-1.21	-1.73	-1.45	-1.73	-0.54	-0.61	-1.08	-0.69	-1.02	-1.48	-0.83	0.07		-0.71
IMAGE:162479	ELF3 || E74-like factor 3 (ets domain transcription factor, epithelial-specific ) || H27938 || 1999 || 103746	2.76	1.6	2.32	1.51		2.4	2.29	1.41	2.28			2.38	2.36	1.87		1.9	2.81	1.67	1.08		1.26	2.17	2.33	2.12	1.46	0.73		2.58	1.31	2.61	1.6		0.68	0.2		2.31	2.82	2.54	2.81	2.88	1.35	-0.48	2.82	1.07	1.21	0.92		-0.05
IMAGE:772890	RABEP1 || Rabaptin, RAB GTPase binding effector protein 1 || AA428477 || 9135 || 103753	0.8	1.71	-0.29	0.96		0.52	-0.29		1.02	0.24	-0.11	0.96	2.01	2.1	2.74		0.29	2.76	0.9	1.17	3.37	1.3	0.39	-0.02	1.22	-0.57	0.12	1.36	1.64	0.34	0.25		0.94	2.23	0.55	1.79	1.17	0.81	0.35	0.89	2.55		1.28		0.51	1.47	2.34	0.2
IMAGE:358456	SEC61G || Sec61 gamma subunit || W96106 || 23480 || 103762	-0.38	-0.22	-0.92		-0.42		0.6	0.51	0.32	-0.05	-0.31	0.25	0.2	-0.73	-0.51	0.11	0.72	-0.12	0.8	-0.02	-0.9	0.33		0.17		0.13	0.21	0.06	0.8	0.73	0.89	0.26	-0.21	-0.78	-0.08	0.72	1.42	0.04	0.77	1.22	-0.65	-1.53	0.32	-0.15	0.88	-1.05	-0.05	-1.31
IMAGE:44292	LOC90133 || Hypothetical protein LOC90133 || H06273 || 90133 || 103777	1.08	0.28	1.14	-1.49	-1.04	0.1	-1.41	-0.24	-1.31	-0.08	-0.45	-1.59	-0.17	0.63	-0.98	-0.13	-1.86	-1.07	-0.58	-1.03	-0.73	-0.24	-0.01	-1.32		-0.58	-1.02	0.13	0.1	0.37	-0.49	0.31	-1.84	-0.92	-0.61	-1.37	1.13	-1.08	0.01	-0.39	-1.19	-1.86	1.14		-0.81	-0.78	-1.64	0.71
IMAGE:809916	LOC284106 || **Hypothetical protein LOC284106 || AA464420 || 284106 || 103778	-0.27	-0.25	-0.23	-0.3		0.79	0.02		-0.31	0.33	-0.42	0.51	-0.36		0.68		-0.54		0.35	0.04	0.5	-0.61	-0.17		-0.49	-0.83	0.68		3.15	0.57	-0.18	2.38	0.99	0.73	-0.52		1.4	0.81	3.11	-0.12	0.46			0.59	-0.47	1.29	1.14	0.8
IMAGE:188036	DST || Dystonin || H44784 || 667 || 103779	1.83	3.56		1				0.63	0.86	0	0.84	-0.64	0.19		-0.95	1.94		-0.41		1.25	1		-0.24		1.28	0.04	-0.96	2.45	-0.24	1.47	0.42		-0.12	0.07	0.13	0.99	-0.51	-1.38	0.1	-0.52	0.06		-0.02
IMAGE:208542	ADH4 || **Alcohol dehydrogenase 4 (class II), pi polypeptide || H63124 || 127 || 103795						0.5			-0.05							-0.59			-0.16							-1.15			-0.8	-0.92				-0.16	0.47			-2.82		-2.01
IMAGE:1554367	TXNIP || **Thioredoxin interacting protein || AA931478 || 10628 || 103796		0.26	0.93				1.41	0.01	2.12	0.64	0.77		1.34	1.05	-0.77	1.97	0.52	1.79			1.34	3.61	0.45		0.61	1.6	0.61	2.35	0.59	1.45			1.61	-0.77	0.03	4.22	0.56	1.18	0.72	1.58	1.43		0.82
IMAGE:273546	PAICS || **Phosphoribosylaminoimidazole carboxylase, phosphoribosylaminoimidazole succinocarboxamide synthetase || N33274 || 10606 || 103802	-1.32	-1.73	-2.34	-0.95		-1.46	0.93	-1.09	-1.28	-1.57	-2.06	-0.85	-1.29	-1.05	-1.6	-1.78	-1.79	-1.59	-1.42	-1.67	-1.5	-1.6	-1.21	-2.54	-1.06	0.7	-1.86	-1.35	-1.51	-2.79	-1.22	-1.07	-2.38	-1.22	-0.26	-2.23	-1.54	-0.95	-0.96	-0.84	-1.16		0.23	-1.37	-1.08	-2		-1.55
IMAGE:295650	LOC201895 || Hypothetical protein LOC201895 || N66857 || 201895 || 103814		2.01						1.37		1.32	1.25	2.23	1.71	2.23	2.3	2.59	0.32	2.55	1.15	2.6	1.68	2.2	1.12		2.08		1.54	2.26	1.94	2.18	2.48	2.27	1.81	2.56	-0.13	1.88	1.43	2.34	1.16	3.8	1.81		0.79
IMAGE:416833	|| || W86653 || || 103825		-0.1	0.09	-1.52	0.04	-0.21	-0.4	0.1	0.01	0.23	-0.1	0.16	-0.09	0.75	0.64	0.18	-0.27	0.22	0.21	0.98	-0.27	-0.34	0.55	1.32	0.21	0.77	-0.2	-0.15	2	0.35	0.59	-0.03	-0.28	0.08	-0.02	0.04	0.65	0.98	-0.85	4.1	0.28		0.51					0.39
IMAGE:141453	PRLR || Prolactin receptor || R68996 || 5618 || 103826		3.1						3.5	2.65	2.59	1.8	2.86		4.45	1.41			3.7	2.57	2.54	2.97					0.8	2.01	3.37	2.66	2.3	3.08	2.49	0.94	3.16	2.49	1.97	4.56	4.84	2.96		2.91		3.98
IMAGE:742125	LOXL1 || Lysyl oxidase-like 1 || AA405804 || 4016 || 103827		0.73	1.58			0.44	-0.27	1.14				-0.26	0.25	1.64	1.14	2.02	1.5	2.59	1.45	1.78	1.04		-0.41	1.64	1.01		0.22	1.66	0.98	0.19		0.92	1.39	0.2	0.16	1.75	0.45	0.93	1.52	1.35	1.39		-0.03
IMAGE:741139	EYA2 || Eyes absent homolog 2 (Drosophila) || AA402207 || 2139 || 103829			2.57				-0.36	0.98	0.62			1.48		2.66	-0.26			1.08	0.91	0.15	0.38		2.13			1.39	0.21	0.32	0.56				-0.04	-0.45	1.12	1.14		0	1.13	0.09	0.11		-0.35		1.92
IMAGE:204545	ANTXR1 || Anthrax toxin receptor 1 || H58644 || 84168 || 103839		1.31	1.14					1.54	2.07		1.82	0.32	0.38	2.67	0.1	2.67	1.95	2.85	2.22	1.58	1.78	1.92		2.4	1.2	0.41	1.48	2.92	0.83	1.01	1.33	2.66	2.82	0.91	1.23		1.58		3.43	2.25	1.75		0.71
IMAGE:281521	|| || N51547 || || 103841		3.49	2.98	3.2	4.12		7.55		6.03			3.8	4.07		4.75		5.27		3.8	4.2	3.84				0.81	3.03	4.36	5.04	3.34	5.89	4.43	4.02	4.5	2.09	1.79	6.97	6.67		4.02	4.21			5.1			3.24
IMAGE:141314	LMCD1 || LIM and cysteine-rich domains 1 || R63811 || 29995 || 103869	1.19	0.17	1.05				-0.07		0.87			0.09	0.29	0.55	-0.47			2.15	1.32	0.54	1.99	1.07	-1.52			1.9	0.21	1.51	0.19	1.31		0.91		0.77	0.48	1.49		-0.1	1.9	0.68	1.9		0.87		0.3			1.76
IMAGE:115281	CD79A || CD79A antigen (immunoglobulin-associated alpha) || T86934 || 973 || 103872			1.73				3.36	1.62	1.25	2.56		-0.48	-0.28		0.24			2.58	0.14	-0.07	-0.08	3.04				-0.02	0.23	-0.65	-0.05	2.77	0.73		0.52	0.4		2.32	1.81								2.78
IMAGE:898305	NBL1 || Neuroblastoma, suppression of tumorigenicity 1 || AA598830 || 4681 || 103873	0.8	0.98	1.34	2.04	1	0.5	-0.21	0.22	0.96	0.02	0.05	-0.22	-0.17		-0.68		-0.05	0.92	0.2	-0.29	-0.33	0.52	-0.67	1.8		0.05	-0.84	0.61	-0.29	0.49		0.08	1.14	-0.07	0.02	1.27	0.21	1.22	1.39	1.22	-0.22	0.41	0.53		1.03	1.1	1.7	2.52
IMAGE:811088	EFNB3 || Ephrin-B3 || AA485665 || 1949 || 103884		-0.08	-0.84	-0.13					0									-1.29								0.6		-1.61	0.27	-1.36						-0.91	-1.33	-1.5		-2.19			0.64					-0.04
IMAGE:246377	RHOBTB3 || Rho-related BTB domain containing 3 || N52517 || 22836 || 103897		-1.85	-2.42					-1.96	-2.76		-2.35	-2.49	-2.2	-2.96	-0.06	-1.75		-0.12	-1.08	0.46	0.25	-2.21	-2.29			0.54	-0.96	-1	-2.66		-2.39	-2.31	-1.52	-1.28	-2.19	-1.55	-2.09	-2.7	-2.56	-0.3			-1.61
IMAGE:69672	CDH5 || Cadherin 5, type 2, VE-cadherin (vascular epithelium) || T53625 || 1003 || 103912	1.78	4.12	3.28						1.69	0.93	1.62	1.3			2.68		1.97		1.18	2	1.35		1.75			1.61	1.5	2.11	1.84		1.86	1.26	2.83	1.07	1.55		1.09			0.86	1.19		0.81		1.21
IMAGE:271985	TYR || **Tyrosinase (oculocutaneous albinism IA) || N31933 || 7299 || 103925								-6.47		-2.42		-1.79		-2.57			-0.92	-3.15	-0.66	-1.66	-0.42				-2.48	-0.95	-1.62	-1.77	0.09		-0.92	0.57	-2.55	-1.8	-1.14	-3.32	-3.09	-3.35	-2.36	-2.51	-2.64		-1.95
IMAGE:51700	|| CDNA FLJ40165 fis, clone TESTI2015962 || H22853 || || 103930												1.16			5.05				2.34	2.15							4.67	2.46						4.41		3.36		1.23		0.43	2.95		3.04		3.33
IMAGE:111437	LOC64744 || Hypothetical protein AL133206 || T83209 || 64744 || 103931				-1.09		-0.38		-0.77	0.28				-0.08	-0.05	-0.81	-0.32	-1.17	-1.14				-0.41	0.78		0.03	-0.29		-0.39	-0.71					-1.39		-0.88	0.42	-0.46	0.83	0.71	-0.94		1.06		-0.81	-0.71
IMAGE:141495	SULT2B1 || Sulfotransferase family, cytosolic, 2B, member 1 || R72969 || 6820 || 103934	2.32	-0.01	1.07	2.22			-0.07	0.7	0.13	0.36	-0.68	-0.16			0.75		0.61	-0.62	0.45	0.42	0.37	-1.19	0.18		0.21		1.57	1.01	0.24			1.33	-0.23	0.8	-0.27		0.01	1.26		2.64	-0.08		0.13		0.3			-0.19
IMAGE:625875	ERO1L || ERO1-like (S. cerevisiae) || AA186803 || 30001 || 103938	-0.99	-0.75				0.56	0.56	-0.28	-0.5	-0.49	-0.4	1.28	-0.51		-1.03	-0.8	-0.03	-0.48	-1.03	-0.17	-0.92	0			-1.19	1.27	-1.03	0.05	1.18	-0.94	-1.05	-0.93	-1.45	-1.33	-0.49	-1.1	-0.21	-1.23	0.11	1.91	-1.95		-0.85	-1.19	-1.17	-1.25		-0.94
IMAGE:415064	|| CDNA FLJ26756 fis, clone PRS02238 || W93120 || || 103951			-0.4	-0.96			0.26	-2.51	-1.42	-0.9	0.95	-1.85	-1.54		-2.3	-0.65	-0.59		-0.81	-0.53	-1.17	-0.32	-0.88		-1.15	-0.24	-1.36	-0.89	-0.21	-1.04	-0.62	-1.64	-1	-0.01	-0.28	-1.01	-0.06	-1.25		-0.37	-0.97		-0.19		-1.18		0.67
IMAGE:795307	RBP5 || Retinol binding protein 5, cellular || AA453198 || 83758 || 103952	0.5	0.56	0.09						1.38			0.41		0.67		2.01	1.4		0.48		0.38		0.4		1.98	-0.61		0.57		1.64		2.08	0.77	0.07	-0.55	1.72	0.94	2.31	-0.08				-0.01		1.97
IMAGE:151620	BCLP || Beta-casein-like protein || H03154 || 113452 || 103956		1.39	0.22				0.32		0.57	0.65	1.17	2.26	0.46	0.19	0.23	1.24		0.75	0.65	-0.09		-0.55	1.23	0.28	0.41	-2.15	1.23	0.81	1.2	0.2	1.01	0.18	-0.5	0.78	0.7	-0.15	0.77	0.43	0.94	1.1	0.7		1.59
IMAGE:130756	TCF8 || Transcription factor 8 (represses interleukin 2 expression) || R22034 || 6935 || 103963									1.83	-1.28	0.36	-0.57	0		-0.32				0.55	0.29		2.54	0.68			-0.83	0.22		-0.06		0.4	0.15	1.61	-0.01	-0.44	1.96	0.23	0.37		1.25	0.8		-1.22
IMAGE:41356	PPP2R5A || Protein phosphatase 2, regulatory subunit B (B56), alpha isoform || R59164 || 5525 || 103967	0.72	1.77		0.32	0.7	0.97	0.7		1	1.68	0.05	1.21	0.78		2.45		0.53		1.04	1.57	0.07		0.86		2.35	1.66	0.26	1.26	1.01		0.85	0.37	0.47	1.4	1.98		0.2	-0.03					0.5		1.16	1.49	-0.47	1.04
IMAGE:229365	PTPRC || Protein tyrosine phosphatase, receptor type, C || H74264 || 5788 || 103969		0.83	0.96	0.18	-0.16	1.77		0.03	0.79			-0.34	-0.6		-0.38		-0.46	2.07		0.04	-0.57	2.51	-1.1			0.09			-0.3	0.96		-0.72	0.05	0.03	0.23	1.27	0.07	2.64	-0.07	-0.04	1.28		1.55		2.01			0.66
IMAGE:595001	LOC83690 || Cysteine-rich secretory protein LCCL domain containing 1 || AA164781 || 83690 || 103973		2.68	0.07									1.26							0.74	0.94	0.05					3.1		1.27	-0.75	-0.42			1.99	0.42	0.26	0.84	-1.11	-0.76		-0.53	0.15		-1.34
IMAGE:731218	FLJ40432 || Hypothetical protein FLJ40432 || AA416724 || 151195 || 103977	-1.55		-0.07	-0.81		-0.38	-0.34		-0.28	0.23	0.09	0.05	-0.43	-0.29			-0.55	-0.84	-1.25	-0.57	-1.19		-1.07				-1.18	-0.51	-0.34	-0.69	0.04		-0.2	-0.17	-0.42		-1.41	-1.25		-0.28	-0.36		0.09	-1.87	-0.97			-0.72
IMAGE:323577	SLC4A2 || Solute carrier family 4, anion exchanger, member 2 (erythrocyte membrane protein band 3-like 1) || W45518 || 6522 || 103994	-0.26	0.51	-0.59	-0.15	-0.19	-1.14	-0.01	0.64	-0.33	-0.19	-1.02	-0.29	0.03	-0.28	-0.79	-0.83	-0.26	-0.92	-1.02	-0.2	-0.22	-1.23	-0.26	-0.34	-0.7	0.61	0.32	0.05	-0.95	-0.05	-0.12	0.17	-0.45	-0.25	-0.28	-0.57	-0.26	0.24	0.51	-0.6	0.1		0.19	-0.33	-0.68	-0.36	-0.97	0.61
IMAGE:753301	CEACAM1 || Carcinoembryonic antigen-related cell adhesion molecule 1 (biliary glycoprotein) || AA406571 || 634 || 104008		0.49	1.57	-0.44	1.68	-0.66	0.61		-1.3	2.25		0.67	-1.1	-1.22	2.43		-0.99	-0.55	-0.1	0.02	0.1		1.64		2.37	3.42	-0.12	-1.65	1.79	0.96	-1.35	0.08	-0.35	0.28	-0.01	0.78	-1.83	-1.6		-1.76	0.88		-2.23	-0.22	-0.79	0.34	-0.23	0.27
IMAGE:770670	TNFAIP3 || Tumor necrosis factor, alpha-induced protein 3 || AA433807 || 7128 || 104010	-0.3	-0.02	-0.92	0.78		0.57	0.04	-0.2	0.25			-0.04	-0.89	-0.26	-0.64	0.33	0.02	0.56	0.14	0.28	-0.15	1.14				1.27		0.15	-0.1	0.32	-0.25	0.39	-0.08	0.04	0.87		-0.06	0.65	-0.78	-0.38	0.1		0.4	-0.78	0.99			-0.01
IMAGE:773329	CDGAP || KIAA1204 protein || AA425435 || 57514 || 104013		0.31	-0.71						0.79	-0.1			0.04		0.02		1.33		0.13	0.37	0.01					0.8	0.32		0.33		0.41		1.85	0.11	0.55	1.56	0.63	0.94	0.88	0.23	1.04		0.47
IMAGE:856519	ALDH3A2 || Aldehyde dehydrogenase 3 family, member A2 || AA633569 || 224 || 104025	-0.5							-0.65	-0.46	-0.2		0.64	-0.42		0.52			-0.14	-0.04	0.44	-0.09				0.04	0.46	-0.11		-0.26				-0.34	1.16	0.13	-0.49	-0.76	-0.57	-0.43	-2.85	0.48		-0.85	1.62	-0.51			0.24
IMAGE:264938	SASH1 || SAM and SH3 domain containing 1 || N21237 || 23328 || 104032	0.27	0.6	0.57						0.99	0.73		0.48	0.95				0.11	1.18	0.86	0.55	1.15		0.73		1.41		-0.77		0.94	0.91	1.27	0.45	1.62	0.78	0.87		-0.34	2.61	1.23	0.8	-0.17		-0.34		0.56			0.86
IMAGE:428067	XPO7 || Exportin 7 || AA002072 || 23039 || 104035	-0.63	-1.22	-0.35					-2.02		-0.06	-0.91	-0.88	-2.19	-0.33	-2.13	-1.64		-2.15		-0.93	-1.35		1.02		-0.81		-1.92	-1.21	-1.58		-0.96	-0.14	-0.83	-0.97	1	-2.21	-0.81	-1.36	-0.94	-1.84	-1.54		-0.15		-0.57			-0.09
IMAGE:191826	MSCP || Mitochondrial solute carrier protein || H40448 || 51312 || 104036	-2.05	-1.75	-2.12				-2	-1.45	-1.03	-0.62		-0.84	-0.51	-0.7	-1.27		-1.03	-1.33	-0.63	-0.61	0	-1.9	-1.29	-1.14	-0.86	0.19	-1.26	-0.9	-1.45	-1.58	-0.7	-1.33	-1.12	-0.18	0.34	-1.24	-1.26	-1.01	-0.87	-1.21	-0.87		-0.53		-0.9			-0.44
IMAGE:71672	ETFA || Electron-transfer-flavoprotein, alpha polypeptide (glutaric aciduria II) || T57919 || 2108 || 104049	0.03	-0.8	0.12	-0.54	-1.87	0.04	-1.09	-2.25	0.9	0.82	-1.22	0.36	0.49	-0.51	-1.22	0.38	0.32	-0.18	-0.8	-0.55	-0.43	-0.17	-1.78	-0.17	-0.8	-0.83	-1.19	-0.9	0.76	0.14	0.77	0.52	-1.16	-1.13	-0.47	-0.43	-0.51	0.03		1.09	-0.92		0.34	-2.96	-0.75	-1.02	-1.09	-1.39
IMAGE:726860	NRIP3 || Nuclear receptor interacting protein 3 || AA293782 || 56675 || 104055		-0.05										-0.85		-0.79					-0.5		-0.04					-0.76		-0.48	-0.12			-0.62	-0.47	0.74	-0.51	-1.48	0.18	-1.65	-1.29	-1.8			-1.11
IMAGE:292469	MRPS30 || Mitochondrial ribosomal protein S30 || N91230 || 10884 || 104056	0.53	2.88								-0.06		-0.63		1.6	3.47			0.19	1		3.86	0.07				-1.19	0.76		0.12				-0.05	1.68	0.12	1.94	0.71	0.82	-0.63	-0.04	2.96		-0.83
IMAGE:268188	PRRG1 || Proline rich Gla (G-carboxyglutamic acid) 1 || N30161 || 5638 || 104061										1.15		-0.12	0.09				0.9			0.29	-0.11					1.72	0.61		0.66				1.28	-0.08	1.53			0.3		0.1	0.73		1.01		-0.05
IMAGE:40695	NAPB || N-ethylmaleimide-sensitive factor attachment protein, beta || R55798 || 63908 || 104067	0.29	0.24	-0.46						-0.06			0.07	0.44		1.9		-0.5		-0.41	-0.72	-0.39					0.57	1.26	-0.06	0.01	-0.27	-0.59	-0.65	-0.18	0.05	-0.74					-0.24	-0.39		0.01	0.32	-1.47	-0.56
IMAGE:53103	|| Transcribed locus, weakly similar to XP_510104.1 similar to hypothetical protein FLJ25224 [Pan troglodytes] || R15794 || || 104070	-1.05											-0.93		-1.02				-0.97	-0.64	-1.1	-0.46						-1.06		-0.31				-1.35	-0.54	-1.08				-1.36		-2.47		-1.02		-0.11
IMAGE:365517	MPP7 || Membrane protein, palmitoylated 7 (MAGUK p55 subfamily member 7) || AA009592 || 143098 || 104074	1.11	1.78		2.37								1.64					-0.14		1.43	0.7	1.34		-0.6		0.34	-0.02	0.35		0.69			0.87	0.19	0.84	-0.07
IMAGE:489373	|| Transcribed locus || AA054449 || || 104075	1.17		0.8					-0.42	-0.28	-0.13	-0.4	-0.42	2.66	0.92	0.98	-0.07	0.72	-0.33	-0.44	0.45	0.54	-0.68	0.69		-0.47		0.01		0.61		0.65	-0.1	0.33	0.33	-0.68	0.38	0.55	0.07		-0.95	-1.22		-0.73		1.21
IMAGE:413633	|| || AA723035 || || 104080		2.1	3.04				1.29	1.66	2.78	1.89	1.89	3.03	2.37	2.19	0.38	3.01	2.18	3.1	2.41	1.98	2.6	3.4	1.9	2.58	1.34	2.11	1	2.75	2.3	2.28	2.86	1.37	2.18	2.66	1.98	2.78	1.41	0.97	2.35	2.26	1.94		1.39
IMAGE:204790	FLJ20273 || RNA-binding protein || H57105 || 54502 || 104082		1.65	0.95				0.54	1.1	1.59	1.49	0.22	3.01	1.95	2.23	1.4	1.9	0.41	2.32	0.7	1.92	2.06	2.08				1.88	1.22	2.63	2.36	2.2	1.27	1.69	-0.2	1.42	0.58	1.57	1.4	3.22	1.42	2.44	1.38		1.49
IMAGE:121275	HLA-DQB2 || Major histocompatibility complex, class II, DQ beta 2 || T96621 || 3120 || 104091	1.08	2.22	2.15	3.42			4.32	3.11	3.36	3.89	2.9	3.39	2.11	3.81	2.55	3.65		4.53	2.54	3.06	1.26	2.94		4.15		3.38	2.98	4.35	1.89	3.23	2.55	2.42	3.52	1.75	3.11	4.6	2.75	4.1	3.04	2.67	3.78		4.17		3.17	1.02		2.21
IMAGE:110788	LSP1 || Lymphocyte-specific protein 1 || T83159 || 4046 || 104093	-0.06	0.46	0.83	1.11	-1.35	0.98	0.44		1.13	-0.52	1.2	-0.72	-0.4	0.01	-0.56	0.88	0.26	0.95	0.3	-0.41	0.25	0.92	-0.37	0.43	-0.85	-0.9	0.12	0.5	-0.52	2.05	0.16	-0.15	1.26	0.03	-0.09	2.08	0.33	0.89	0.15	0.4	0.95		0.3	-0.66	0.67	-0.65		1.22
IMAGE:815526	MYBL2 || V-myb myeloblastosis viral oncogene homolog (avian)-like 2 || AA456878 || 4605 || 104095	-1.57	-3.35	-1.96	-2.15	-1.81	-1.84	-1.11	-1.4	-2.26	-1.36	-0.24	-1.77	-0.91	-2.64	-4.11	-3.12	-1.49	-3.28	-2.33	-3.6	-2.57	-3.59	-0.63	-1.98		-0.95		-3.17	-0.91	-1.44	-1.28	0.38	-3.56	-1.92	-0.75	-3.09	-0.39	-1.51	-1.2	-1.51	-2.36		-0.1		-1.55	-3.73
IMAGE:309092	APG5L || APG5 autophagy 5-like (S. cerevisiae) || N95381 || 9474 || 104104		-0.4	1.03				-0.33	4.46	0.39	0.45	1.28	1.3	0.31	-0.2	-0.88	-0.12	1.56		-0.2	-0.19	0.11		0.34	0.32	-0.19	1.1	-0.53	0.24		0.1	0.26	1.36	-0.34	-0.19	0.57	0.01		-0.61		0.03	-0.57		1.6
IMAGE:812968	PTPRN2 || Protein tyrosine phosphatase, receptor type, N polypeptide 2 || AA464590 || 5799 || 104107		-0.73	-1.58	-0.29			-0.69		0.15	-1.46		1.65	-0.11		2.71	-0.4	-1.51	-0.07	0.72	0.23	-0.34	-0.67	-1.34		-0.76	-0.35	1.53	-0.77	-0.9		-0.97		0.24	0.47	-0.74	2.94		0.74		-1.06	0.95		-0.12	1.44	-3.19			0.56
IMAGE:752634	CNOT7 || CCR4-NOT transcription complex, subunit 7 || AA417645 || 29883 || 104108	-0.56	-0.66	-0.91	0.05		-1.1		-0.86	-1.12	-0.88		-0.02		0.07	-1.67	-0.52	-1.11	-0.55	-1.06	-0.84	-0.88	-0.46	-0.22			1.19		-0.23	-1.17	-1.25	-0.12	-1.31	-1.04	-0.2	0.23	-0.85	-0.34	-0.96	-0.56	-0.29	0		0.01	-0.53		-1.09
IMAGE:460470	C4BPB || Complement component 4 binding protein, beta || AA677687 || 725 || 104112										-2.88		-1.91		-2.77				-2.41	-1.48									-2.69				-1.4	-2.41	-1.19	-2.33	-2.02		-3.02	-1.64		-1.59		-1.54
IMAGE:136169	SAMSN1 || SAM domain, SH3 domain and nuclear localisation signals, 1 || R33401 || 64092 || 104130								0.55	1.43			0.14	0.19		-0.11		0.68	1.4	0.95	0.53	0.06	2.5			-0.01	0.28			-0.03	1.02			0.91	0.27	0.79	2.03	1.1	1.42		0.39	1.5		0.76
IMAGE:416856	GNL3L || Guanine nucleotide binding protein-like 3 (nucleolar)-like || W86660 || 54552 || 104138									-1.55	-1.1		-1.22	-1.73	-1.23	-1.7			-2.24	-1.12	-0.68	0.11					-0.01	-0.32	-1.81	-0.1			-1.05	-1	-0.29	-0.16				-0.62	-1.69	-1.16		-1.39		-0.22			0.27
IMAGE:767163	LYAR || Hypothetical protein FLJ20425 || AA424566 || 55646 || 104144			-2.47				-1.07	-1.33	-2.33	-1.05	-1.44	-1.57	-1.37	-1.82	-1.3			-2.01	-1.43	-1.5	-1.26	-1.92	-0.8		-1.87	-0.32	-1.83	-1.77	-1.22	-2.67	-1.95	-1.43	-1.63	-1.82	-0.4	-2.04	-1.87	-1.54	-1.3	-1.78	-1.49		-0.08
IMAGE:345839	AKT1 || V-akt murine thymoma viral oncogene homolog 1 || W72696 || 207 || 104154	0.31	0.36	1.06	0.78	0.45	0.57	-0.55	-0.29	-0.58	0.97	0.51	0.47	1.47	0.64	-0.72		-0.41	-0.14	-1.29	0.88	-1.05	-0.92			0.68	2.25	-0.16	0.65	0.23	0.05	1.07	0.77	0.38	0.11	0.57	-1.84	0.78	-0.34	2.48	0.52			2.17	0.81	0.42	0.55	-0.86	0.4
IMAGE:186682	TFF1 || Trefoil factor 1 (breast cancer, estrogen-inducible sequence expressed in) || R83377 || 7031 || 104158		1.01					-0.66	0.68	-0.66	0.33		-0.23	-0.14	-0.23	-0.03	0.37	-1.56	0.9	1.68	0.43	1.54	-0.09	-1.11	0.05	1.27	0.51	0.13	1.41	0.34	-0.36	0.23	0.15	-0.27	2.67	-0.11	3.22	0.28	-0.17	-0.87	0.88	0.53		0.74		1.26			0.85
IMAGE:502351	AKAP13 || A kinase (PRKA) anchor protein 13 || AA156936 || 11214 || 104161	-1.55	0.25	0.13			1.19		0.36	0.56			0.81	-0.54	0.93	-0.38		-0.35		0.09	0.75	0.62					0.52		1.35	0.51	-0.05	0.51	0.27	0.96	0.5	0.6	0.44		1.93	2.71	0.74			0.54	0.28	-0.39
IMAGE:342008	KRT13 || Keratin 13 || W60057 || 3860 || 104170	2.31	1.25	0.36			1.74	1.74	2.53	0.36	0.89		0	0.02	1.9	-0.57	0.89	0.61		1.55	1.44	1.39		1.26		1.8	-1.02		2.26	0.84	0.99		1.31	-0.07	1.6	0.67	1.96	0.8	0.22	1.2	0.88	1.25		1.11
IMAGE:253733	FOXC1 || Forkhead box C1 || N22552 || 2296 || 104172							0.86							-1.19				-1.77	-0.55	-0.13			2.91			3.32	-0.85	-1.15	-0.04	-0.65		-0.86		-1.07	2.95	-0.97	-2.21	-2.18	-0.68	-1.76	-0.79		-1.58
IMAGE:811097	NOLA2 || Nucleolar protein family A, member 2 (H/ACA small nucleolar RNPs) || AA485675 || 55651 || 104190	-0.92	-1.19	-0.54	-1.07	-0.62	-1.75	-0.91	0.41	-1.45	-0.91	-1.52	-0.97	-0.98	-0.2	0.18	-1.1	0.13	-0.81	-0.26	-0.66	-0.08	-1.63	-1	-0.48	-0.34	-0.94	-0.87	-0.86	-0.93	0.15	-0.6	-0.95	-1.42	-0.2	0.09	-0.71	-1.24	0.66	-1.06	-0.93	0.61	-0.9	0.94	-0.85	-0.7	-1.22	-1.16	-1.62
IMAGE:244703	ITGBL1 || Integrin, beta-like 1 (with EGF-like repeat domains) || N52533 || 9358 || 104192	0.51	1.48	1.66	2.36			0.71	2.42	2.75	2.11	1.18	0.74	2.21	3.38	1.68	2.74	1.36	4.29	2.26	0.32	1.51	3.68	0.53	2.89	2.04	0.43	1.07	3.57	0.63	2.61	2.61	2.71	4.38	1.05	0.1	4	2.6	3.13	3.17	3.34	1.97		1.5		1.13
IMAGE:132911	PPP1CB || Protein phosphatase 1, catalytic subunit, beta isoform || R26186 || 5500 || 104203	0.31	-0.38	-0.09	-0.38	2.52	0.46	0.84	0.21	0.34	0.74	0.91	0.73	0.25	-0.25	-0.07	0.35	1.12	0.34	0.04	0.12	0.14	0.77	1.67	-0.92	-0.04	0.75	0.07	0.52	0.5	0.06	0.1	0.72	-0.23	0.3	1.23	-0.25	-0.27	-0.47	0.42	1.08	0.1	0.13	0.42	0.17	0.37	0.39		-0.13
IMAGE:83297	FZD6 || Frizzled homolog 6 (Drosophila) || T68333 || 8323 || 104207	0.33	-0.88		-0.08			0.57	-1.35	-0.06	0.96	0.66	0.93	-0.44		0.04		-0.97		-1.02	0	-0.2	-0.07	-2.23			0.94	1.82	-0.06	1.22	0.81	-0.54	0.07	0.06	-1.49	1.09	-0.21	0.22	-0.56	0.5	0.02	0.83		2.28					-1.01
IMAGE:307050	PPARGC1A || Peroxisome proliferative activated receptor, gamma, coactivator 1, alpha || N89673 || 10891 || 104212										-0.61		0.38		-1.34				-2.45	-0.82	-1.08	-0.66	-0.33	1						-0.26	0.31			-1.61	-1.33				-2.21	-1.17				-1.9
IMAGE:838240	FNBP1L || Formin binding protein 1-like || AA458681 || 54874 || 104214	1.83	0.42	0.74	0.4	1.18	1.02	0.45	0.88	1.2	1.01	1.08		1.17	0.72	-0.06			0.8	0.57	0.95	1.5	2.34	1.53	0.89	1.28	0.16	0.67	0.65	1.63	0.61	0.34	1.82	0.07	0.51		0.18	1.23	1.03	1.08	1.4	0.74		1.07		-0.25	1.13		-0.06
IMAGE:491644	PLAC8 || Placenta-specific 8 || AA150254 || 51316 || 104226	-2.15	-1.57	-0.97				-0.99		-1.74	-2.23		-1.7		-2.17				-2.6	-2.65	-1.69	-1.04				-2.63	-3.19	-1.74	-2.5	-2.09		-2.05		-1.54	-2.97	-1.02	-1.62		0.02	-2.5	-2.68	-1.75		-1.87	-2.97	-1.3
IMAGE:795585	ISL2 || ISL2 transcription factor, LIM/homeodomain, (islet-2) || AA459702 || 64843 || 104239		1.55	0.45				-0.13	0.36	0.01	-0.83	-0.14	0.82	-0.65	0.17	-0.23	0.42		-0.02	-0.25	-0.48	0.02	-0.52				-2.08	-0.11	0	-0.14		0.35	-0.41	-0.45	-0.77	-0.67		0.41	-0.16	-0.18	0.29	-0.24		-0.39
IMAGE:752640	|| || AA417659 || || 104244	0.58		2.9	0.38		1.19		1.14	1.5	1.19			1.65		0.85	0.57	2.85	1.08		0.04	0.01	2.16		3	2.65	0.08	0.17	3.01	0.33	0.31		0.67	2.05	1.32	1.64	1.37	1.51	0.49		2.84	1.32		0.92	2.13
IMAGE:753447	DDB2 || Damage-specific DNA binding protein 2, 48kDa || AA406449 || 1643 || 104245	-0.44	-0.51	-1.24	-0.94		-2	-1.34	-2.75	-0.67	-1.09	-0.96	-0.51		-0.6	-0.5	-1.2	-1.77	-0.82	-0.27	-0.41	0.34	-1.34	-1.64		0.14	-0.45	-0.67	-0.06			-0.81	-0.49	0.17	0.44	-1.08	-0.5	-0.41	-0.46	-1	-0.93	-0.24		-0.86	0.11	-0.77		-0.3	-1.22
IMAGE:470621	CDK7 || Cyclin-dependent kinase 7 (MO15 homolog, Xenopus laevis, cdk-activating kinase) || AA031961 || 1022 || 104251	-1.29	-1.09	-0.2	-1.77	-1.26	-1.29	-1.31	-0.5	1.12	3.3	-1.72	-0.99	-1.1	-0.84	-0.84	-0.04	-1.44	-1.32	0.19	-0.76	-0.26	-1.68	-0.12		1.48	-0.64	-1.69	-1.54	0.52	-1.93	-0.27	-1.07	-1.72	-0.25	-0.36	-1.2	-1.35	-1.48	-1.1	-1.24	-0.01	-0.38	-0.71	-1.05	-0.86			-1.17
IMAGE:72395	MSTP9 || Macrophage stimulating, pseudogene 9 || T51539 || 11223 || 104269	1.53	1.78	-0.01	0.95		1.13	1.3		1.04	1.51		1.97	0.67	1.08	1.72		1.32	2.62	0.85	1.22	0.42	1.47	0.06	2.5		1.08	1.44	1.61	0.77	1.62	0.14	0.3	1.82	1.45	1.95		1.4	2.06	1.08	0.89	1.71		1.68		1.81	1.12		0.93
IMAGE:321470	RAB6A || RAB6A, member RAS oncogene family || W44889 || 5870 || 104270	0.82	1.53	1.92				0.49	0.75	2.41	2.59		2.17	1.94	2.38	1.63		0.15	1.58	0.81	1.49			1.59		0.86	0.6	0.94	1.49	1.64	1.38	1.87	1.44	0.47	1.77	1.53		1.18	2.19	1.08	1.72	1.4		1.56		0.94			1.62
IMAGE:281870	|| Transcribed locus, weakly similar to XP_536274.1 similar to ORF2 [Canis familiaris] || N51838 || || 104271								-2.48	0.28		0.65	-0.2	-0.11	0.38	-0.15			1.33		-0.29	0.87	0.77	2.71			-0.38		0.53	0.34				0.94	-0.33	0.7	0.97	0.5			1.23	0.45		0.23
IMAGE:256820	FN1 || Fibronectin 1 || N26285 || 2335 || 104275	-1.16		-0.75	0.5		-1.29			-1.72			-0.52		-0.4				-1.07			0.33					0.22		-1.2	-0.28					-0.2			-0.67	-0.9	0.14	-1.31	-2.12		-0.65
IMAGE:84295	IL1RN || Interleukin 1 receptor antagonist || T71181 || 3557 || 104276	2.42	0.85	2.58					1.23	0.04			-0.07	-0.3	1.05	-0.12						0.32		0.07	0.37	1.07	0.29	-0.4	1.45	-0.39		0.13		0.01	-0.62	-0.13		1.14	0.08	0.45	0.36	1.43		0		1.6
IMAGE:294591	C10orf58 || Chromosome 10 open reading frame 58 || N71061 || 84293 || 104278		-0.18	1.1				0.47	0.49	1.83	3.53		1.95			1.53		0.4	0.89	1.26	0.33	0.68	1.32	1.86		1.23	0.4	1.18	1	0.07	0.9	0.99	2.05	0.52	0.45	1.96	2.03	0.32	1.21	0.99	0.01	1.64		1.3
IMAGE:364302	NFIA || Nuclear factor I/A || AA022462 || 4774 || 104291	-1.46		0.78	-0.71	-0.2	-0.65		-0.78	0.9	1.56		0.45	0.18		1.38	0.09		-2.31	-1.25	-1.25	0.47	-1.02	-1.86		-0.96	-3.73	1.61	-0.68	1.23	1.78	-1.22	0.55	-1.87	0.55	1.17	-0.04	1.66	-0.67	-0.92	-0.42	-1.34		-0.08	-1.5	-0.15			-0.55
IMAGE:773421	RBM28 || RNA binding motif protein 28 || AA426037 || 55131 || 104299		-1.37	-1.87				-0.21	-0.74	-0.69	-0.78	-0.44	-0.92	-0.89	-0.81	-1.23	-1.19	-0.57	-1.53	-0.82	-1.04	-1.27	-2.05	0.44		-1.82	-1.26	-1.52	-0.72	-1.46			-1.17	-1.5	-1.39	-0.66	-0.91	-0.81	-0.59	-0.45	-0.94	-1.18		0.08
IMAGE:795280	|| Full-length cDNA clone CS0DI009YA14 of Placenta Cot 25-normalized of Homo sapiens (human) || AA453187 || || 104311	-0.18	-0.13	-0.79			0.34					1.17			-0.41	1.26	-0.01	0.69	-1.14	-0.25	-0.91	0.03	-0.88				-0.13		-1.01	-0.49		0.03		-0.53	-0.21	0.35	-0.11	-0.13	-0.52	-1.32	-0.31	-0.61		0.55	0.79
IMAGE:809383	FLJ11286 || Hypothetical protein FLJ11286 || AA456589 || 55337 || 104312	0.87	0.73	-0.15	1.65			-0.37	-0.19	0.58	0.48	-0.33	0.95		0.23	0.41	0.06	-0.07	0.68	0.11	-0.36	0.14	0.53	-1.74		0.19	-0.1	0.82	0.43		0.51	-0.48	-0.87	0.72	-0.03	-0.31	1.12	-0.16	1.03	-0.3	0.32	0.54		0.07		0.18		0.91	0.19
IMAGE:131887	FLJ14146 || **Hypothetical protein FLJ14146 || R24664 || 79762 || 104314			2.05						1.74	1.66		2.19	2.67		2.06		1.43		0.12	2.82	1		1.85			0.1	1.18	0.54	1.54		1.7	2.4	0.88	1.1	0.34	2.49	-0.15	0.31	2.77	2.1	0.45		1.23
IMAGE:121981	SLC2A14 || Solute carrier family 2 (facilitated glucose transporter), member 3 || T97782 || 144195 || 104323							-1.71		-1.88	-2.57	-0.76	-2.69	-2.93	-2.64	-3.13		-1.09	-2.49	-2.18	-2.47	-1.59	-1.16	-2.02		-2.14	-1.27		-1.59	-1.67			-2.65	-1.68	-2.85		-1.89	-0.97	-1.85	-2.53	-0.26	-2.64		-3.44
IMAGE:841641	CCND1 || Cyclin D1 (PRAD1: parathyroid adenomatosis 1) || AA487486 || 595 || 104326	0.64	1.64	0.17	1.07		-0.9	1.3	1.61	-0.16	-1.93		-2.49	0.53	1.1	-0.2	-0.77	-0.79	0.85	1.19	0.49	3.46	-1.11	-0.81	1.12	-0.4	-1.56	3.2	0.81	-1.1	-0.54	-0.26	-0.86	0.44	0.7	0.33	0.51	0.64	0.36	-1.17	-0.24	2.8	1.25	-1.87	1.55	0.42	1.15	1.41	0.94
IMAGE:897983	PRDX6 || Peroxiredoxin 6 || AA598874 || 9588 || 104327	0.26	-0.57	0.54	-0.82	-0.28	-0.16	-0.36	-0.63	-0.46	-0.4	-1.84	-0.26	-0.08	-0.78	-0.32	-0.21	-0.47	0.01	0.09	-0.39	-0.39	-0.28	-0.59	-0.71	0.24	1.01	-1.62	-0.34	-0.02	-1.06	-0.47	-0.41	-0.76	-0.23	0.81	0.1	-0.73	-0.22	-1.01	-0.57	0.27	-1.65	-0.33	-1.45		-1.25
IMAGE:951125	|| || AA620556 || || 104330	0.43	-0.52	-0.25	0.28	-1.54	-0.28	-1.18	0	-0.33	-0.03	-1.07	0.98	2.68	-0.03	-0.03	-0.27	-0.47	0.78	-0.03		0.59	0.15		0.25	-0.38	0.26	-0.44	0.08	1.43		0.62	0.18	-0.08	1.08	-0.69	0.84	0.05	-0.42	-0.67	1.53	0.34		0.64	0.34	1.86	-0.01
IMAGE:428756	GPD2 || Glycerol-3-phosphate dehydrogenase 2 (mitochondrial) || AA005218 || 2820 || 104337		-0.07	1.41					0.73	0.15	0.95		0.66	2.68	0.63	2.31	0.11	0.41	0.66	0.36	1.3	1.07	0.21	1.7		-0.11	1.01	0.61	1.4	0.84		0.14	0.89	-0.04	0.49	0.82	-0.72	0.17	0.51	0.38	1.05	0.38		1.09
IMAGE:433573	|| || AA701655 || || 104350	1.02	1.6	2.92	1.58		2.44		1.54	0.69	1.93		2.27	1.55	1.92	2.87	1.73		1.76	1.29	1.78	1.54	0.12	1.33	0.17	1.35	0.04	2.64	1.59	2.7	-0.25	1.16	1.32	0.28	2.87	0.56	1.68	2.69	2.05	1.3	2.64	2.51		1.15	2.96	1.44
IMAGE:270038	LOC114926 || Hypothetical protein BC013035 || N27829 || 114926 || 104351	-0.23	0.35	0.31				0.58	1.37	1.06	0.28	-0.79		0.51	0.77	-0.36			1.21	0.15	0.65	2.25		-0.33			1.08	0.8	1.45	0.52	-0.19	0.56	-0.27	0.74	1.19	0.49	1.71		0.61	0.55	1.17	1.63		0.36	0.73	-0.13		0.93	-0.61
IMAGE:207550	TRAM2 || **Translocation associated membrane protein 2 || H59725 || 9697 || 104352	-1.39	-1.52	-1.72	-1.9				-1.37	-0.8	-1.75			-1.53	-1.4	-1.32	-1.07	-0.96	-0.97	-1.32	-0.75	-1.49	-1.15	-0.67	-1.22	-1.85	0.23	-2.1	-1.11	-0.43	-2	-1	-1.35	-0.15	-1.33	-1.12	-1.41	-1.31	-1.6		-1.39			-1.78	-2.24	-1.65	-1.46	-1.41	-1.19
IMAGE:266531	|| || N22711 || || 104353	0.2	0.76	0.12	-1.2	0.35	-0.28	0.7	1.35	-0.12	0.68		-0.23	-0.04	0.22	0.61	0.12	0.68	-0.14	0.52	-0.29	0.74	0.74	0.39		0.04	0.2		-0.28	0.24	0.28	0.22	1.4	-0.27	0.01	0.14	0.21	0.29	0.28	-0.12	0.41	0.58			1.19	0.67	0.4	0.53	0.4
IMAGE:138444	PHYHIPL || **Family with sequence similarity 13, member C1 || R68272 || 84457 || 104356			-0.72						-0.33	0.02		-0.2	-0.36	-0.29	-1.25	0.73			-0.33		-0.17		0.08			-0.57	-0.76	-0.6	-0.24		0.26	0.22	2.2	-0.47	-0.2		-0.35	-0.67		-0.97	-1.08		-0.31
IMAGE:243784	HIST1H2BD || Histone 1, H2bd || N33927 || 3017 || 104357		0.2	2.21				1.33	0.52	1.11	0.94	0.36	-1.27		0.33	2.42	1.22	0.17	2.7	0.97	1.93	0.09		-1.93		2.09	0.75	2.1	1.26	1.6	-0.15	1.3	0.48	-0.97	1.85		-0.61	0.41	2.97	1.14	2.29	1.78		2.54
IMAGE:785744	ZDHHC5 || **Zinc finger, DHHC domain containing 5 || AA449667 || 25921 || 104369	-0.17	1.84	0.17	0.15	2.03	-0.24	1.09		0.54	-0.33	4.54	-0.7	-1.59	-0.12	-0.76	0.68	1.05	0.14	-0.23	0.26	0.53	0.18	2.27	0.44	0.38	0.07	-0.29	0.27	-0.21		-0.17	0.06	0.75	-0.5	2.85	0.39	-0.78	-0.39	1.17	0.36	-0.74	-0.76	-0.1	-0.34	-0.95	0.85	1.33	0.35
IMAGE:488207	T1A-2 || Lung type-I cell membrane-associated glycoprotein || AA046430 || 10630 || 104377		0.41						0.3	0.41			-1.41	-0.83	-0.07					-0.05	0.47	-0.01					-0.73	-0.43	1.04	-1.52			0.05	1.25	-0.36	-0.12	-0.37	0.15	-0.41	0.97	0.48	-0.33		0.2
IMAGE:183315	C10orf116 || Chromosome 10 open reading frame 116 || H43908 || 10974 || 104384	3.4							2.75	1.93		-0.22	0.69	1.3	2.22	4.64	2.36		2.95	3.71	2.87	3.45	2.51				0.38	1.36	2.75	0.96	0.63	2.48	2.19	3.33	3.46	1.73	4.08		2.28	1.08	1.51	2.47		1.34		2.71			1.76
IMAGE:154173	COL5A3 || Collagen, type V, alpha 3 || R52037 || 50509 || 104402								-0.17	1.12	-0.5		-0.57	0.58	0.36	0.03	0.05				-0.23		0.46	0.4		-0.77	-2.3	1.55	0.81	0.86		-0.04	0.77	2.2	-0.47	-0.05	1.22	0.2	0.17	0.41	1.03	0.03		-0.73
IMAGE:119882	FGG || Fibrinogen, gamma polypeptide || T94279 || 2266 || 104411	-3.38		-4.95				-2.85			-3.75		-3.87			-3.58				-3.52	-2.72	-1.37					-2.73	-2.31		-1.51			-3.03	-3.18	-2.48	-1.72										-3.94		-3.78
IMAGE:292388	LOC90410 || **Intraflagellar transport protein IFT20 || N62562 || 90410 || 104412	1.46	0.08	1.56	-1.27	-1.54	-1.11	-0.77	0.3	-0.07	-0.17	-0.85	0.18	0.74	0.21	-0.44	-0.64	0.32	-0.5	0.42	-0.85	0.28	-0.5	-0.46	-0.41	-1.29	-1.01	0.69	-0.26	-0.53	0.29	-0.61	-0.26	-0.35	-0.06	-0.06	0.11	0.63	0.42	0.74	-0.34	-0.03		0.74	-1.51	-0.53	-0.75	-0.64	-1.07
IMAGE:39677	ARL10C || ADP-ribosylation factor-like 10C || R51817 || 55207 || 104413	0.06	0.56	0.91	1.37				0.7	0.04			-0.3	-0.73	1.35		1.04		0.91	-0.33		0.14	0.91	-0.04	-0.24	1.11	1.24		1.39	0.64	-0.4			0.35	0.06	0.52	-0.13	1.27	0.78	0.51	1.1	0.27		1.22	0.73	1.18	0.92
IMAGE:26474	FOS || V-fos FBJ murine osteosarcoma viral oncogene homolog || R20750 || 2353 || 104414	0.7						-0.94	-0.89	1.83	-0.98	-0.02	1.49	-1.36	-0.58	-0.05	2.76	0.21	1.17	-1.4	-1.12	0.04	2.38	-2.4	-0.17	1.59		-0.23		-1.33	-1.04	-1.19	-0.33	2.67	1.64	0.05	1.72	-0.57	-1.41	1.3	0.45	0.98		-1.8		-2.1			0.27
IMAGE:509731	TM4SF3 || Transmembrane 4 superfamily member 3 || AA045698 || 7103 || 104425				0.69					-1.36					-3.26	-0.59	-0.92		-3.13	-0.43		-0.47	-1.37		-0.68			-0.82	-3.03	2.16							-1.47		-3.42	-2.97	3.09	-2.98	-3.63	-1.47		-2.52	0.22		-2.42
IMAGE:1589083	DEFB1 || Defensin, beta 1 || AA946808 || 1672 || 104428		-0.51					0.82	1.16	0.5			1.33	0.59					-0.54	-0.32	0.53	-0.33		2.71			1.29	1.24		1.59	0.46	0.5	2.46	-0.57	0.12	0.63	-0.29	0.3	0.21	0.4	0.36	0.14		0.29
IMAGE:812169	MRPS5 || Mitochondrial ribosomal protein S5 || AA456042 || 64969 || 104469	0.47	-2.7	-1.24	-1.33	-0.31	-0.65	0.05	-0.52	-0.47	-0.56	-1.36	-0.18	-0.84	-0.77	-1.09	-0.82	-0.6	-0.81	-0.26	-0.85	-0.55	-0.61	-0.92	-0.38	-1.48	-0.68	-0.15	-0.79	-0.23	-0.04	-1.41	-0.12	-1.08	-0.21	-0.93	-0.64	-0.37	-0.69	-0.25	-0.14	-1.09		-0.02	-1.28		-0.98	0.1
IMAGE:754111	KIAA0877 || KIAA0877 protein || AA478670 || 23333 || 104472		-1.4	-0.44			-2.24			-0.47		-0.32	-0.1		-0.71				-0.73		-0.97	-0.4				-0.81	1.34	-1.32	-0.49	-0.99	-1.03	-1.4	-0.91	0.13		-0.97	-1.43	-0.05	-1.51	-0.8	-0.5	0.3		-1.57
IMAGE:75759	FLJ10748 || Hypothetical protein FLJ10748 || T58522 || 55220 || 104474	0.51								-0.37	-0.35	0.49	0.13		-0.53				-0.64	0.4		0.27						0.12		0.23		1.18		0.04	-0.17	0.12				-0.24		-0.56		-0.87		-1.04
IMAGE:592777	FER1L4 || Fer-1-like 4 (C. elegans) || AA158234 || 80307 || 104486		1.06	0.77				0.34		0.22	0.89	-0.03	-0.43		-0.17	-1.31			0.67	0	-1.11	-0.13	-0.48	-0.43		0.33	0.46	-0.1	-0.33	-0.22		0	0.17	-0.94	-0.55	-0.39	-0.3	0.31	0.76	0.31	0.1	-0.4		0.2
IMAGE:347436	SDK2 || Sidekick homolog 2 (chicken) || W81192 || 54549 || 104488	-1.16	1.52						-0.07				-0.34		0.25	-1.37				-0.91	0.3	-0.64		-0.42			0.58	-0.47	-0.2	-0.07		-0.34	0.26	-0.15	0.08		-0.49	-1.51		-0.43	-1			-0.48					-0.48
IMAGE:839956	IGSF11 || Immunoglobulin superfamily, member 11 || AA489964 || 152404 || 104490								-1.87	-2.58			-0.97	-1.4	-1.14	-1.68			-2.02	-0.83	-1.53	-0.38	-2.21	-0.9			-0.17	-0.63	-1.84	-0.53		-0.37	-1.35	-0.92	-0.48	-0.73	-1.45	-2.44	-1.94		-2.6	-0.78		-0.18
IMAGE:298104	DZIP1 || DAZ interacting protein 1 || N70759 || 22873 || 104492			-2.18				-0.65		-0.79	-1.17		-2.6			-3.47		-0.77	-1.22	-1.61	-1.03	-1.04	-0.77	-0.55			0.07	-2.19	-1.14	-1.39	-0.97	-1.48	-1.34	0.1	-1.91	-0.21	-1.18	-1.91	-1.94	-1.32	-1.52	-2.29		-0.04
IMAGE:840808	PROSC || Proline synthetase co-transcribed homolog (bacterial) || AA486104 || 11212 || 104514		0.1	-0.33					0.88	0.2	-0.19		0.84	-0.01	0.04	-1.04		-0.9	0.2	-0.21	0.34	1.43	0.1	-0.16			1.98	2.1	0.29	-0.34		-0.44	-1.01	0.7	0.31	0.15	0.15	-0.2	-0.25	0.09	1.03	0.79		0.48
IMAGE:813387	NQO1 || NAD(P)H dehydrogenase, quinone 1 || AA455538 || 1728 || 104517	0.35	-0.91		-1.27		-0.06	-2.22	-2.1	-1.02	-0.87	-1.72	-1.61	0.48		-0.82		-1.97	-0.94	-0.07	-0.41	-1.55	-1.6	-3.61			-2.11	-1.98	-0.41	0.66	-1.58	-1.14	-1.64	-1.54	0.73	-1.27	-0.2	1.07	0.96		0.97	-0.76		0.98	-2.54	-2	-1.25	-0.66	-1.47
IMAGE:629542	MYH1 || Myosin, heavy polypeptide 1, skeletal muscle, adult || AA193024 || 4619 || 104519	-1.12	-2.1	-0.68	-1.43		-0.98	-1.71	-0.8	-1.12	-0.41	-1.04	-0.63		-1.29	-1.43	-1.06	-1.7	-1.25	-1	-0.85	-0.97			-1.56	-1.23	0.63	-0.96	-0.98	-0.39	-1.37	-1.21	-0.49	-1.1	-1.16	-0.69	-2.03	-1.17	-0.83	-0.07	-0.48	-0.75		0.23	-1.27	-0.65			-0.71
IMAGE:117806	IGJ || Immunoglobulin J polypeptide, linker protein for immunoglobulin alpha and mu polypeptides || T90492 || 3512 || 104520		3	0.45	-0.53	-3.55	1.46	-0.82	-1.97	1.76	0.2	-2.28	-2.2	-2.51	-0.98	-2.49	0.15	-2.91	1.03	-1.11	-1.32	-1.5	1.91	-4.1	-2.27	-5.77	-1.9	-3.21	-0.59	-1.67	-0.39	-1.92	-2.28	-1.35		-4.57	-0.54	-0.66	-1.33	-2.87	-1.88	-2.52		0.55			-2.35
IMAGE:277042	STXBP6 || Syntaxin binding protein 6 (amisyn) || N39572 || 29091 || 104532								-1.95		0.08				-1.57				-1.66	-0.38		-0.56	-0.22				-1.56		-1.14				-0.33	-0.72		-2.65	-1.82	-0.45	-0.76	-0.7	-0.58	-1.65		-0.2
IMAGE:261609	SGKL || Serum/glucocorticoid regulated kinase-like || H98714 || 23678 || 104534		2.58	-0.58				0.97			1.2		1.19		2.93	1.07	1.12	0.89	1.19	3.25	0.74	1.42	1.38				0.46	1.78	1.7	0.3	1.53	0.31	-0.09	1.32	1.21	0.6	1.36	0.04	1.47	0.96	0.54			1.28
IMAGE:115111	RAB24 || RAB24, member RAS oncogene family || T86691 || 53917 || 104548	1.1	1.24		-0.4		0.63	-0.02		0.39	-0.12	-0.56	0.81	-0.03	0.32	0.69		0.67		0.83		0.57	-0.16	-0.18		0.15	0.24	0.69	-0.1	1.04	1.28	0.8		0.11	0.23	0.31		0.55	1.94	0.68	0.48	0.93		0.83	0.2	1.21	0.27	0.87
IMAGE:35271	NRCAM || Neuronal cell adhesion molecule || R25521 || 4897 || 104565		-0.32	-0.58	0.5				0.8	-0.06	-0.69		-0.38			-0.26		-1.36			-0.04	-0.56	-0.84	-1.04		-0.06	0.71	0.19	-0.51	-0.17		-0.18	-0.74	-0.27	-0.1	0.52		-0.59		-1.27	0.05			0.17	-0.92		0.1
IMAGE:49810	PAK6 || P21(CDKN1A)-activated kinase 6 || H15287 || 56924 || 104579			2.1						0.36	-0.41		1.5			1.35		1.21	0.42	0.03	0.4	1.15					0.59	1.06		0.28		1.71	-0.08	0.39	1.45	-0.17	-0.2	1.38	0.71		0.08			0.59
IMAGE:33817	|| Transcribed locus, weakly similar to XP_416083.1 similar to SLC35E3 protein [Gallus gallus] || R44717 || || 104580								0.97	0.56				2.92	1.4	1.66		0.93	2.01	0.47	0.76	1.64				0.87	-0.21	-0.4		-0.56	0.04			-0.18	0.38	-0.36	1.51	1.97	1.85	-0.18	1.21	1.73
IMAGE:725630	PEA15 || Phosphoprotein enriched in astrocytes 15 || AA293211 || 8682 || 104583	0.49	0.09	-0.11	1.3	1.3	0.36	0.95	0.77	1.16	0.84	1.01	0.59	1.4	0.87	1.24	1.2	2.1	1.68	1.23	1.18	0.74	0.88	0.5	1.49	0.68	1.27	0.5	1.54	1.04	1.32	0.85	0.17	1.51	0.96		1.4	1.29	1.07	1.81	1.05	1.56		0.81	0.6	0.63	0.82	0.26	1.28
IMAGE:322461	ENPP5 || Ectonucleotide pyrophosphatase/phosphodiesterase 5 (putative function) || W15305 || 59084 || 104594	0.84	2.08		3.46				3.17	1.6		-0.43			3.15				4.14	-0.24	2.03	1.16					0.54		3.35	-2.51	3.71				0.17		5.88			2.74		3.46		1.67		2.17			1.25
IMAGE:241171	|| Transcribed locus, strongly similar to XP_421205.1 thrombospondin 1 [Gallus gallus] || H80423 || || 104595							-0.41			0.01		-0.57	0.53		0.14				0.63	0.07	0.61					0.21	0.1		0.91		-0.09	-0.19	-0.2	0.59		2.23	0.14	-0.24	-0.46		0.05		-1.09
IMAGE:782047	UNQ6077 || Similar to testis-specific protein NYD-TSP1 || AA429602 || 375056 || 104600	1.16	0.77		1.14				0.37	1.23			-0.24		1.37			-0.57		0.45	0.57	0.07	1.32				0.06			0.41	1.55		0.54		0.84		1.69	0.76	1.35		-0.23	0.66		-0.17		1.74			0.96
IMAGE:361974	PTN || Pleiotrophin (heparin binding growth factor 8, neurite growth-promoting factor 1) || AA001449 || 5764 || 104616	-1.69	2.24	-0.4	0.28		-0.98	-0.71		-0.39	-1	1.27	1.46	-1.89	-0.38	-1.82	2.23	-1.69	-0.52	0.24	0.67	0.59	-0.32	-2.56		-0.46	0.06	-2.17	0.13	-1.73	-0.36	-0.02	-0.43	3.92	-1.45	2.53	2.25	-0.97	-0.38	0.18	-0.89	-0.5		-1.46	-2.13	-1.78	1.78	2.87
IMAGE:1373653	TUFT1 || Tuftelin 1 || AA828564 || 7286 || 104618		-1.72	-0.04				0.45	0.54	-0.52	-0.47		-0.71	-0.23		0.04	-0.3	-0.51		0.9		-0.82			0.64	0.23	-2.26	-1.02	-0.46	-0.73	-1.14	-0.08	-0.3	-0.72	-0.2	-0.24	0.42	-0.34	-0.17
IMAGE:530310	KIAA0143 || KIAA0143 protein || AA083799 || 23167 || 104635	2.2	0.17	-0.02	1.84	0.08	1.11	0.46	1.17	1.02	1.83	0.43	0.9	2.55	0.77	1.36	1.51	0.53	1.29	1.39	1.35	0.24	0.81	0.74			0.63	1.84	1.75	0.96	1.15	1.7	1.21	0.91	1.13	0.98	1.1	1.62	0.65	0.93	0.99	-0.01		2.56		1.06	1.21	0.64	2.12
IMAGE:268157	|| Full length insert cDNA clone YX81F03 || N30152 || || 104638	0.26					0.55			1.14	-0.01		-0.33	-0.16		1.57		0.53	1.46	0.56	0.9	0.68				0.68	-0.09			0.35				0.8	-0.1	0.36		0.98	1.53		1.24	1.26		0.36		0.75
IMAGE:214816	KCNK3 || **Potassium channel, subfamily K, member 3 || H71847 || 3777 || 104651							0.39			1.35	0.72	0.08		1.06	-0.18			1.71	1.12	1.33	0.72					6.3		0.74	0.67		0.81	3.72	1.7	-0.31	0.03				0.7		0.35		0.02
IMAGE:49164	VCAM1 || Vascular cell adhesion molecule 1 || H16591 || 7412 || 104652	1.08	2.18	2.7	2.23			-0.21			-0.43	-0.26	-0.68		1.16	-0.58	2.39	-0.03	3.26	0.58	0.39	-0.32		0.82		-0.04	1.9	-0.32	2.4	-0.1		0.2	0.2	1.44	-0.03	0.92	2.64	2.02		2.02	1.58			1.5	1.32	1.77		0.65
IMAGE:42035	SIAT7E || ST6 (alpha-N-acetyl-neuraminyl-2,3-beta-galactosyl-1,3)-N-acetylgalactosaminide alpha-2,6-sialyltransferase 5 || R59067 || 81849 || 104654			-0.52	0.48							2.22	0.08		-0.7	0.04			-0.5	1.75	0.17	-0.04					-1.14	0.42						-0.37			2.18		2.6	0.12		0.5		0.05
IMAGE:774181	TIMP3 || Tissue inhibitor of metalloproteinase 3 (Sorsby fundus dystrophy, pseudoinflammatory) || AA428406 || 7078 || 104656	-0.51	0.28	0			-0.76	-0.17	1.48	0.57	0.66	-0.12	-0.9	0.72	1.92	-0.2	1.46	0.6	2.08	1.51	0.17	1.06	1.46	0.87		0.69	-0.72	0.09	1.83	0.96	0	0.02	1.66	1.4	-0.54	-0.14	0.98	1.15	1.27	2.26	1.24	1.42		1.38	-1.4	-0.14			1.69
IMAGE:345626	FABP7 || Fatty acid binding protein 7, brain || W72051 || 2173 || 104659		-0.74							-1.67		1.34		-0.8	-3.68					-2.64	-2.96	-1.52			3.36		-2.03	-2.44		2.67	-3.48	1.8	-1.77	-2.67	-1.81	-0.24	-2.33	-4.05	-3.85	-3.42	4.38			-4.16				0.61
IMAGE:301082	CTSO || Cathepsin O || N81036 || 1519 || 104668			0.96				1.08	1.62		0.7	1.31	1.87	1.02	1.62	1.73	2.32	1.03	2.77	1.69	2.52	1.73	2.68	2.19	2.26	1.61	0.64	1.36	2.12	1.53	2.31	1.92	1.24	1.99	1.43	1.74	2.63	1.49	1.62	1.57	2.19	1.68		1.31
IMAGE:81589	|| Transcribed locus, weakly similar to XP_209041.2 KIAA1503 protein [Homo sapiens] || T65857 || || 104670	0.11					0.46			0.2	-0.09		-0.38				-0.86			0.05	-0.22	0.01					-0.44	0.21		0.54				-0.29	0.28	-0.47	-0.31			-0.62		-0.36		-0.69
IMAGE:344430	BMP7 || Bone morphogenetic protein 7 (osteogenic protein 1) || W73473 || 655 || 104674	-2.24									-0.86		-1.89		-3.13		-1.13			-0.95		-2.23	-1.21					-1.44	-2.12	-0.86	-0.28	-1.76	-0.33		-2.03	-3.13	-0.12	-2.71		-2.88	-2.74	-1.89		-0.93					-1.76
IMAGE:504461	KMO || **Kynurenine 3-monooxygenase (kynurenine 3-hydroxylase) || AA150060 || 8564 || 104678	0.31		1.16	-0.04			-0.32		0.94	0.96		0.04		0.01	-2.93	-0.22	1.34	-0.06	-0.1	0.4	-0.36	2.29	1.32	-0.05	0.95	0.91	-0.62	1.05	1.12	0.12	-0.37	-0.05	-0.81	-1.69	1.1	0.37	1.3	-0.74	1.59	2.01	-0.7		0.73	-1.95	-0.53	-0.03	0.33	0.42
IMAGE:66972	PTPRE || Protein tyrosine phosphatase, receptor type, E || T67544 || 5791 || 104682	-0.12	1.39	-0.97	0.01		0.92						0.05			1.02			1.98	0.35	1.23	0.28					0.58	0.59	2.04	0.07	1.23	-0.04	0.54	1.39	0.91	0.84	1.63	0.82		0.81	0.48	1.1		0.01		0.11
IMAGE:815535	TCOF1 || Treacher Collins-Franceschetti syndrome 1 || AA456894 || 6949 || 104687		-1.38	-0.92				-1.05	-0.7	-1.39	-1.31		-1.52	-1.12	-0.99	-0.95	-0.86	-0.69	-1.51	-0.72	-1.26	-0.35	-2.35	-1.01	-0.77	-1.49	-0.41	-1.06	-1.33	-1.36	-0.82	-1.28	-1.71	-1.3	-0.48	-0.47	-1.65	-0.44	-0.49	-0.8	-1.33	0.01		-0.17
IMAGE:323636	WNT5B || Wingless-type MMTV integration site family, member 5B || W44517 || 81029 || 104697		-1.01		0.04					-1.38		0.88		-1.13	-0.49		-1.14		-1.1		0.48	0.21							-0.76		-0.82	-0.34						-0.97	-1.19	-0.12	-0.83	-2.11		-1.09	-1.29
IMAGE:292731	HBXAP || Hepatitis B virus x associated protein || N91426 || 51773 || 104698	-2.94	-0.2	-0.16	0.47		0.06		-0.14	-0.16	-0.04	0.02	-0.09	-0.32	0.06	-0.5	-0.9	-0.98	-0.34	0.25	-0.3	0.81	0.17	-0.53		-0.68	0.42	-0.2	-0.17	-0.26		-0.92	-0.2	-0.24	0.45	0.03	-0.37	-0.18	0.53	-0.42	-0.79	2.02		0.25	-0.23	-0.98	-0.54
IMAGE:183476	ACDC || Adiponectin, C1Q and collagen domain containing || H45617 || 9370 || 104703	2.29								1.23		1.28	0.15		0.6	0.3				0.96	0.1	0.6	1.56				-0.42	0.61	0.17	0.16				0.59	1.1	0.06	4.18			1.24		2.04		0.26		-0.09			0.48
IMAGE:263118	CART1 || Cartilage paired-class homeoprotein 1 || N20106 || 8092 || 104723									0.05										-1.19		-1.36					-1.46					-0.47		-1.71	-0.84	-1.58				-2.27		-0.69		-1.02
IMAGE:415828	PAPPA || Pregnancy-associated plasma protein A, pappalysin 1 || W84789 || 5069 || 104724									-0.18	-0.61	0.48			-1					0.06		0.34					0.34	-0.59	-1.22			0.71		0.3	-0.14	-0.11				-0.7				-0.72
IMAGE:429466	SYNGR1 || Synaptogyrin 1 || AA007632 || 9145 || 104738	-0.71					0.59	-0.3	-0.5	0.21		0.09	-0.89		-0.88	-2	-0.24		-1.31	-0.43	-0.85	0.05					-0.58	-1.61	-0.7	-0.54		-0.16	0.69	-0.39	-1.38	0.99	-0.21	-0.57	-1.27	1.63	0.19			-0.16	-0.41	0.7			1.67
IMAGE:245198	THRAP4 || Thyroid hormone receptor associated protein 4 || N54470 || 9862 || 104743	2.4	0.54	-0.93	0.11	0.98	1.17	-0.21	0.93	1.91	2.01	-0.24	0.14	-1.21	0.25	-0.57	-0.48	-1.42	-0.07	-0.07	-0.26	-0.34	-0.77	-0.1	-0.93	-0.23	0.55	0.71	0.03	0.36	-0.02	-0.58	3.45	1.09	0.23	0.06	0.49	0.91	0.52	0.1	-0.45		0.44	0.05	1.7	-0.34	1.32	1.15	-0.2
IMAGE:41940	CXorf1 || **Chromosome X open reading frame 1 || R59086 || 9142 || 104751	-0.86		-0.06	-2.03	-0.84	-0.67	-0.45	-0.21	-0.22	0.16		0.1	-0.19	-0.49	-0.05	-0.78	-0.69	-0.07	-0.85	-0.14	-1.19	-0.28	-0.35	-0.85	-0.66	0.6	-0.64	0.01	0.32	-0.91	-0.48		-0.7	-0.09	0.04	-0.12	-0.49	-0.8	0.28	-0.07	-0.48		0.36	-0.46		-0.93
IMAGE:486208	TGFB3 || Transforming growth factor, beta 3 || AA040616 || 7043 || 104753	1.84	1.86	2.69	1.74		1.19	0.06	1.48	3.12	1.97		1.81	2.9	2.09	0.55	2.95	1.52	2.92	2.2	1.86	1.65	2.76	0.67	2.45	0.26		0.75	2.74	1.15	2.21	3.34	1.53	2.81	1.6	0.38	3.25	1.67	1.64	2.63	1.76	2.89		1.93	1.5	1.47	1.23		2.18
IMAGE:81203	PON3 || Paraoxonase 3 || T57069 || 5446 || 104757			4.29							-1.01		1.63			2.75				-0.17		1.01		-0.29			0.9			2				-0.41		-1.08	2.74		-0.8	-0.07	4.28	-2.07		-0.72
IMAGE:1472405	S100A10 || **S100 calcium binding protein A10 (annexin II ligand, calpactin I, light polypeptide (p11)) || AA873230 || 6281 || 104759		-1.21	-0.21				0.28		1.08	1.36	0.64	-0.78	-0.85	0.45	0.05	0.53	2.19	0.76	1.05	-0.01	-0.13	1.16	0.35	1.72	0.23	1.02	-1.05	0.71	0.81	-0.35	-0.56		1.15	-1.02	1.64	0.5	0.75	-0.56	1.07	0.87	0.08		0.79
IMAGE:487797	DR1 || Down-regulator of transcription 1, TBP-binding (negative cofactor 2) || AA043503 || 1810 || 104761	-0.69	-0.75	-0.39	-0.95	-0.07	-0.62	-0.3	-0.61	-0.85	0.05	-0.51	0.11	-0.8	-0.12	-1.16		-0.26	-0.54	-1.03	-0.08	-0.61	-0.84	-0.29		-0.5	1.26	-0.17	-0.04	-0.29	-0.8	-1.33	0.53	-0.2	-0.25	0.13	-1.35	-0.56	-0.36	-0.11	-0.46	-0.49		0.05	-0.25	-0.56	-0.36		-0.59
IMAGE:253009	MALAT1 || Metastasis associated lung adenocarcinoma transcript 1 (non-coding RNA) || H88540 || 378938 || 104763	1.23	1.1	0.34	0.47	-1.36	0.77	-0.39	0.76	0.36	0.2	-1.74	1.02	1.61	1.91	0.58	0.34	0.39	1.15	2.29	0.93	1.64	0.99	-2.06	0.4	0.56	0.65	-0.41	1.33	0	0.04	0.24	-0.67	0.01	0.55	-0.7	1.98	1.13	1.12	-0.21	-0.85	0.69	2.58	-1.03		0.51	1.84	1.02	1.56
IMAGE:377363	|| CDNA FLJ13722 fis, clone PLACE2000455 || AA055052 || || 104765	-0.72		-2.63							-1.68		-1.86		-1.45	-2.89				-0.95	-1.12	-1				-1.57	-0.2		-1.81	-0.71		-0.99		-1.04		-2.19	-1.07	-0.38		-0.85	-1.31			-2.38		0.55
IMAGE:277003	HSPC065 || HSPC065 protein || N34967 || 29070 || 104782										-0.67					1.9					0.73	1.22					-0.05			0.31		0.18			0.55	0.28	1.51	1.56
IMAGE:145513	|| Full-length cDNA clone CS0DJ012YP16 of T cells (Jurkat cell line) Cot 10-normalized of Homo sapiens (human) || R77718 || || 104783	1.64	1.43		0.48					0.09			0.34	0.12		1.63		0.15	0.52	0.52	1.77	0.77					0.24	0.06	0.26	0.55	-0.11	1.04	-0.03	-0.13	0.92	0.1		0.7	0.76		0.3	-0.27		0.05	0.75	0.92	2.36		0.86
IMAGE:796984	CYBB || Cytochrome b-245, beta polypeptide (chronic granulomatous disease) || AA463492 || 1536 || 104785	-0.98	-0.95	-1.12	-1.03	-0.69	-0.22	0.6	0.05	1.19	0.36	0.05	0.3	-0.3	0.08	-0.27	0.57	-0.13	1.96	0	0.26	0.18	1.92	-0.2		-1.03	0.63	0.43	0.77	-0.07	0.52	-0.36	-0.65	0.82	0.23	0.84	1.53	0.89	1.03	0.1	0.03	1.08		0.88	0.83	0.38	-1.04		-0.34
IMAGE:33478	FPGS || Folylpolyglutamate synthase || R44864 || 2356 || 104789	-0.19			-0.45	-0.13	1.97	1.47	0.82	2.75		0.13	2.44	0.16	0.13	-0.72	0.22	0.1	-0.26	-0.01	-0.16	-0.04	1.67	-0.01	1.04	-0.61	0.32	0.55	1.03	0.26		0.21	-0.19	0.37	0.34	1.66		1.71	1.44	-0.7	0.05	0.45		1.91	-0.64	0.67	-0.2		0.28
IMAGE:682522	PCSK5 || Proprotein convertase subtilisin/kexin type 5 || AA256399 || 5125 || 104800	-4.57			0.21					0.5			-0.81		0.11		-0.03			0.11	0.1					-0.73	-1.07	-0.26	0.28	0.42				1.4	0.13	0.44		-0.17			-0.34			-0.4		-0.68
IMAGE:123579	SLC2A2 || Solute carrier family 2 (facilitated glucose transporter), member 2 || R00833 || 6514 || 104803										-0.94									-0.25	-0.75	-0.21					0.28	-0.23				0.24		-0.48	0.43
IMAGE:1610097	BCL6 || B-cell CLL/lymphoma 6 (zinc finger protein 51) || AI000650 || 604 || 104807							-0.66			1.54		0.82	0.81	1.1	0.34		1.76		2.1	1.33	1.21		-0.05		1.36	0.69	1.32				0.87	0.47	0.58	0.93	-0.13		1.17	1.53	1.66	1.69	1.7		1.56
IMAGE:257162	PSG4 || Pregnancy specific beta-1-glycoprotein 4 || N30553 || 5672 || 104814	1.56											0.87			-0.34				-0.4								0.13		2.73														-1.23
IMAGE:589869	WWTR1 || WW domain containing transcription regulator 1 || AA148213 || 25937 || 104817		-1.47	-2.27				-0.82		-1.96	-1.47	0.2	-1.41		-1.3	-3.96	-0.55	-2.21	-1.98	-0.74	-0.61	-1.61	-2.81	-0.75	-1.08	-1.28	0.8	-2.87	-1.43	-1.36		-1.25	-1.73	0.01	-0.87		-2.92	-2.84	-2.11	-0.65	-1.4	-2.49		-0.4
IMAGE:293339	SNAI2 || Snail homolog 2 (Drosophila) || N91754 || 6591 || 104832		-0.45	-1.32	-0.17		-1.29		-0.73	0.3	-0.73	-0.46	-1.8	-1.29	-0.01	-1.68		0.59	-0.26	-0.04	0.08	-0.27	0.31	-0.98	0.07	-0.32	-1.77	-0.32	0.11	-0.15	-1.06	0.33	-0.79	1.74	-0.75	-0.28	-0.99	-0.24	-0.45	0.09	-0.58	-0.8		-1.09		-1.57			-0.34
IMAGE:358333	MYO1B || Myosin IB || W95682 || 4430 || 104835	0.08	-0.21	-1.62		-1.37				0.33	0.32	-0.01	-0.01		-0.98	-2.33	0.5	-0.1	-0.63	-0.25	-0.14	-0.64	0.88	-0.36		0.17	0.23	-0.31	0.21	0.6	-0.12	-0.16	1.07	0.23	-0.19	-0.69	-1.35	0.34	-1.08	0.26	0.87	-0.63		0.43	-0.3	-0.16	-0.31	-0.15	0.71
IMAGE:264117	CTSD || Cathepsin D (lysosomal aspartyl protease) || N20475 || 1509 || 104840	1.45	0.94	2.08	0.82	1.02	2.54	-0.2	1.32	0.69	0.7	0.26	1.25	0.16	1.76	-0.31	1.45	0.8	0.21	-0.1	1.29	0.22	-0.25	2.06	-0.85	1.72	1.75	-0.08	1.34	0.15	1.01	0.92	1.35	0.78	0.34	1.52	0.07	1.17	0.76	0.74	0.82	1.51	-0.85	1.77		1.35	1.49	-1.02	2.03
IMAGE:241705	PYGL || Phosphorylase, glycogen; liver (Hers disease, glycogen storage disease type VI) || H91680 || 5836 || 104842		-1.32	-1.3				-1.86	-0.92	-0.87	-1.95		0.3	-2.17	-1.42	-0.59	-0.79	-1.9	0.04	1.16	0.57	-0.89	-0.39	-2.18	-0.01		1.64	-1.51	0.88	-1.6	-1.87	-1.9	-0.47	-0.6	-0.2		1.22	-1.58	-1.68	-1.11	-1.61	-1.06		-1.75
IMAGE:809588	GGH || Gamma-glutamyl hydrolase (conjugase, folylpolygammaglutamyl hydrolase) || AA455800 || 8836 || 104849	-1.74	-1.18	0.65	-1.22	0.34	-2.05	-1.11	-0.96	-0.91	1.58	-0.68	-0.67	-0.46	-1.33	-2.13	-0.97	0.84	-2.36	0.43	-2.43	-1.18	-1.11	-0.62	-0.61		1.29	0.52	-1.62	-0.59	0.24	-0.91	-1.25	-1.6	-0.7	0.29	-2.24	-1.29	-0.35	-0.81	-0.71	-0.54		1.25	-3.07	0.91	-1.63	-1.86	-1.9
IMAGE:281745	DAAM1 || Dishevelled associated activator of morphogenesis 1 || N51744 || 23002 || 104853	1.75		1.64	0.35		1.05		1.52	1.47				1.77		0.08		1.28	0.89	1.56			2.08	1.01			-0.13		1.34	1.44	1.24			0.47	-0.21		1.63	0.62	0.39	1.89	1.22	0.09		0.82	0.31	0.6	1.26		0.52
IMAGE:741991	MX1 || Myxovirus (influenza virus) resistance 1, interferon-inducible protein p78 (mouse) || AA405416 || 4599 || 104876		2.01	1.22					1.63	2.61	3.05		3.83	0.07	1.52	1.14		1.25	2.26		0.95	-0.14	2.56	0.25	2.59		3.47	3.33		-0.66	3.34	0.27		2.4	0.79	0.38	3.27	1.49	3.96	1.25	0.26	3.21		2.6
IMAGE:782547	PRSS23 || Protease, serine, 23 || AA431796 || 11098 || 104877	-1.52	2.55	1.3	1.31			-0.11	1.22	0.59	0.09	-0.29	0.43	0.02	1.81	2.86	0.05			1.4	0.18	1.49	1.39			1.57	-1.3	0.1		0.93		0.55	1.54	1.73	2.2	0.38	1.64	0.56	0.75	0.71	0.76	1.64				-0.38		0.8	0.58
IMAGE:131318	LOC55971 || BAI1-associated protein 2-like 1 || R22950 || 55971 || 104882		-0.98	-1.06				0.66	1.27	-0.62	-0.12	1	1.84	-1.24	0.18	-1.37	-0.88	0.09	-1.11	0.54	-0.23	0.11	-1.57	0.87		0.33	-0.06	-1.4	-0.01	0.97	-2.17	0.91	-0.15	-1.23	-0.12	0.21	-1.73	0.18	0.16	-0.36	0.3	0.43		-0.16
IMAGE:825577	STARD3 || START domain containing 3 || AA504615 || 10948 || 104883	2.94	0.51	4.03	0.33	0.46	3.37	-0.22	1.49	2.46	4.58	-0.64	0.23		0.33	-1.19	1.3	-0.6	-0.24	-0.52	0	0.17	1.86	-0.69	-0.83	0.55	0.81	0.5	0.32	2.68	3.63	-0.75	3.49	1.85	-0.46	0.2	-0.01	3.15	0.36	3.72	0.03			0.12	0.43	0.31	0.82		-0.29
IMAGE:296140	MGC15887 || Hypothetical gene supported by BC009447 || N74350 || 375061 || 104884		-1.52							0.32	-1.79		-2		-1.01	-2.5		0.36	-0.91	-0.82	-1.05	-1.22	-0.08	0.38		-0.71	-0.8	-2.03		-0.72	0.3	-0.83	-1.31	-0.21	-0.34	0.56			-1.26	-0.92	-1.71	-0.74
IMAGE:813169	LRP16 || LRP16 protein || AA456318 || 28992 || 104898	0.88		-0.66	-0.18				0.65	0.02		-0.5							-1.11			-0.56					0.21		-0.52	-0.47	0.52					-0.47	-0.96	0.44	-0.14		-0.8	-0.36		1	-0.01
IMAGE:84419	|| Transcribed locus, weakly similar to XP_510104.1 similar to hypothetical protein FLJ25224 [Pan troglodytes] || T73755 || || 104904	0.68		-1.51			1.14						0.95						0.41	0.4		0.42					1.5	0.42	0.22	1.7		0.73		1.68	1.14	0.32				0.08	1.06			-1.48
IMAGE:759163	MFAP4 || Microfibrillar-associated protein 4 || AA496022 || 4239 || 104910	-0.99	1.77	1.36				0.25		2.12	-1.29		-1.17	-1.02	-0.09	-1.44	2.2		1.09	0.83	1.51	0.95	2.27			0.41	-0.14		1.57	-0.46	0.46	1.28	-0.36	3.28		0.12	2.44	0.2	0.49	0.53	1.06	0.32		-1.16		-0.41		2.3
IMAGE:196824	ZNF436 || Zinc finger protein 436 || R92852 || 80818 || 104919		1.95	1.18				0.75		1.88	1.72	1.28	2.06			1.3		0.86	2.73	1.25	2.06	2.4		1.78				0.73	2.15	2.03	1.67	1.81	1.01	1.42	1.76	1.49		2.27	2.23	2.35	2.19			2.77
IMAGE:50882	ECE1 || **Endothelin converting enzyme 1 || H18427 || 1889 || 104921	0.62	1.24	0.14	-0.5	-1.12	0.52	-0.82		0.95	-0.21		0.82	0.67	0.23		0.26	0.65	1.14	0.77	0.86		0.79	0.24	-0.13	1.13	-0.16		1.2	0.91	0.36	0.34	-0.13	0.65	0.1	0.36	1.05	0.85	0.44	1.38	0.91	1.23	-0.41	1.92	1.86	-0.54	1.56		0.29
IMAGE:810326	GRP58 || **Protein disulfide isomerase-associated 3 || AA464142 || 2923 || 104928	3.65	2.3	1.07	0.3			0.41	1.7	1.44	1.5	0.38	1.66	0.55	1.97		1.06	0.95		0.73	1.27	1.07		0.31	1.57	0.04	2.63	2.31		0.24	1.79	-0.06		1.47	0.72	1.28	1.49		2.14	1.02	0.51	2.12		1.69	1.28	1.43	2.46	0.49	1.68
IMAGE:417426	EPB41L2 || Erythrocyte membrane protein band 4.1-like 2 || W88572 || 2037 || 104932		-0.53	-1.37	-0.02				-1.37	1.04				-0.66			1.42	-0.28	0.82		-0.3	0.16	0.89	0.65		-1.22			0.49		1.08			0.95	-0.55	-1.01	1.88	1.9	-0.12	0.44	0.46	0.48		-0.61	-0.39		-0.09	0.66
IMAGE:812041	RAB30 || RAB30, member RAS oncogene family || AA455976 || 27314 || 104941		0.65	1.54				-0.52		-0.55	0.17					2.36				1.14	1.33	0.56	-0.02			1.81	-0.63	1.38	1.63	0.17				0.36	0.06	0.02	1.71		2.73	-0.45	-0.84	-0.52		1.62
IMAGE:701532	CBX5 || Chromobox homolog 5 (HP1 alpha homolog, Drosophila) || AA284337 || 23468 || 104947	0.8	-1.45								-0.13		-0.2	0	-0.7	-0.62			-1.39	-0.81	-0.15	-0.05		-0.57			-0.69	-0.58	-1.24	-0.11		-0.58	-0.76	-0.89	-0.31	0.02		-0.12	-0.89	-0.94	-0.77	-1.44				0.9
IMAGE:767769	SLC7A6 || Solute carrier family 7 (cationic amino acid transporter, y+ system), member 6 || AA418078 || 9057 || 104949	1.8	0.72	0.55	-0.11	-0.86	1.15	-0.38	0.48	1.1	0.51		0.15	1.45	0.9	0.56	0.36	-0.17	0.97	0.68	1.63	0.22	0.36	-0.31	0.64	0.95	0.58	0.46	0.65	1.33	0.78	1.17	0.85	-0.08	1.01	0.51	1.22	2.03	1.26	1.06	1.41	0.42		1.31	0.91	2.61	1.13	0.28	0.67
IMAGE:364209	ANK3 || Ankyrin 3, node of Ranvier (ankyrin G) || AA021558 || 288 || 104952	1.7	0.66	0.99					0.87	2.52	3.93					1.06		1.45	2.19	1.96	2.16	1.22		1.64		2.69		-0.01	2.33	1.44	1.62	1.25	2.11	0.55	2.8	0.74	1.71	2.37	1.94	1.72	1.18	0.85		0.74	1.64	1.15			0.65
IMAGE:725877	CLU || **Clusterin (complement lysis inhibitor, SP-40,40, sulfated glycoprotein 2, testosterone-repressed prostate message 2, apolipoprotein J) || AA292226 || 1191 || 104956	1.08	0.54	1.24	0.58		2.88	1.18		1.53	2.98	-0.37	0.93	1.12	1.06	1.76	2.59	-1.75	2.56	1.19	1.76	1.81	2.72	1.16	1.93	3.54	3.4	0.04	1.22		1.66	-0.05	0.84	1.82	1.96	1.54	2.71	1.42	0.54	0.63	3.6	2.71		2.43	0.65	0.74
IMAGE:82905	SLC27A5 || Solute carrier family 27 (fatty acid transporter), member 5 || T69305 || 10998 || 104962							-0.37	-0.54	-0.99	-0.19		-1.35	-0.93	-0.7	0.99		0.35	-1.2	0.12		-0.66		-0.41			0.21	-0.75	-1.21	-1.4				-0.83	0.02	-0.35	-0.01	-0.73	-1.47	-0.33	-1.26	0.03		-0.06		0.34
IMAGE:505225	ARGBP2 || Arg/Abl-interacting protein ArgBP2 || AA142922 || 8470 || 104963						0.12												0.73				0.21			0.73								0.51	0.2		-0.25		-1.52		-0.31	0.96		-0.26
IMAGE:454908	CGA || Glycoprotein hormones, alpha polypeptide || AA677403 || 1081 || 104964												-0.21				-0.63					-0.29						4.08		-0.38		1.28			0.19				0.98	-0.38	-1.9	-0.76		0.08
IMAGE:204686	FXYD1 || FXYD domain containing ion transport regulator 1 (phospholemman) || H57136 || 5348 || 104972	-0.06								1.82			0.73		0.51					0.26	0.51	0.18	2.63				0.24		0.6	0.18		1.61		3.11	0.79	0.5	3			0.55	-0.56	0.49		-1.05
IMAGE:415562	|| || W80701 || || 104973										-0.47			-1.75	0.01	-0.46	-0.61		-1.24	-0.42	-0.2	-0.32		0.23			-0.1	-0.18	-0.98	-0.22		0.13		-0.45	0.25		-1.73	-0.98	-0.58	-0.46	-1.24			-1.25
IMAGE:365665	|| || AA025386 || || 104985	1.69	1.38		0.51		2.08	0.53	1.95	1.54	1.75		1.6			1.45		-0.27	1.82	0.3	1.29						-0.18	-0.08	2.12	0.7				0.7	0.93	0.84	2.16	2.07	1.5	0.7	1.88	1.5		1.58		1.18	1.94	1.54
IMAGE:950682	PFKP || Phosphofructokinase, platelet || AA608558 || 5214 || 104988	-1.21	-2.38	-3.01	-2.2	-1.27	-0.28	0.02	0.35	-1.97	-0.04	-0.24	-0.1	-3.23	-1	-1.98	-2.17	0.41	-1.76	-1.09	-1.85	-2.32	-1.63	-1.52	-0.65	-0.98	1.55	-1.27	-1.41	-0.59	-1.51	-2.46	-1.43	-1.35	-1.83	1.13	-2.29	0.39	-0.69	0.23	-0.4	-0.86	-2.12	0		-2.43	-3.35	-2.3	-2.12
IMAGE:31842	SLC35B1 || Solute carrier family 35, member B1 || R41839 || 10237 || 104989	2.23	0.34	-0.3	-0.11	-0.47	-0.67	0.47	0.85	0.79	0.09	-0.21	0.17	-0.1	0.15	0.13	-0.5	-0.82	-0.36	0.01	-0.53	-0.18	-1.11	-0.71	-1.43	-0.47	0.15	0.34	-0.47	0.69	-0.37	1.71	0.15	-0.27	-0.39	-0.43	-0.25	-0.39	-0.27	0.05	-0.41		-1.11	0.77	-0.07	0.02	0.09	-0.98	-0.52
IMAGE:139009	FN1 || Fibronectin 1 || R62612 || 2335 || 104992	-0.07	-1.21	-0.45	0.83	0.14	-1.39	-1.06	-0.01	-0.3	0.22	-0.86	-2.59	0.24	0.28	-0.94	0.32	1.32	1.23	0.47	-0.21	0.5	0.84	-0.39	1.39	-1.11	3.2	-0.27	0.8	0.18	-0.25	-0.64	0.94	0.67	-0.66	-0.23	-1.39	0.82	0.04	1.4	0.98	-0.42	0.84	-0.27	-1.7	0.09	-2.62		0.76
IMAGE:150361	IGF1R || Insulin-like growth factor 1 receptor || H00849 || 3480 || 104993	0.36		-0.96	-0.04	0.58	-2.03	0.16	-0.62	-0.12	0	0.13	-0.33	0.4	-0.04	0.02	-0.41	-0.55		-0.29	0.15	-0.1	0.61	-1.68	-0.2		0.31	-0.08	0.54	-0.11	0.07	0.04	-0.47	-0.44	0.31	0.54	-0.07	1.09	-0.05	0.09	0.69	0.14		1.2		0.29			-0.52
IMAGE:136676	VAMP2 || Vesicle-associated membrane protein 2 (synaptobrevin 2) || R35078 || 6844 || 105002		1.24	1.09				1.17	0.47	1.12	0.44	-0.84	0.6	0.23	1.19	2.03		0.33	1.76	0.23	1.72	1.66	0.58			1.04	0.42	1.4	1.49	-0.63	1.36	0.72	0.52	1.37	1.59	1.04	1.97	1.07	1.2	0.81	0.35	2.03		1.07
IMAGE:263229	LAF4 || Lymphoid nuclear protein related to AF4 || H99588 || 3899 || 105015									0.02	0.51				2.04	1.02				0.25	1.21	1.12		0.67		1.85	-0.02	2.87	0.97	0.04	-0.04	1.12		1.23	1.57	-0.21				-0.3	2.23	0.74		0.32		0.16
IMAGE:85561	CYP2A6 || Cytochrome P450, family 2, subfamily A, polypeptide 6 || T72259 || 1548 || 105037									-0.13					-0.12	4.3			5.57	0.48		0.69																				-0.49		-0.79		-0.16
IMAGE:149910	SELL || Selectin L (lymphocyte adhesion molecule 1) || H00662 || 6402 || 105040	-0.99	1.33	1.16	0.15	0.09	2.63	1.03	-0.65	-0.13	0.41		0.26	-0.94	0.27	-0.42			0.47	0.3	0.01	0.14	2.52			-0.83	0.7	-0.19	-0.53	-0.06	1.12			0.74	-0.15	0.22	-0.01	-0.32	2.09	-0.26	-0.75	0.96		0.76		0.97			0.53
IMAGE:204897	PLCG2 || Phospholipase C, gamma 2 (phosphatidylinositol-specific) || H57180 || 5336 || 105050	-1.3	-0.49	-0.15		-0.17	0.84	2.41		-0.25		0.71	0.02			-1.3				-0.1		-0.64		-0.35		-0.82	0.24	-1.07		-0.54		-0.62	-0.75	0.09	-0.26									0.53	-0.19	-0.14			-0.76
IMAGE:854701	LIPA || Lipase A, lysosomal acid, cholesterol esterase (Wolman disease) || AA630104 || 3988 || 105060	0.34	1.29	-0.2	0.64		1.69	1.43	0.31	2.17	2.29	0.05	2.5	0.83	1.33	1.11	2.38		2.32	1.62	1.23	0.9	2.63	1.08		1.66	1.51	1.98	1.66	0.88	2.44	0.34	1.46	2.24	1.22	0.97	3.97	0.58	1.62	1.13	0.8	2.01	-0.15	2.52		2.18	1.12	0.18	1
IMAGE:51331	MYO5A || Myosin VA (heavy polypeptide 12, myoxin) || H20809 || 4644 || 105065		-1.4	-2.08						-0.19	-1.76	-0.9	-1.25	-1.59		-1.08			-0.28	-1.63		-0.43		-1.42		-0.62	-0.81	-0.09	-0.1	-0.14	-0.49	-1.33	-0.96	0.05	-1.42	-0.36	-0.37	-0.99	-0.69	-1.33	-0.88	-1.07		-1.79
IMAGE:826668	KIAA0274 || KIAA0274 || AA521198 || 9896 || 105079	0.38	0.45	0.56	0.49		1.43		0.5	0.65	0.72	0.67		1.81	1.39	-0.31		-0.09	1.05	0.7		0.26		1.15	0.83		0.07	0.16	1.06	0.46	1.4	0.72	0.05	0.69	0.07	0.71		1.01	0.87	1.58		0.79		2	1.16	0.76			0.54
IMAGE:760299	DKK3 || Dickkopf homolog 3 (Xenopus laevis) || AA425947 || 27122 || 105080	-1.33	1.26	-0.62	1.57	-0.86	0.21	-0.73	-0.3	0.58	-0.2	-1.2	-1.2	-0.84	0.89	-1.61		-0.45	1.05	0.49	0.88	0.35	0.45	-1.41	1.55	0.22	-0.95	0.6	0.63	-0.63	-0.62	0.12	0.75	1.47	-0.11	-0.68	-0.08	-0.75	0.47	1.08	0.74	-1.15		-0.04	0.13		-0.14	0.87	-0.74
IMAGE:664233	GSTM2 || Glutathione S-transferase M2 (muscle) || AA232327 || 2946 || 105092	0.3	-0.39	-1.77	0.93			-0.21	0.37	-0.5	-0.97	0.03	0.35	-1.39	1.92	0.64		-1.01	0.94	-1.17	0.24		-0.52		-1.14		-2.42	-0.57	2.13	3.2		-0.89	-1.18	1.93	1.52	-0.24		-1.36	-1.65	0.6	2.44			-1.01	0.99	0.14	3.41	2.49	-0.71
IMAGE:1325813	|| Transcribed locus || AA873701 || || 105098								-0.2	-0.39	0.19		-0.17	-0.68	-0.86	-0.65	-0.48	-0.04	-1.11			-0.52	-0.36	0.2		-0.37	-2.54		-1.02	-0.83	-0.32			-0.72	-0.36	-0.54	0.04	-0.33	-0.33	-0.4	-0.56	-0.29		-0.47
IMAGE:270786	PLEKHB2 || Pleckstrin homology domain containing, family B (evectins) member 2 || N29800 || 55041 || 105103	-0.15	-0.49	-0.44	-0.41			-0.28		-0.6	-0.05		0.28	-0.62	0.64	-0.53	-0.36	-1.13	-0.32	-0.36	0.47	-0.78	-1.19	-1.31	-1.29	0.35	1.85	0.07	0.2	0	-0.51	-0.17	-0.01	-0.36	0.16	0.12	-1.62	-0.72	-0.01	-0.17	0.23	-0.59		0.4	-0.61	-0.2			0.24
IMAGE:342712	KIAA0494 || KIAA0494 gene product || W68541 || 9813 || 105105	0.99	2.91	1.13		-0.09		0.47	0.78	1.46		0.36	1.18	0.73	1.16	2.23		0.67	1.64	0.88	0.92	1.17	2.69	1.18	2.17	0.7		1.41	1.63	1.59		0.66	1.6	1.21	1.24	0.32		1.25	0.64		1.15	1.46				1.25	1.77		0.92
IMAGE:264868	PSFL || Anterior pharynx defective 1 homolog B (C. elegans) || N21153 || 83464 || 105116	-0.19		0.99	0.83				0.93	0.57				1.11		0.77	1.41					0.83					-0.47	0.74		0.15				0.51	0.25	-0.19	1.75	-0.49	1.03	0.34	1.89			0.59		0.79			0.85
IMAGE:839991	COL1A2 || Collagen, type I, alpha 2 || AA490172 || 1278 || 105119	1.62	2.22	3.08	2.91	4.11	1.32	0.91	2.13	2.99	1.02	1.92	-0.08	1.77	2.73	0.64	3.71	2.95	3.46	3.04	2.75	2.59	3.59	0.28	3.42	1.49	-1.71	2.15	3.32	2.11	1.8	2.94	2.74	5.24	1.7	1.11	3.6	2.13	1.68	3.18	3.4		1.8	0.42		0.35	-0.61	2.27	2.33
IMAGE:178779	GNAL || Guanine nucleotide binding protein (G protein), alpha activating activity polypeptide, olfactory type || H49592 || 2774 || 105123	-0.24			1.01		0.75	0.26		0.08												-0.14								0				0.01	-0.63			0.34			0.61	-0.89		2.17		-0.69			-0.04
IMAGE:796266	|| Transcribed locus, strongly similar to XP_511760.1 similar to solute carrier family 16, member 3; monocarboxylate transporter 3 [Pan troglodytes] || AA460826 || || 105127		-0.03						0.34	0.11			-0.28		-0.62		-0.08		2.66	-0.02	2.62	1.66	0.01	0.26			3.48	1.92	2.99		-0.61	0.08	2.17	0.31	0.56	0.45	1.59	-0.18	0.35	-0.54	1.9	2.26		-1.07
IMAGE:511233	TMEPAI || Transmembrane, prostate androgen induced RNA || AA088701 || 56937 || 105129		0.66	1.79				0.94	1.74	2.38	0.86	2.62	1.79	2.71	1.92	0.67	2.71	2.93	2.63	1.56	2.3	2		2.66		1.98	2.19	0.75	2.52	2.37	2.42		2.93	1.66	1	0.3	2.81	2.58	1.51	2.62	3.63	1.38		1.68
IMAGE:247546	VTN || Vitronectin (serum spreading factor, somatomedin B, complement S-protein) || N64305 || 7448 || 105132									-1.12	-1.99		-1.79		-1.69	-1.38			-2.46	-0.77	-1.05	-0.49		-1.63				-1.3	-3.09	-0.42		-0.44	-1.07	-1.88	-0.98		-2.83		-2.85	-1.31	-2.13	-1.15		-0.34		-1.91
IMAGE:753946	RAVER1 || RAVER1 || AA479109 || 125950 || 105133		-1.12	-2.22	-1.96		-1.45	-0.64	-1.61	-1.75	-1.37	-0.62	-1.08	-0.76	-1.16	-0.41	-1.8		-1.42	-1.24	-1.38	-0.95	-1.83	-1.26	-1.17	-1.72	-0.41	-1.03	-2.06	-0.73		-0.87	-1.14	-1.43	-0.89	-0.96	-1.35	-0.82	-0.74	-1.39	-0.89	-1.08		-0.23	-1.49		-1.52
IMAGE:469549	HBB || Hemoglobin, beta || AA027100 || 3043 || 105136	1.76	-0.62	-0.74	-0.93	-0.06	0.42	0.61	0.15	-0.22	1.41	0.1	0.95	0.71	-1.23	0.43	0.01		-0.7	-0.34	-1.28	0.39	-1.25	1.09	0.26	-0.92	0.52	0.82	0.16	0.18	0.95	-0.51	1.08	-0.85	-0.67	1.13	1.44	-0.18	-0.46	1.69	-0.79		-1.08	2.54	-0.8	1.17	0.28		2.64
IMAGE:290091	SPAG8 || Sperm associated antigen 8 || N90327 || 26206 || 105146	-0.09									0.21		0.65	-0.03		0.64			0.52	0.56	0.37	0.21		-0.02				0.09	0.26	0.17	-0.18	0.06	0.88	-0.13		-0.34		0.18	-0.79		0.22	0.33		0.71
IMAGE:281039	FABP5 || Fatty acid binding protein 5 (psoriasis-associated) || N47716 || 2171 || 105147	-0.81	-2.33	-3.02			-1.33	0.06	-1.62	-0.04	-1.61		-1.16	-1.64	-1.76	-1.78	0.23	2.36	-0.9	-1	-1.9	-1.39	-0.55	-2.1		1.39	1	-1.74	1.03	-1.24	0.97	-1.6	-1.49	-0.12	0.88	0.88	1.09	-2.45	-1.89	-0.91	-1.49	0.13		-0.94		-0.98			-1.09
IMAGE:488404	|| Clone TUA8 Cri-du-chat region mRNA || AA046679 || || 105152			-0.59					-0.87	1.14	-1.05		1.27	0.09		-0.67		0.52	1.15		0.27	0.55	2.68	-0.2				0.02	1.5	0.09		0.56	0	1.43	0.57	-0.25	1.33	-0.08	-0.14	0.54	0.39	0.29
IMAGE:452780	ARL2 || ADP-ribosylation factor-like 2 || AA700172 || 402 || 105157		-1.8	-2.6				0.04	0.07	-0.87	-0.15	-1.37	-0.56	-0.39	-0.57	-1.61		-1.39	-0.65	-0.9	-0.66	-1.47		-1.14	-0.78	-0.72	-0.22	-1.12	-0.23	-0.95	-1.29	-0.93	-0.75	-0.32	-1.41	-1.08	0.08	-0.84	-0.75	-0.28	-0.75	-0.87		0.26
IMAGE:174627	SCG2 || Secretogranin II (chromogranin C) || H27864 || 7857 || 105163									-0.35			-0.85		-2.46	3			-1.49	-0.99	-2.53	-1.62		-2.44			-1.84	0.11	-1.92	-0.49	-1.19	-1.41	-2.21	1.24	-1.09	-2.28	-0.38		-1.02	-1.36	-0.99	-1.71		-1.69		-2.67
IMAGE:767074	BAT4 || HLA-B associated transcript 4 || AA424367 || 7918 || 105180	0.59	-0.58	-0.88					-0.56	-0.66	-0.61	0.14	-0.33	-0.44	-0.55	-0.24	-0.22		-0.26	0.22	-0.51	-0.3	-0.9				-1.5	-0.27	-0.22	-0.18	-0.44	-0.19	-0.34	-0.69	-0.06	-1.01	-0.09	-0.1	0.69	-0.62	-0.32	0.41		-0.27
IMAGE:897788	PTPRF || Protein tyrosine phosphatase, receptor type, F || AA598513 || 5792 || 105181	1.39	2.42	2.19	0.31	1.49	1.55	1.84		1.86	1.09	1.39	2.18	2.36	2.19	1.43	2.72		1.59	0.72	2	1.62	0.52		2.24			1.28	2.1	2.48	1.54	1.78	3.27	0.2	1.51	1.79	1.7	2.78	1.89	2.09	1.94	2	1.25	1.76		3.51	2.14	1.81	0.82
IMAGE:591265	KRT17 || Keratin 17 || AA159201 || 3872 || 105185		2.85	0.23	1.75	2.28	2.63	2.31	1.64	-0.12	0.66	2.64	-1.72	-0.86	1.67	-1.66	1.28	0.08	-0.23	0.98	1.23	1.48	0.28	0.25	1.5		-1.1	0.52	2.99	0.29	1.04	0.52	0.04	0.04	1.46	1.04	0.01	0.91	-0.06	1.24	0.36	0.3		0.68	-0.18		2.19	2.23	0.17
IMAGE:1456976	|| || AA862485 || || 105189		-0.11	0.06					0.65		1.1		3.23	1.24		1.86			2.02	1.64	1.45	0.89	2.13	-0.47			1.42	1.55	2.05	1.51	1.39	0.91	0.27	0.87	1.81	-0.16	2.11	1.44	1.52	0.97	1.56	1.4		1.36
IMAGE:730970	CXCL16 || Chemokine (C-X-C motif) ligand 16 || AA416552 || 58191 || 105222		1.67	1.27						1.58	1.19	1.76	1.6			1.14		0.64	1.18		2.23	0.5		1.6		1.68	2.63	0.45	1.65	0.13	1.41	0.94	0.82	1.53	1.1		1.52		1.11	1.77	1.05	1.73		1.6
IMAGE:842968	BUB1B || BUB1 budding uninhibited by benzimidazoles 1 homolog beta (yeast) || AA488324 || 701 || 105226			-0.56					-1.56	-1.61				-1	-1.9	-1			-2.07			-0.54	-3.19				0.29	-0.46	-1.62	-0.48	-1.79	-0.68			-0.21	0.18	-2.56	0.27	-1.26	-1.39	-1.43	-1.7		-0.61
IMAGE:138991	COL6A3 || Collagen, type VI, alpha 3 || R62603 || 1293 || 105228	0.76	1.52	1.5	2.03	2.33	0.31	0.18	1.02	2	0.14	0.35	-0.57	0.61	1.23	-0.02	1.96	2.13	2.13	1.24	1.49	2.11	2.56	0.41	1.89	1.43	-0.37	1.14	2.2	1.14	1.53	1.62	1.28	3.29	0.63	0.5	1.73	1.43	0.68	2.01	1.87	1.24	1.7	-0.38	-0.88	-0.09	-0.34	1.56	1.46
IMAGE:726144	ITGA3 || Integrin, alpha 3 (antigen CD49C, alpha 3 subunit of VLA-3 receptor) || AA293040 || 3675 || 105229	0.93	0.08		-1.87					-0.24			-1.15	-1.75	-0.5	-1.61		-3.15	-1.5	-2.15	-0.46	-0.62	-2.02	-1.52		-0.68	-2.21	-0.49	-0.77	-0.24	-0.9	-0.22	-1.37	0.1	-0.25	-1.56	-0.73	-1.56	-1.9		-2.09	-1.37		-1.88	-0.82	-2.53			-1.39
IMAGE:854899	DUSP6 || Dual specificity phosphatase 6 || AA630374 || 1848 || 105235	-2.02	1.13	0.44	-1.02	-2.17	1.09	-1.41	-0.88	0.88	0.77	-1.68	-1.73	0.33	-0.49	0	-0.56	-1.23	-0.64	-0.74	0.26	0.3	0.46	0.21	0.63	0.18	-0.8	-1.56		2.09	-0.03	0.41	0.16	-0.2	0.67	-1.07	-0.17	-0.52	-1.45	-0.41	-0.96	-1.47	-2.99	-2.59	-0.78	-2.24	-0.17	-1.01	0.42
IMAGE:526872	AKAP13 || A kinase (PRKA) anchor protein 13 || AA112427 || 11214 || 105240	-0.22	-0.68	-0.23	1.11		1.28	0.42		0.56				-0.28		-0.71	1.32	-0.53	0.59	-0.19	0.96	0.11		0.42			0.73	0.17	1.02	-0.26	0.1	0.28	0.32	0.96	0.6	0.47	0.21	0.32	1.43	2.21	0.64	0.59		0.57	1.11	0.02		0.52	0.05
IMAGE:1127970	PMPCA || Peptidase (mitochondrial processing) alpha || AA653527 || 23203 || 105248		0.61	-2.14						-1.02	-0.86		-1.48	-0.48	-0.58	-0.51	-0.73	-1.66	-1.16	-1.27	-1.01	-1	-2.11	-0.85	-1.07	-0.56	-0.1	-1.57	-1.08	0.04	-1.71	-0.44	-0.12	-1.36	-0.73	-0.05	-0.76	0.2	-0.14	-0.34	-0.76	-0.63		0.3
IMAGE:809828	E2F5 || **E2F transcription factor 5, p130-binding || AA455521 || 1875 || 105249	-0.5	0.08	-0.63	-1.33			0.79	-0.26	-0.01	1.35	0.36	0.26			0.3	-0.22	-0.02	-0.05	0.49	-0.19	0.59	-0.24			0.31	0.69	1.08		0.66		0.03	0.53	-0.45	-0.17	1.63	-1.2	-0.23	0.77	-0.23	-0.05	0.1		1.1	0.16	1.09		-0.49	-0.38
IMAGE:377560	CD3D || CD3D antigen, delta polypeptide (TiT3 complex) || AA055945 || 915 || 105254	-1.52	-1.47	-2.48	-1.49				-2.9	-1.1	-1.94		-2.11		-2.42	-3.98	-2.07	-2.43	-0.35	-1.98	-1.58	-3.19		-3.61	-1.26		-2.82		-2.38	-2.5	-0.38	-2.85		-1.64	-1.79	-1.67	-0.31	-1.73	-0.76	-3.16	-2.35	-2.07		-0.79		0.38			-1.18
IMAGE:66373	LOC54103 || Hypothetical protein LOC54103 || T66902 || 54103 || 105259	0.34		1.9	1.66		0.01	0.28	0.38		0.59	0.67	1.63			2.42		0		0.64	1.95	0.73	1.63				1.26	0.9		0.77		0.61	0.64	0.75	1.33	1.75		0.68	1.17	1.06	0.06	1.15		0.6	1.95	0.6
IMAGE:212198	TP53BP2 || Tumor protein p53 binding protein, 2 || H69077 || 7159 || 105262	-0.26	0.15	-1.07	0.07		-0.25	-0.07		1.16		1.2	0.21	-1.22	0.29	0.2	-0.51	0.4	0.71	0.44	0.17	-0.17		1.24	0.15	-0.02	0.87	-0.06	0.38	-0.4	1.16	0.41	0.68	-0.15	0.5	2.02	0.21	0.27	0.49	0.02	0.07	0.76		1.18		0.34	-0.91		0.32
IMAGE:754594	KIAA1815 || KIAA1815 || AA406266 || 79956 || 105266		0.11	0.05					1.16	1.37	1.27		-0.39	2.48	1.34		0.21	-0.99	1.4		0.19	0.46	0.33				0.07		1.44	1.24	0.63	1.78	2	-0.97	0.89	0.32	0.56		-0.34	0.31	1.2	0.85		-0.13
IMAGE:768008	BAG2 || BCL2-associated athanogene 2 || AA418744 || 9532 || 105268								-1.63		-0.73		-0.71	-2.15	-1.71				-1.51	-0.99	-1.23		-1.18				0.68		-1.8	-0.67		-1.25		-0.03	-0.99	-0.04	-2.2	-2.56	-2.24	-1.1	-1.87			-2.5
IMAGE:587847	GPX2 || Glutathione peroxidase 2 (gastrointestinal) || AA135152 || 2877 || 105275	-3.7	-2.63		-1.43					-2.64	-3.43		-4.45		-2.96					-3.34	-4.19	-3.34					-3.55	-1.97	-2.84	-3.55	-3.61	-3.93	-4.04	-3.85	-2.21	-4.33	-3.64	-3	-4.16	-2.98	-3.64	-2.95		-3.11
IMAGE:752560	SEMA4A || Sema domain, immunoglobulin domain (Ig), transmembrane domain (TM) and short cytoplasmic domain, (semaphorin) 4A || AA411009 || 64218 || 105277				1.85			2.1		0.27			2.36			2.33			2.52	0.62	1.39	1.35					0.22	1.62	2.09	0.07			0.63	0.7	0.17	2.16	1.62	1.93	2.96	1.95	1.1	1.69		2.28
IMAGE:51408	DSCR1L1 || Down syndrome critical region gene 1-like 1 || H19439 || 10231 || 105279		0.78		1.25		0.25			0.11	-0.83		-0.81		-0.27	-0.55		0.31	0.18	0.03		0.32	1.4	0.58			-1.07	-0.23		0.35				2.08	-0.57	0.34		-0.08	0.03	0.84	0.27			-0.24
IMAGE:138788	PRLR || Prolactin receptor || R63646 || 5618 || 105301	-0.11									1.96		1.93			0.12				1.74	2.25	0.9						0.74		1.71		1.77	1.65		1.93				2.59		1.59	0.98		2.67		1.4			-0.14
IMAGE:347546	ERO1L || ERO1-like (S. cerevisiae) || W81375 || 30001 || 105304									-0.17			0.4	-0.07		-0.5		0.23	-0.32	-0.73	0.03	-0.64		-0.06			1.7	-0.34	0.2	1.39		-1	-1.18	-0.53	-0.36	-0.13	-1.12	-0.14	-1.18	0.3	0.89	-0.78		-1.68
IMAGE:502527	PELO || Integrin, alpha 1 || AA156873 || 53918 || 105305	0.43		0.32	1.45				1.17	1.96	0.43		1.16		1	1.03		1.08	1.96	0.68	1.09	0.86		1.19	0.28	0.95	0.74	0.74	1.61	0.17	1.17	0.76		1.21	0.91	0.73	1.73	1.45	1	1.14	1.15	0.92		-0.09		0.5			0.82
IMAGE:66694	TTL || Tubulin tyrosine ligase || T67278 || 150465 || 105306	-1.17	0.14	-1.05	-0.59					-0.54	-0.33		-0.33		-0.7	-0.9		-0.42	-1.29	-0.31	-0.94	-1.8	-1.26	0.12			1.47		-0.26	0.11		-1.07		-0.24	0.02	-0.47	-1.45	-1	-1.39	-0.45	-0.19	-0.94		-0.69	-1.5	-1.3			-0.33
IMAGE:842806	CDK4 || Cyclin-dependent kinase 4 || AA486208 || 1019 || 105307	1.86	-1.19	-0.79	-1.24	0.26	-0.34	-0.72	-0.3	-0.72	0.09	-0.8	-1.07	0.48	-1.02	-0.11	-0.49	-0.53	-0.88	-0.18	-0.6	-0.85	-0.98	-0.43	-0.2	-0.35	0.46	-0.42	-0.75	-0.16	-1.04	-0.06	-0.24	-0.77	-0.52	0.51	-0.41	-0.41	-0.24	-0.88	-0.6	-0.48	-1.39	3.28	-0.77		-1.39	-1.06	-0.27
IMAGE:771196	ARHGAP1 || Rho GTPase activating protein 1 || AA427934 || 392 || 105321	1.71	0.21	0.8	0.87	0.63	0.26	0.81		0.48	0.5	1.28	1.12	0.06	0.67	0.52	1.1	0.56		0.98	1.06	1.24	0.78	1.01		0.26	0.8	0.67		0.74		1.16	0.4	1.59	0.99	0.63	1.17		0.07	0.58	1.12	0.61		0.04	1.07	0.07	0.9	1.33	0.75
IMAGE:229579	GLG1 || Golgi apparatus protein 1 || H66616 || 2734 || 105322	-1.07	-0.71	-0.67	-1.54		-0.38		-1.11	0.2	-1.05		-0.55	-0.76	-0.98	-0.55	-0.66	-0.43	-0.39	-0.53	0.02	-0.68		-0.34			0.32	-0.8	-0.52	0.21	-0.96	-0.09	-1	0.05	-0.25	0.1		-0.81	-0.61	0.23	-0.27	-0.45		0.79	-0.53	-1.42	-1	-0.03	-0.41
IMAGE:502856	IGF1 || Insulin-like growth factor 1 (somatomedin C) || AA128355 || 3479 || 105325	1.01																		1.88		1.24													0.76	0.86	4.56			1.46				0.75		1.41
IMAGE:730732	ECHDC3 || Enoyl Coenzyme A hydratase domain containing 3 || AA435985 || 79746 || 105328		1.51	1.33					1.8	1.95	1.62	2.32			0.94	2.13		3.61	2.86	2.03	0.61	1.19		2.4		2	3.45	0.14	1.8	-0.27		0.5		0.28		2.6	2.98			3.61	2.29			2.91
IMAGE:141852	P2RY2 || Purinergic receptor P2Y, G-protein coupled, 2 || R70505 || 5029 || 105329	-0.68								0.12					0.38	-0.57				0.25	0.53						-0.39	0.51	-0.45	0.33		0.14			0.14	0.7	-0.25	-0.35	0.17	0.08	0.66			-0.24		2.26
IMAGE:85614	LEPROTL1 || Leptin receptor overlapping transcript-like 1 || T62031 || 23484 || 105337	1.05	-0.8	-1.28	0.68			-0.56	-0.25	0.39	0.48	-1.53	0.38	-0.4	0.03	-0.78	0.92	-0.83		-0.01	0.28	0.82	0.07	0.17		0.47	0.92		0.53	-0.75	-0.54	0.1	-0.53	-0.26	0.22	1.81	1.63	-0.23	-0.06	-0.41	-0.15	1		0.29	0.37	-0.1	-0.05		0.4
IMAGE:842762	OSBPL10 || Oxysterol binding protein-like 10 || AA486183 || 114884 || 105371		-1.12	-1.43				-0.33	-1.85	-0.52	-0.84	-0.62	-0.04	0.33	-0.08	0.02	-0.5	-0.39	0.32	-0.56	-1.17	0.28	-0.18	-1.07		-1.11	-0.48	-0.79	-0.26		-0.82	0.54	-0.51	0.29	0.61	-0.89	-1.06	-2.33	-1.12	0.02	-0.28	-0.31		0.94
IMAGE:290213	CACNG4 || Calcium channel, voltage-dependent, gamma subunit 4 || N92175 || 27092 || 105373		3.02						3.8		0.33	1.83	-0.4	0.86					0.56	2.38	1.87	1.12					-0.7	-0.58	1.77	0.98	0.47	1.95	1.31	0.56		0.1	-0.27	2.86	1.46	1.29	0.9	0.23		1.7
IMAGE:85804	FLJ21918 || Hypothetical protein FLJ21918 || T72068 || 80004 || 105381	0.88	0.11	1.5	0.86			1.43	0.14	1.91	1.42		0.37	1.82		1.39	0.02	1.12		1.17	1.33	0.83		0.21		1.97	0.38	-0.22	1.51	1.66	0.84	1.08	0.91	-0.24	1.02	1.02		1.59	1.44	0.96	2.17	0.32		2.15	-0.1	-0.05			0.58
IMAGE:327179	ROR1 || Receptor tyrosine kinase-like orphan receptor 1 || AA284248 || 4919 || 105393								-0.04		1.8		1.97		0.61	-0.48		1.82	1.28	1.25	0.35	0.38	1.84			1.72	0.72	1.82		1.24	3.45	0.82	1.87	1.02	0.67	0.85	1.53	0.28	0.61	2.58	1.62	1		1.63
IMAGE:66774	IMPACT || Hypothetical protein IMPACT || T64930 || 55364 || 105405	0.87	0.54	0.92	0.43				1.72	1.34			0.54		1.01	2.04			1.71	0.4	1.09		1.51	1.11		-0.39	-0.07	0.76	1.56	0.63		0.68	0.63	0.73	1.41	0.92		1.06	1.74	1.05	1.1	0.62		0.5	1.54	-1	1.17
IMAGE:72391	SORL1 || Sortilin-related receptor, L(DLR class) A repeats-containing || T51538 || 6653 || 105406		0.14	1		-0.04	0.99	0.17		0.18	0.3					0.21				0.2	1.16	-0.19		-0.43				-0.17	0.91	0.6	-0.42			-0.52	0.65	0.08		-0.59		0.04	-0.21	0.15		-0.58	0.71		0.9
IMAGE:700792	CDKN3 || Cyclin-dependent kinase inhibitor 3 (CDK2-associated dual specificity phosphatase) || AA284072 || 1033 || 105407	-0.59	-3.16	-1.01	-3.73	-1.18	-3.04	-0.65	-1.26	-2.04	-0.3		-0.57	-0.33		-1.18	-2.52	-1.21	-2.38	-0.83	-2.94	-1.69	-1.76	-1.22			-0.59	-0.69	-2.07	-0.69	-1.84		-1.15	-2.12	-0.65	-0.55				-0.95	-1.4	-0.72		-0.43	-4.02	0.34			-1.16
IMAGE:210717	SDC2 || Syndecan 2 (heparan sulfate proteoglycan 1, cell surface-associated, fibroglycan) || H64346 || 6383 || 105408	-1.64	-0.44	-0.46	-1.23			-0.91			-1.46	-0.12		-1.27		-1.1	-0.21	0.18	-0.15		-1.21	-0.44	-0.27	-1.92		1.02	-0.46	0.05	-0.32	-0.27	0.32	-0.56	0.13	0.3	-0.64	-0.14		-1.83	-0.95	0.11	-0.47	-1.02		-1.85					-0.89
IMAGE:43884	PPIF || Peptidylprolyl isomerase F (cyclophilin F) || H05115 || 10105 || 105409	-1.18	-1.11	-0.42	1.49	1.79	0.12	-0.39	-1.45	0.28	1.41	-0.64		-0.07	-0.11	-0.61	-1.13	-0.14	-0.64	-0.19	-0.66	-0.64	-1.15	0.68	-0.58	-0.39	-0.11	-1	0	0	-1.25	-0.25	-0.35	-0.71	-0.61	0.71	-1.4	-0.56	-0.11	-0.58	0.14	-0.31		0.26		-0.86	-0.81	-1.42	-0.76
IMAGE:297021	DKFZP586P0123 || DKFZP586P0123 protein || N70411 || 26005 || 105413		-0.01					-0.48	-2.63		-0.04	0.07	1.07			0.49	0.15	0.03	0.32	0.11	0.15	0.1		1.65	0.05	-0.5	0.67	0.32		0.55		-0.65	-0.4	-0.14	0.53	0.6			0.18			0.66
IMAGE:951100	TTC14 || Tetratricopeptide repeat domain 14 || AA620462 || 151613 || 105415		-0.45	-0.39				0.57	1.12	0.23				0.36	1.22		1.49	0.72	2.08			0.88	1.23	-0.24	0.7	0.38	1.04		1.53	-0.52	-0.14		-0.1	0.48	0.39	0.01	0.7	0.87	1.23	1.18	0.71	0.93		0.64
IMAGE:41569	FLJ12650 || Hypothetical protein FLJ12650 || R67272 || 79570 || 105416	0.79			1.95		0.33		6.09	-0.05			-0.99	1.14	0.03	2.79						-0.1						1.81		0.05				-0.13	0.46	0.01		3.22	2.77	-0.64		3.71		1.43
IMAGE:768260	E2F1 || E2F transcription factor 1 || AA424949 || 1869 || 105417		-2.17	-1.4	-2.08		-1.99	-1.3	-0.61	-1.42	0.44		-0.89	-0.34	-2.03	-1.52		-1.32	-2.71	-0.85	-2.56	-0.91	-3.12	-1.39	-1.29	-2.12	-0.14	-0.94	-2.2	-1.08	-1.57	-1.16	-1.48	-2.27	-0.28	-1.05	-1.98	0.29	-0.69	-1.04	-1.15	-0.76		-0.16	-2.58
IMAGE:268652	CDKN1A || Cyclin-dependent kinase inhibitor 1A (p21, Cip1) || N23941 || 1026 || 105418	1.52	-0.17	-0.45	0.46	-0.04	1.21	-1.24	0.68	-1.17	-0.28	-0.06	-0.43	-1.11	-0.81	0.17	-0.4	-0.76	-0.82	-0.32	-0.9	0.94	-1.1	-1.6	0.01	0.16	-0.48	0.45	-0.35	-0.52	-1.53	0.13	-0.76	1.28	0.41	2.51	-1.49	-1.09	-0.58	0.14	-0.23	0.7	-0.42	-0.64	0.14	-1.01	-0.35		-0.29
IMAGE:301388	ALKBH || **AlkB, alkylation repair homolog (E. coli) || AI734240 || 8846 || 105421		-2.62	-1.52				-0.79	-0.2	-2.07	-0.69	-0.71	-0.87	-1.82	-1.11	-1.19	-2.29	-1.9	-1.88	-1.01	-2.09	-1.18		-0.78	-1.8	-1.85	-1.16	-0.18	-1.23	-2.09	-1.58	-2.15	-2.2	-2.22	-0.49	-0.43	-2.2	-0.5	-0.41	-1.43	-2.1	-0.99		-0.11
IMAGE:857319	EIF3S4 || Eukaryotic translation initiation factor 3, subunit 4 delta, 44kDa || AA668703 || 8666 || 105427	-0.84	-0.14	-1.93	-1.19	-1.4		0.02	-1.25		-1	-0.75	-0.52			0.07	-0.7	-0.73	-1	-0.28	-0.83	-0.56	-1.19	-2.31	-0.24	-0.59	-0.71	-0.76	-1.41	-0.43	-0.33	-0.88	-0.47	-0.56	-0.01	-0.58	0.12	-0.82	-0.2					-0.06	-0.28	-0.49	-1.13	0.05	-1.09
IMAGE:161998	NPAS2 || Neuronal PAS domain protein 2 || H26181 || 4862 || 105428	-0.53			-0.06		0.6		-0.43	0.46	0.94		0.91		-0.51				1.12	0.34	0.16	0.33	-0.23	1.41			1.21	0.2	-0.09	1.37		0.54	-0.37	0.05	1.38	-0.47		-0.28	-0.47		-0.06	0.48		0.12	0.09	-0.64
IMAGE:771053	ZNF350 || Zinc finger protein 350 || AA427528 || 59348 || 105431		1.73	2.54								0.41	2.89	3.07	0.8	1.13				0.66		0.45					1.98	0.33	1.28		-0.1	1.51	1.12	0.48	0.6	0.41	0.88	1.94	1.01	0.43	3.06	0.11		0.98
IMAGE:417711	HLA-DRB5 || Major histocompatibility complex, class II, DR beta 4 || W88546 || 3127 || 105442	0.85	2.01	1.06	2.69		3.45		6.36	3.27					4.41				5.04			0.63	5.27						3.42		4.38			1.52				4.99		3.68	3.42	3.79	1.44	3.73		2.67	0.87	0.73	1.98
IMAGE:823588	C10orf57 || Chromosome 10 open reading frame 57 || AA497050 || 80195 || 105451		1.5	2.09				0.74		3.34	3.7		2.84	2.86	2.57	2.47		1.41	2.9	1.52	1.19		1.52	2.43	1.49	1.83	0.33	1.28	2.59		2.44	2.15	1.77	0.73	1.73	1.85	2.21	1.87	2.8	1.45	2.43	2.55		2.2
IMAGE:503671	MARCKS || Myristoylated alanine-rich protein kinase C substrate || AA131320 || 4082 || 105454		1.08	-0.1				0.2		2.4	0.84	1.24			0.73			1.32	2	1.07	0.49	1.01	2.64	1.52	2.17	-0.48	0.68	1.16	1.61	1.26	1.56		1.19	2.35		-0.18	2.3	1.08	0.56	1.78	1.93	1.2		1.65
IMAGE:32050	|| || R41972 || || 105455		1.72	1.34									1.61	-0.38	1.61	2.17			2.41	1.34	-0.58			1.34		1.87		2.82	2.67	1.09		-0.01	0.08	0.52	2.38	-0.66	-0.8			-0.99		1.53		0.44
IMAGE:429203	WDTC1 || **WD and tetratricopeptide repeats 1 || AA004204 || 23038 || 105460	0.15	0.18	0.64	2.05	0.93	0.75	0.38	1.64	2.22	1.41		-0.43	1.09		-0.11	2.23	2.34	2.48	1.64	1.88	1.51	1.95	-0.29	3	1.43	-0.56	1.51	2.16	1.63	0.71	1.77	2.1	4.16	1.12	0.86	1.19	1.62	1.44		2.31	0.76	0.98	0.56	-0.04	-0.23			1.47
IMAGE:773381	NAPA || N-ethylmaleimide-sensitive factor attachment protein, alpha || AA425754 || 8775 || 105468		0.66	1.69	0	0.56	1.02	-0.06	0.72	0.74	1.21	-0.7	-0.1		0.65	1.36	0.75	0.62	0.48	0.39	0.61	0.66	-0.84	-0.61	0.68	0.4	-0.05	0.88	0.69	0.73	1.86	1.12	0.34	0.02	0.69	0.27	1.13	0.36	1.05	0.96	0.95	0.47	2.37	0.67		0.78	1.14	0.73	0.81
IMAGE:587992	ANP32E || Acidic (leucine-rich) nuclear phosphoprotein 32 family, member E || AA130595 || 81611 || 105471	-2.66		-3.39	-3.08		-2.69	0	-1.55	-1.36	-0.35	-0.34	-0.97	-2.46	-1.56		-1.8		-1.91	-1.69	-1.86	-1.44	-2.49	-0.67		-2.04	0.28	-0.8	-1.46	-0.75	-2.29		-1.26	-0.87	-0.49	1.23	-1.95	-2.14	-2.46	-1.59	-3.12	-1.29		-0.1	-2.85	-1.96	-2.52		-1.93
IMAGE:140635	C9orf150 || Chromosome 9 open reading frame 150 || R66945 || 286343 || 105475		1.97	0.36					1.53	2.05	0.47		1.68		1.69	0.32	0.01	0.73	2.98	1.4	1.74	1.42	-0.71	0.47			0.97	5.02	2.1	0.03		2.42	0.5	0.92	1.63	-1.08	1.02	1.16	0.87	-0.3	1.46	1.52		0.92
IMAGE:878578	ALDOA || Aldolase A, fructose-bisphosphate || AA775241 || 226 || 105480			-0.51				-1.13	0.98	-0.53	0.49	-0.24	0.51	0.46		0.5	-0.38	1.47	-0.3	-0.48	0.18	-0.62	-1.07	-0.47	-0.33	1.1	1.83	0.18	0.57	0.91	-0.33	0.15	-0.18	-0.77	0	0.08	-0.24	1.3	0.4	0.34	1.12	-0.04		0.85
IMAGE:46070	|| CDNA FLJ30541 fis, clone BRAWH2001355 || H08875 || || 105481	0.94	0.48		1.12					0.77						-0.09			1.15			-0.44	2.12					0.4		0.02	0.24			-0.03	0.04			0.14	0.6	0.87	0.2	1.34		0.03		0.7
IMAGE:259374	MCCC2 || Methylcrotonoyl-Coenzyme A carboxylase 2 (beta) || N31952 || 64087 || 105485	-0.07	0.26	1.17	-0.99		0.53		1.04	-1.82	-0.52			-0.48	1.04	0.54	-0.06		-0.4	-0.56	2.6	0.48	-0.87	-1.45			0.71	-0.39	0.34	-0.36		0.42	0.34	-0.04	0.61	0.19	-0.38	-0.89	0.79	-0.65	1.8	-0.54		0.19	1.14	-0.2	1.22
IMAGE:120897	THRAP2 || Thyroid hormone receptor associated protein 2 || T95903 || 23389 || 105486	1.14					-0.62						-0.41														-0.09	-0.15							0.01			-0.15			-2.4
IMAGE:134948	ShrmL || Shroom-related protein || R31785 || 57619 || 105487	0.74	0.91	0.64	-0.01		0.36		0.02	1.23	2.09		1.45	0.53	1.35	1.31			2.05	1.1	1.35	0.59					1.07	-0.2	1.88	1.34	1.23	1.02		0.47	0.78	0.49	0.73	0.74	1.79	1.27	2	1.32		0.81	2.64	0.17			1.14
IMAGE:199610	TSRC1 || Thrombospondin repeat containing 1 || R96507 || 54507 || 105489	0.29	-0.06	0.24	1.24		1.14	1.79			-0.2	0.35	-0.31	-0.66		-0.69		0.38		-0.1	-0.11	0.08		0.02		0.44	0.29	-0.17		-0.07				1.48	0.12	0.11		-0.07	-0.38		-0.5	0.15		0.03		-0.67
IMAGE:470930	DDX11 || **DEAD/H (Asp-Glu-Ala-Asp/His) box polypeptide 11 (CHL1-like helicase homolog, S. cerevisiae) || AA032090 || 1663 || 105490	-0.39	-1.31	1.66	-1.68	-1.13	-1.75	-0.13	-1.22	-1.41	-1.83	-0.7	-1.17	-1.24	-1.69	-1.96	-1.43	-1.11	-1.53	-0.46	-1.24	-0.43	-2.04	-0.6	-0.83	-1.63	-1.11	-1.33	-1.61	-0.35		-1.28	-0.37	-1.56	-0.64	-1.15	-1.29	-0.79	-1.23	-0.73	-1.45	-1.1		-0.7	-3.22	-1.48	-1.62	-1.1	-1.03
IMAGE:785821	CDC42EP4 || CDC42 effector protein (Rho GTPase binding) 4 || AA449773 || 23580 || 105491		0.71	-0.53				0.46	1.6	1.61	0.73			0.22	1.02	0.43		1.28	0.87	0.64	0.59	1.05	0.3	-0.09	0.79	1.25	4.21	-0.28	1.04	0.17	0.12	1.12	0.24	0.2	0.89	0.76	1.09	1.14		1.16	0.69	0.97		1.22
IMAGE:255754	PLUNC || Palate, lung and nasal epithelium carcinoma associated || N27741 || 51297 || 105508												3.36																				1.87								-0.98
IMAGE:207838	LOC129607 || Hypothetical protein LOC129607 || H60297 || 129607 || 105509	2.33									0.21		1.59		-0.25	-0.04			-0.75	0.17	-0.16	-0.13					-0.22	1.44	0.1	0.02		-0.49		0.64	0.16	-0.34	0.15	0.2	1.85	-0.74	-0.93	1.36		0.17		1.24
IMAGE:251826	WBP5 || WW domain binding protein 5 || H96654 || 51186 || 105515	-1.42	0.75	-0.79		-0.32	-1.1	-0.81	0.46		-1.41	0.92	1.79	-1.08	0.44	-1.72		0.79	0.68	1.54	1.12	1.02	0.77	0.83			1.97	0.38	0.81	-0.89	-0.33	0.17	-0.21	1.71	-0.45	1.9	1.42	0.59	0.02	1.75	1.2			-1.55	-2.46	-0.45	-0.21		-0.52
IMAGE:740888	KRT8 || Keratin 8 || AA477481 || 3856 || 105525		-1.42	0.66				-1.27	-0.13	-1.35	-0.42	-0.89	-1.81	-0.45		-0.74	-0.28		-1.09	-0.05	-1.52	-0.53	0.08	-2.52	-0.26	0.65	-1.95	-1.6	0.12	0.09	0.56		-0.09	-2.08		-0.99	-0.72	0.6	-1.44	-0.29	-0.85			0.96
IMAGE:142259	OPTN || Optineurin || R70518 || 10133 || 105529	0.94	1.56	0.06	0.63					2.43	0.81	0.92		-0.12		1.12			2.75	0.93	0.68	0.89	3.2				1.76	1.2	1.98	-0.09		0.29	0.5	2.05	-0.06	0.89	2.67	0.88	2.69	1.23	0.74	2.07		1.07		1.73
IMAGE:898317	CUL4A || Cullin 4A || AA598836 || 8451 || 105530	0.41	0.82	0.61	0.47			0.12	-0.07	-0.18	-0.01	-0.35	-0.05	-0.43	0.48	-0.08	0.38	-0.47	0.69	0.17	0.7	0.41	-0.02	-0.22	-0.01	0.35	0.3	0.09	1.06	0.03	0.97	-0.36	-0.9	0.1	0.77	0.57	0.08	0.47	-0.06	0.08	0.83	0.04		1.25	0.21	0.34	0.61		-0.06
IMAGE:783836	JDP2 || Jun dimerization protein 2 || AA443659 || 122953 || 105532	0.67	1.02	0.42	0.98		0.13	1.44	0.8	1.08	1.14	0.82	0.85	1.45	0.16			0.77		0.55	0.81	0.4	2.17			-0.21		0.49	1.06	0.56	0.75	0.57		2.58	0.26	1.09	3.03	1.19	0.92	1.05	1.33	1.2		1.17	0.83	0.46	0.53		0.44
IMAGE:813280	ADSL || Adenylosuccinate lyase || AA455931 || 158 || 105542	-1.61	-1.46	-0.27	-1.75	-0.84	0.2		-0.52	-0.52				-1.12	-1.03		-1.19		-1.65			-0.53	-1.57		-0.93				-1.35	-0.13	-1.46		-0.07	-0.26		0.66	-1.21	-0.73	-0.96	-0.64	-1.18	-1		-0.61	-1.4	-0.61	-2.38	-1.64	-1.58
IMAGE:1680549	MXI1 || MAX interactor 1 || AI087032 || 4601 || 105546	2.99							0.32			-0.11	0.25			-0.64	0.38	0.66	0.38	0.17	0.15	0.03		-0.36			1.19	-0.34	1.47	-0.84	0.35	-1.3	0.37	0.22	-0.51	1.4	0.74	0.39	0.22		-0.06	0.41		0.75		2.95			2.03
IMAGE:32299	IMPA2 || Inositol(myo)-1(or 4)-monophosphatase 2 || R42685 || 3613 || 105550	-0.53	-1.73	-1.35		1.19	-0.51	-0.04		0.78	0.32	0.68	0.01	-0.46	-1.33	0.53	-0.77	1.33	-1.16	-0.72	-1.55	-1.66	-0.3	0.69	0.09	-0.01	0.25	-2.05	0.17	-1.16	0.99	0.08	-1.14	-1.48	-0.12	0.8	-0.71	-0.29	-0.95	0.38	0.62	0.51		1.36		-1.46			-0.04
IMAGE:769716	NF2 || Neurofibromin 2 (bilateral acoustic neuroma) || AA428960 || 4771 || 105552								-0.8	-1.09	-0.31	-0.04	-0.74	0.14	-0.48	-1.36			-2.39	-0.09	-0.97	-0.27					-0.73	-0.39	-2.24	-0.23			0.2		-0.19	0.2	-1.3		-2.09		-0.53	-1.46		0.04		-1.39
IMAGE:743804	SEC23B || Sec23 homolog B (S. cerevisiae) || AA634360 || 10483 || 105563	-0.2	-0.2	-0.48	-0.34		0.38		-0.19	0.12				0.59	0.25				0.2				-0.98				-0.09		-0.41		0.22		0.36		-0.05		-0.07	0.14	0.49	0.45	0.48	-0.1		0.94	0.63	0.24	-0.46		-0.76
IMAGE:491545	FLJ21839 || Hypothetical protein FLJ21839 || AA148542 || 60509 || 105566			1.84				-0.03	-0.12	0.62			-0.26	0.78	-0.4	0.02		0.26	0.62		0.47	0.65	1.88	1.52	0.95	0.09	-0.29	0.03	0.5	0.35	0.03			-0.02	0.56	-0.3		0.54	-0.26	1.32	0.76	0.85		-0.06
IMAGE:809694	CRABP1 || Cellular retinoic acid binding protein 1 || AA454702 || 1381 || 105575	-0.76	0.09	3.07			1.65	2.23	-1.09	-0.59	3.21	2.45	-1.09	-1.65		-1.29	-1.06	1.7	-1.34	0.1		0.04		3.39		2.21	0.17		0.17	-1.16	0.26	-0.47	0.85	0.15	-0.39	4.19	-0.78	-0.23	-0.83	1.76	-1.94			1.03		-0.65		1.42	1.58
IMAGE:142788	SERPINH1 || Serine (or cysteine) proteinase inhibitor, clade H (heat shock protein 47), member 1, (collagen binding protein 1) || R71093 || 871 || 105588	-0.89	-0.83	-1.64	-0.2		-0.88	-0.81	0.11		-0.89	0.2	-0.82			-1.73	-0.22	0.58	-0.21	-0.49	-0.82	-0.14	-0.24	-0.41		-1.5	1.71	-0.75	-0.72	-0.06	-1.76	-0.54	-0.5	0.86	-1.27	-0.21	-0.76	-0.7	-0.86		-0.09	0.19		0.21	-2.23	-1.5		-1.32	-0.72
IMAGE:34795	DAZAP2 || DAZ associated protein 2 || R19889 || 9802 || 105593	-0.17	0.25	0.86	-2		-0.44	-0.05	-0.69	-0.18	0.5		-0.14	0.07	-0.14	0.97	-0.05	-0.45	-0.46	0.32	2.12	0.63	-0.08				1.3	0.18	-0.3	0.4			0.63	0.58	0.06	0.65	-0.53	0.55	0.37	-0.09	0.32	-0.54		0.75	-0.3	-0.17	-0.42		-0.63
IMAGE:41647	PTPRT || Protein tyrosine phosphatase, receptor type, T || R52793 || 11122 || 105602	-1.83						-0.12		0.36								1.84		0.34	2.54	2.22					-0.68	1.61		-0.03		0.8		1.78	2.8			0.33											1.42
IMAGE:215000	VIPR1 || Vasoactive intestinal peptide receptor 1 || H73241 || 7433 || 105603	2	1.55							0.46	0.61		0.03			2.2					1.75	1.51		-0.09			-1.04		1.82	1.17			-0.04	0.2	0.36	-0.68	1.97	-0.27		1.59	2.75	1.72		0.54		2.02
IMAGE:455128	CCNF || Cyclin F || AA676797 || 899 || 105611	-1.09						-0.64	-1.57	-0.94	-0.32	-0.59	-1.52	0.13	-1.05	-1.94	-1.54		-0.73	-1.42	-0.92	-0.85		0.03		-1.73	0.56		-1.35	0.11		-0.2	-0.3	-2.1	-1.33	-0.8	-1.88	-0.37	-0.65	-0.29	0.4	-0.6		0.49	-0.5	-1.3	-1.33		-0.73
IMAGE:282320	BCL2L13 || BCL2-like 13 (apoptosis facilitator) || N51957 || 23786 || 105620	-0.93	1.08	-0.2	-0.86		0.68	-0.72		-0.94		-0.12	-0.79	-0.52		-0.2		-0.88		-0.85	-0.44	-0.22		0.07			0.54	-0.73	-0.9	-0.27	-1.43	0.36	-0.17	-0.53	0.56	0.77	-0.95	-0.3	-0.37	-0.02	-0.4	-0.93		-0.45		-1.29			-0.6
IMAGE:1470048	LY6E || Lymphocyte antigen 6 complex, locus E || AA865464 || 4061 || 105624		-0.01	0.09					0.75	0.83				-2.2	-0.61		0.66	1.8	0				0.19	1.52	0.97	1.33			0.55		2.5						1.26	0.27	2.24	0.42	0.83	1.28		3.15
IMAGE:813807	RNF25 || Ring finger protein 25 || AA447724 || 64320 || 105627		0.31	-1.3				-1.41		-1.23	-1.01	-0.84	-0.92	-1.34	1.99	-1.14	-0.97	-0.89	1.17	1.34	0.29	1.87	-2.05		-0.7	-1.29	0.35	-1.2	-0.17	-0.38	-1.52	-1.02	-1.11	-0.77	1.92	-0.58	-1.35	-0.36	-0.47	-0.98	-0.89	0.18		-0.54
IMAGE:289337	IGH@ || Immunoglobulin heavy constant gamma 2 (G2m marker) || N92646 || 3492 || 105637	4.36	4.42	4.5	2.75		4.01	7.58		5.89	7.4	5.66	3.5		5.98	5.47	7.11	4.95	7.29	3.68	4.43	3.92		4.24		1.01	4.01	4.44	5.04	1.87	6.21	4.86	4.5	5.23	2.85	2.81		7.29	7.36	4.59	5.03	2.18		5.62		4.25			1.99
IMAGE:430297	ETV4 || Ets variant gene 4 (E1A enhancer binding protein, E1AF) || AA010400 || 2118 || 105638	-2.42	-0.8	-1.65						-2.98	-2.62		-2.11	-2.17		-2.36			-3.79	-2.21	-2.93	-2.35		-1.03			-1.46		-2.75	-1.65	-1.55	-2.58	-1.63	-3.3	-0.67	-0.58	-3.44	-3.17	-2.81	-1.89	-3.39	-1.66		-1.95	-0.77		-0.33		-0.6
IMAGE:810485	ID1 || Inhibitor of DNA binding 1, dominant negative helix-loop-helix protein || AA457158 || 3397 || 105639	0.07	-0.16	-0.77	0.5	-0.24	0	0.08	0.32	0.05	0.21	0.45	-0.13	-0.34	-0.11	-0.33	0.11	-0.01	-0.44	-0.06	0.01	0.1	0.54	1.25	-0.31		0.92	0.13	0.07	0.05	-0.87	0.03	0.79	0.42	0.12	0.81	-0.43	0.13	0.32	0.85	0.12	-0.06	-0.54	0.87	-0.12	0.38	-0.34	-0.92	1.08
IMAGE:79217	|| Transcribed locus || T57773 || || 105646		-0.19	0.34					1.02	1.03	1.94	0.98	2.12	1.75	1.92	0.61		1.34		0.89		0.68	1.17	-0.11		1.07	0.81	0.6	1.39	1.7	1.86	1.92	1.31	0.8	0.92	0.64		3.97	0.5		0.96	1.52		2.28
IMAGE:1604735	|| Transcribed locus, weakly similar to XP_211291.3 hypothetical protein LOC283994 [Homo sapiens] || AA988637 || || 105650		2.7	3				1.51	2.4	1.91	2.78	1.88	3.85	-1.12	1.14	3.02	1.59	2.4	2.58	2.98	2.02	2.63	2.04	0.76	3	3.5	-2.25	3.28	3.03	0.39	4.16	2.18		0.2	2.65	1.58	3.54	2.05	1.9	2.28	2.6	2.75		1.77
IMAGE:179163	GRIN2C || Glutamate receptor, ionotropic, N-methyl D-aspartate 2C || H50114 || 2905 || 105651	-0.65						-0.14			0.6	-0.49	0.23		-0.32	-0.01		-0.16		-0.01	-0.96	-0.24		0.02		0.02	0.61	-0.1		0.32		-0.13	0.1	-0.5	-0.67	0.32					-0.18	0.36				0.03			-1.12
IMAGE:245774	C10orf10 || Chromosome 10 open reading frame 10 || N76878 || 11067 || 105665							0.36	-0.88	0.5	-0.96	1.39	-0.87			-1.1	1.59	-1.06		0.16	-0.3	0	0.88	1.54		-0.34	1.89	-0.84	0.12	-0.8	0.28		0.55	1.06	-0.99	1.31	1.96	-0.71	0.13	-0.02	-0.48	0.6		-0.72
IMAGE:324672	ELL2 || Elongation factor, RNA polymerase II, 2 || AA284232 || 22936 || 105666		-1.42	0.59				-0.3	-0.88	-0.98	0.24	-0.01	-0.16	-2.49	-1.52	0.9	-0.06	-0.13	0.1	-0.01	0.82	0.46	-0.03	0		-0.24	0.22	-0.51	0.72	-0.69		-0.88	-0.5	-0.5	-0.03	-0.24	0.15	-0.83	-0.88	-1.03	0.55	-0.85		-0.72
IMAGE:122194	CCT4 || Chaperonin containing TCP1, subunit 4 (delta) || T98634 || 10575 || 105668	-1.57	-1.78	0.24	-1.84		-0.97	-0.57	-0.83	-1.56	-0.27	-0.94	-0.29	-1.04	-1.01	-1.2	-0.61	-1.05	-1.66	-0.86	-0.65	-0.6		0.28		-1.33	1.48	-0.79	-1.12	-0.2		-0.93	-0.5	-1.1	-1.24	0.27	-2.75	-1.23	-1.13	-0.18	-0.78	-1.62		-0.2	-1.23	-0.84	-1.27		-0.58
IMAGE:196387	ABCC2 || ATP-binding cassette, sub-family C (CFTR/MRP), member 2 || R91502 || 1244 || 105680	-2.33		-3.04			0.04	-1.67			-2.02		-1.92			-2.8				-1.39	-1.36	-1.6		-0.9			-0.09	-1.92		0.08		-1.61	-2.46	-1.85	-0.66	-1.11											-1.79
IMAGE:51463	|| CDNA FLJ42561 fis, clone BRACE3006463 || H21071 || || 105681	1.14	0.19	-0.39	-0.47			0.49		0.19	0.87	0.56	-0.33	0.9	-0.22	1.11	0.16		0.6	0.42	0.95	0.88	0.48		-0.12		-0.12	0.62	0.21	1.31	0.49	0.62	1.3	0	0.29	0.58		0.52	1.35	0.28	0.78	0.6		0.83	0.65	0.66	0.51		1.99
IMAGE:115292	DKFZp586C1924 || Hypothetical protein DKFZp586C1924 || T87077 || 84233 || 105684	-0.52	-0.17	-0.04	-1.09	-0.41		0.19	0.06	-0.13	0	-0.37	0.3	0.96	0.14	0.07	0.23	-0.2	0.19	0.41	0.15	-0.1	-0.02	0.45	0.31	0.57	-0.27	-0.43	0.1	0.29	-0.59	0.4	-0.4	0.21	-0.17	-0.4	0.47	0	-0.1	-0.34	0.17	-0.07	-0.08	-0.36	0.15	-0.1	-0.75	-0.83
IMAGE:260168	FLJ13391 || Hypothetical protein FLJ13391 || N32071 || 84141 || 105691			-1.84					-1.16		0.46			-0.24	-0.01	0.18	0.12	0.55	-0.71	0.7		0.33		0.72			0.65	0.39	-0.89	0.71	-0.13	0.07	0.46	-0.05	0.21	0.36	-1.33	-1.37	-0.42	0.24	-0.7	-0.36		0.24
IMAGE:206795	ASGR2 || Asialoglycoprotein receptor 2 || R98050 || 433 || 105700										-2.34		-2.55	-2.24		-2.55				-1.71	-1.56	-0.88				-2.33	-1.91	-2.41		-1.89		-2.6	-2.47	-1.92	-1.22	-1.63		-2.31	-1.51	-1.23		-2.42		-1.3
IMAGE:415554	LRP8 || Low density lipoprotein receptor-related protein 8, apolipoprotein e receptor || W80637 || 7804 || 105705	-1.89			-0.73			0.03	-0.7	-0.48	-0.47	-0.71	-1.55	-1.01	-2.34	-1.56	-1.89	-0.78	-2.38	-1.94	-2.33	-1.22	-1.08	-0.25			1.67	-1.3	-2.42	-1.41	-1.42	-0.86	-0.73	-1.83	-1.45	-0.2	-1.87	-0.96	-1.06	-0.64	-2.15	-2.28		-1.75		-2.62
IMAGE:289787	|| Full-length cDNA clone CS0DC015YK09 of Neuroblastoma Cot 25-normalized of Homo sapiens (human) || N63001 || || 105710	2.57	1.01	0.68	0.96	-0.82			0.15	1.17			0.28			1.73		0.94	2.56	0.83	1.06	1.75	1.8	0.99			0.95	1.08	2.66	0.83			0.79	1.48	0.86	0.37	2.34	0.92	0.7		2.16	2.33		1	2	-0.65			0.42
IMAGE:1048810	DKFZP564B167 || DKFZP564B167 protein || AA621342 || 25874 || 105721	-0.17	-0.07	1.13	0	1.36	-0.11	1.27	2.1	1.35	1.09	-0.47	1.56	0.69	0.4	1.4		0.64	1.45	3.17	1.53	1.5	0.46	1.03	0.9	1.14	2.52	0.66	1.49	2.26	0.28	1.91	0.06	0.02	1.34	1.54	1.91	0.67	1.87	0.8	2.75	1.57	0.51	0.78	0.54	1.07	1.25	0.05	0.28
IMAGE:752651	DKFZp547K1113 || Hypothetical protein DKFZp547K1113 || AA417562 || 374655 || 105725			1.64	1.26		0.35			0.34	0.84		0.54						0.44	0.19	0.31	0.24		1.62		0.89	0.02			0.36		0.03		0.33	-0.57	0.25		0.36		2.18	0.85	0.04		0.98				1.31
IMAGE:196501	ARMET || Arginine-rich, mutated in early stage tumors || R91550 || 7873 || 105726	-0.04	-1.6	-0.33	-0.06	-0.9	-0.78	-0.35	-0.67	-0.79	1.01	-0.99	-0.24	0.05	-0.54	-0.69	-0.7	-0.13	-0.44	-0.27	-1.04	-0.51	-1.24	-1.07	-0.53	-0.28	0.51		-0.43		0.23	-0.03	0.35	-0.99	-0.42	1.07	-1		-0.32	0.43	0.12		-1.01			1.13	-1.21	-0.35	-0.13
IMAGE:628529	UCP3 || Uncoupling protein 3 (mitochondrial, proton carrier) || AA192136 || 7352 || 105727				1.52			0.74		0					1.24	0.38		0.64	0.18	0.56		0.36		0.54		-0.8	-0.2	0.77	-0.55	0.56		0.76		0.06	-0.11	-0.02				0.49	0.86	-0.04		0.01		0.69
IMAGE:754582	EVI2A || Ecotropic viral integration site 2A || AA406311 || 2123 || 105728		0.18	0.49					0.01	1.59		-0.78	-0.06	-1.43	0.14	-1		-0.77	1.59			-0.39	2.26	-0.8		-0.21	-0.13	-0.11		-1.22	1.06	-0.02		1.44	0.19	0.01	1.31	0.5		0.32	0.38	0.9		0.62
IMAGE:280758	TMSB4Y || Thymosin, beta 4, Y-linked || N50556 || 9087 || 105732		-0.65	-0.47					1.05	1.33	0.93	0.93	0.56	-0.15	0.59	-0.15	1.42	1.07	1.34	0.88	0.74	0.79	1.36	0.91	1.75	0.17	1.06	-0.07	1.47	1.2	1.28	2.04	0.98	1.42	1.34	1.79	2.12	1	0.86	0.89	0.57	1.28		1.44
IMAGE:896962	ACADS || Acyl-Coenzyme A dehydrogenase, C-2 to C-3 short chain || AA676663 || 35 || 105740	0.07	0.79	1.45		0.43	-1.46			-0.37	-0.76			-0.2						-0.37	0.19	0.68		-0.91			0.07	-0.37		-0.32		-0.84	-0.82	-0.11	1.43	-0.18		-2.62	-1.06	-0.42	-0.9			-0.4	1.74	0.28	0.71		0.34
IMAGE:135106	DKFZp434C0328 || **Hypothetical protein DKFZp434C0328 || R33037 || 54762 || 105747	0.07					-0.48			0.22			1.59	0.33	0.38	1.8			2.5	0.57	0.85	0.62				1.04	-0.37	1.86		1.2	0.5			0.1	0.71		0.35		0.36	-0.32	1.14	0.21		-0.46		0.25			-0.47
IMAGE:1474174	MMP2 || Matrix metalloproteinase 2 (gelatinase A, 72kDa gelatinase, 72kDa type IV collagenase) || AA936799 || 4313 || 105753		0.28	1.05					2.13	3.62	0.46			0.48	2.27	-0.05	4.09	2.75	3.51	1.52	1.9	1.88	3.55		3.47	1.26	-0.72		3.59	-0.28	2.68	2.29	1.76	4.8		1	3.76	2.62	2.13	2.89	3.72	1.94		0.95
IMAGE:428936	DDEF1 || Development and differentiation enhancing factor 1 || AA004862 || 50807 || 105760	-0.7	-0.88	-0.57	-0.44				-0.53	-1.24	0.19	-1.19	-0.46	-1.81	-0.47	0.11	-0.24	-0.8		0.1	-0.21	-0.82	0.07	-0.51			2.01	-0.19	0.05	-0.89		-0.62	0.4	0.76	-0.65	-0.28	-1.32	-0.73	-0.12	-0.07	-1.06	0.03		0.78	-1.47	-1.51	-0.4		-0.48
IMAGE:705274	DGKD || Diacylglycerol kinase, delta 130kDa || AA280691 || 8527 || 105763	0.96	-0.3	0.38	0.46		0.67	-0.49		0.76	0.23	-0.94	0.14	2.64		1.2			0.7	0.49	0.85	1.04		-0.83		0.97	0.92	0.58	0.94	1.85		0.86	0.61	-0.78	0.76	-0.28	0.94	1.04			1.03	0.52		1.27	0.53	-0.28	1.77	1.01	0.99
IMAGE:753620	IGFBP6 || Insulin-like growth factor binding protein 6 || AA478724 || 3489 || 105764	-0.64	0.79	-1.57	0.42			-0.47		0.34		-0.54				-1.27		-0.76		0.33	-0.48	-0.01		0.25		-1.21		-0.59		-0.31		-0.15		1.47	-0.32	-0.13										-1.35			-0.48
IMAGE:299679	PSPHL || Phosphoserine phosphatase-like || N75028 || 8781 || 105765		-1.13							-1.04	-1.28		1.21	-1.03		1.16		0.94	-0.07	-1.52	0.58	0.34		-2.04		0.78	-0.35	0.15	0.39	-1.01		-1.79	-1.64	-0.26	-1.11	-0.89			-1.73	1.06		-1.63		-1.44		0.77			-1.3
IMAGE:416386	CDH1 || Cadherin 1, type 1, E-cadherin (epithelial) || W86859 || 999 || 105778	2.77	0.68	2.78	1.57	0.83	2.35	0.84	1.41	1.98	1.61	1.87	1.81	2.69	1.26	1.9	1.18			-2.13	2	1.41	2.16			2.71	-0.31		2.75	3.81	1.79	1.31		0.75		1.19	-0.34	1.88	2.38	2.21	3.1	1.08	0.36	2.24		0.77	2.77	3.01	0.01
IMAGE:448032	AZU1 || Azurocidin 1 (cationic antimicrobial protein 37) || AA702802 || 566 || 105787	-0.55		-1.96	2.12	-0.85				-0.16			-0.29			-0.48				-0.44	-0.14	-0.01					0.04	-0.22		0.21		-0.34	-0.35	-0.6	-0.07	0.07	0.32		-0.78	-0.36	-0.65	-0.44		0.1	-0.71	-0.53	-0.04		0.03
IMAGE:321902	DSG2 || Desmoglein 2 || W37448 || 1829 || 105805	-0.22	1.75	1.17	0.22	1.8	-0.98	1.49	1.67	0.31	-0.15	1.73	0.21	0.21	0.66	0.5		-0.14	0.93	0.61	0.89	1.36	0.62	1.77		1.5	-0.04	0.31	1.43	-0.67	0.02	-0.01	-0.85	-0.6	0.81	2.02	-0.03	0.16	0.45	0.8	0.35	0.28	1.5	0.14	0.05	-1.42	1.83	0.7	0.03
IMAGE:249618	CRR9 || Cisplatin resistance related protein CRR9p || H84443 || 81037 || 105807		-0.05	0.05	-1.04	0.14	-1.02	0.32	-0.37	-0.57	-0.03	-0.04	-0.26	-1.16	-0.9	0.15	-0.75	-1.15	-0.79	-1.03	-0.32	-0.41	-2.27	-0.76		-0.26	1.06	-0.37	-0.8	-0.65	-0.5	-0.79	-0.61	-1.04	-1.08	-0.62	-0.68	-0.94	-0.33	-0.49	-0.45	-0.32		0.38	-0.01	0.16	-0.31	-0.53	-0.84
IMAGE:364329	CREBBP || CREB binding protein (Rubinstein-Taybi syndrome) || AA022480 || 1387 || 105811	0.91	2.03	0.93	0.36				0.18	0.82				1.72		0.19	0.93		1.35			0.35					0.26			0.19						0.49	1.27	0.36	0.14		0.74	0.62		0.98	1.07	0.35	1.01		0.72
IMAGE:199403	LGALS8 || Lectin, galactoside-binding, soluble, 8 (galectin 8) || R97308 || 3964 || 105821	0.43	0.9	1.85	1.64		1.76	0.51		0.82	1.93	0.61	2.4	2.53		1.61		0.62	1.53	0.85	2.12	0.64		-0.36			0.55	1.22	1.12	1.64	1.44	1.22	0.77	0.3	1.61	0.93	0.49	0.15	2.25		1.06	0.73		0.87	0.6	1.1		0.53	1.24
IMAGE:590640	PDXK || Pyridoxal (pyridoxine, vitamin B6) kinase || AA158035 || 8566 || 105832	-0.45	-0.01	-2.09			-1.09	0.21	-1.01	-0.85	-0.27	-0.89	-0.32	-0.91	-0.87	-0.66	-0.62	-0.4	-1.21	-1.01	-0.87	0.18	-1.35	-0.94	-0.09	-0.81	-0.65	-0.63	-0.81	0.01		-0.97		-0.18	-0.18	-0.31	-0.56	-0.56	-0.64	-0.54	-0.48	1.21		-0.21	-0.99	-0.92			0.25
IMAGE:882510	KPNA2 || Karyopherin alpha 2 (RAG cohort 1, importin alpha 1) || AA676460 || 3838 || 105833	-1.06	-2.74	-2.5	-1.8	-0.62	-2.91	-0.8	0.08	0.08	0.66	-1.07	-1.13	-0.11	-0.81	-1.77	-1.54	-1.21	-1.89	-1.38	-2.29	-1.68	-1.73	-1.6	-1.25	-2.31	1.78	-0.47	-1.56	-1.4	-1.61	-0.48	0.05	-2.4	-0.97	0.03	-2.42	0.29	-0.65	-0.72	-1.81			0.98		-1.67	-1.3		-1.97
IMAGE:414994	COL1A2 || Collagen, type I, alpha 2 || W93067 || 1278 || 105845	0.38	0.04	1.54	2.48					0.87					1.69	-0.41		1.28		1.3	1.9	1.53		0.51		0.67	-1.25	0.29	2.25	1.57		1.88	1.73	4.33	0.91	0.72		1.76			2.39	0.02		-0.47		-0.04			1.64
IMAGE:795809	UBE2E3 || Ubiquitin-conjugating enzyme E2E 3 (UBC4/5 homolog, yeast) || AA459868 || 10477 || 105847	-1.11	-0.34	-1.28			0.06	-0.39	-0.26		0.38	-0.12	1.24	0.77	-0.35	-2.62	-0.11	-0.16	-0.81	0.09	-0.69	-1.17		0.72	0.24	-1.02	0.83	-0.92	-0.42	-1.05	0.48	-0.99	-0.21	0.09	-0.86	0.02	-0.09	-1.25	-0.12	0.1	0.65	-1.3		1.1		-0.85	-1.91		-0.54
IMAGE:825085	ST14 || **Suppression of tumorigenicity 14 (colon carcinoma, matriptase, epithin) || AA489246 || 6768 || 105858	1.08	1.47	1.77	-0.21	1.28	1.47	2.52	0.14	1.54	2.08	2.45	2.19	2.21		0.9	1.24	1.47	1.27	1.45	0.64	-0.26	0.67	2.24		0.97	1.05	-0.17	0.76	1.13	1.31	0.83	0.77	-0.95	0.08	2.13	0.71	0.94	0.55	1.79	1.71	0.79		2.06	0.95	-0.14	0.5	0.88	0.49
IMAGE:837870	PRELP || Proline arginine-rich end leucine-rich repeat protein || AA434067 || 5549 || 105859	2.35					3.36	2.26		2.52	2.19		0.22	0.3	3.92	1.18		1.9	3.66	2.07		1.09	2.73			2.42	2.13	0.86	2.7	0.39		1.75	2.45	3.47	1.44	1.58	3.53			2.21	1.89	2.94		1.2		1.81
IMAGE:198917	LOC162427 || Hypothetical protein LOC162427 || H82977 || 162427 || 105860	1.02		-0.29	0.06		3.42	-0.23	1.39	0.1	0.09		0.53	-0.86		0.43	0.37	0.18	1.1	0.5	0.17	0.72	0.03		0.24	0.37	0.16	1.18	0.24	0.37	-0.15	0.3		0.08	0.32	0.11	1.22	0.2	0.99	0.82	0.26	0.25		0.11	1.43	0.22	1.54	1.42	1.05
IMAGE:594382	ESR1 || Estrogen receptor 1 || AA164585 || 2099 || 105861	1.4	1.18	1.01	2.77			3.63	3.92	2.92	3.17	2.34	2.85	2.32	4.49	5.13	3.55	3.31	5.26	4.53	4.3	4.67	4.08	1.99	4.07		3.86	5.11	5.13	1.68	2.56	2.91	1.88	3.78	3.58	3.74	5.34	3.83	4.14	2.76	3.04	4.91		3.51		1.87			0.62
IMAGE:204299	RPA3 || Replication protein A3, 14kDa || H59259 || 6119 || 105862	-0.79	-1.58	-0.82		-0.8	-0.86	-0.29		-0.9	-0.51		-0.16	0.28	-0.56	-0.19		-1.25	-0.61	0.09	0.34	-0.86	-0.39	-0.69		-0.34	-0.25	-0.28	-0.6	0.18	-0.12	-0.06	-0.33	-0.97	0.43	-0.39	-0.62	-0.32	-0.83	-0.19	0.09	-0.34		-0.17	-0.37	0.44	-0.97	-0.9	-0.59
IMAGE:511632	POLR3K || Polymerase (RNA) III (DNA directed) polypeptide K, 12.3 kDa || AA126951 || 51728 || 105863	-0.08	-1.11	-0.56			-1.25	-1.03	0.36	-1.24	0.17	-0.02	-1.34	0.9	-0.58	0.58	-0.57	-1.16	0.16	0.29	0.62	0.43	-1.39	0.33	-0.65	-0.83	-1.25	0.18	-0.12	-0.25	-1.34	-0.3	-0.28	-1.49	-0.33	-0.34	-0.34	-0.49	-0.17	-0.86	-1.05	-0.62		0.89	0.44	-0.53	0.06		-0.71
IMAGE:253994	FLJ90430 || Hypothetical protein FLJ90430 || N22297 || 340252 || 105869		1.34	1.75				-0.23	0.66	0.7	0.31	0.19	2.63	0.32	0.31	0.6	-0.4		1.32	0.74	0.57	1.4	0.93	1.4		0.01	0.16	0.56	1.08	1.1	0.07	-0.01	0.71	-0.35	0.58	-0.52	0.93	0.43	0.6	0.72	1.41	0.03
IMAGE:782730	ALDH1A2 || Aldehyde dehydrogenase 1 family, member A2 || AA447978 || 8854 || 105870	-4.5								-2.9					-4.43		-2.55		-3.84	-2.73	-2.77	-2.79	-2.18				-2.82		-2.4	-2.51		-2.5		-2.29	-2.06	-3.54	-1.87			-4.32		-3.18						-1.75	-2.01
IMAGE:796132	PRKRA || Protein kinase, interferon-inducible double stranded RNA dependent activator || AA460968 || 8575 || 105873	-1.05			-0.97			-0.53	-0.27	-0.15	-0.39	0.76	0.48	-0.25	-0.09	-0.24	-0.39	-0.4	-0.18	-0.08	-0.13	-0.29	0.31	0.48		-0.46		-0.15	-0.21	-0.2		-0.24	-0.85	-0.16	0.27	-0.04	-0.32	3.79	0.55	-0.1	-0.27					-1.25			-0.24
IMAGE:489519	TIMP3 || Tissue inhibitor of metalloproteinase 3 (Sorsby fundus dystrophy, pseudoinflammatory) || AA099153 || 7078 || 105887	-0.92		0.97			-0.37	-0.02	1.45	0.82	0.81	-0.12	-0.55	0.1		0.27	1.32	0.01	1.97	1.33	0.14	0.72	1.06	0.83		0.68	-1.03	0.51	1.73	0.86	0.09	0	1.86	0.87	0.21	-0.18	0.57	-0.03	0.52	1.91	1.09	0.38		0.51	-0.87	-0.8			0.36
IMAGE:810272	PPP1R12B || Protein phosphatase 1, regulatory (inhibitor) subunit 12B || AA463926 || 4660 || 105890		1.58			1.79	1.79			1.48			0.29		1.53	0.74	1.97	0.85		0.51	1.47	0.91	1.64	1.89			1.17		1.92	0.55		1.36		2.63	0.12	1.27	6.19	0.8	0.82		0.95	1.39		-0.12		0.99
IMAGE:66317	HIST1H1C || Histone 1, H1c || T66815 || 3006 || 105906	3.83	0.08	3.73	2.17		1.7	1.6	-0.32	0.71	2.07	0.01	-1.33	-0.02	-0.78	4.37		0.93	1.97	-0.58	0.66	-0.59	0.67	-0.84	1.58	2.98	-0.14	1.77	1.81	1.72	0.04	2.02	0.14	-1.24	-1.67	1.32	-0.66	-1.02	2.67	-0.64	3.75	2.19	0.89	3.77	1.19	0.71	1.81	0.3	-0.28
IMAGE:26418	EDG1 || Endothelial differentiation, sphingolipid G-protein-coupled receptor, 1 || R20666 || 1901 || 105908		2.06	1.94			2.66	1.03	2.07	3.05	0.99				1.55	0.72	2.83	0.95	1.78	0.46	1.09	0.73	3.9	0.55		1.11	0.01		3.22		2.48	1.57		3.04	0.17	1.29	3.4	1.67	2.71	2.1	2	1.93				1.41
IMAGE:143443	TBXAS1 || Thromboxane A synthase 1 (platelet, cytochrome P450, family 5, subfamily A) || R76436 || 6916 || 105913	-0.64		0.89	0.89		1.4			1.3		-0.27	0.52		0.46	-0.06		-0.01		0.37	0.55	0.29		0.04			0.79			0.34	-0.03	0.21	-0.15	0.34	0.31	0.45	2.23	-0.01	0.31		-0.11	1.16		0.69		0.4			0.52
IMAGE:49567	|| Clone 23948 mRNA sequence || H15113 || || 105917	6.2																	0.82		-0.21	0.98													1.16			0.32	1	0.23		0.55		0.03
IMAGE:773138	CaMKIINalpha || Calcium/calmodulin-dependent protein kinase II || AA425373 || 55450 || 105918		0.83	-0.34						0.95	1.71	-0.6	0.11		0.35	0.88		-0.73		0.59	1.32	-0.33	1.73			1.04	-0.85		1.21	0.15	0.39		1.35	0.04	0.95	-0.7	0.83	0.99	1.17	-0.57	0.48	1.56		1.41
IMAGE:52226	LOC51760 || B/K protein || H23265 || 51760 || 105926	1.37		1.68				-0.15		0.45			0.96	2.11	2.31	-0.52			-0.23	1.73	1.64	1.72	-0.24			1.46	-0.82	1.8	1.92	0.21		1.44		0.52	1.87	-0.29		1.72	3.09	2.31	0.73	0.81		2.64
IMAGE:124447	MR-1 || Myofibrillogenesis regulator 1 || R01094 || 25953 || 105931	1.73	0.03	-0.97	-0.48	0.65	0.34	-0.01	-0.12	1.18		0.36	1.49	1.88				-0.06		0.05		-0.3				0.43	1.38	-0.29	0.16	1.38	1.27	1.17	0.24	-0.31	-1.58	0.7	1.21	0.26	-0.67		1.66	-1.46		0.83	-0.47	0.28	0.57		2.08
IMAGE:271952	ARL7 || ADP-ribosylation factor-like 7 || N35301 || 10123 || 105938	-1.65	0.21	-0.92		-0.85		-0.9	-1.59	-0.82	-0.98	-0.91	-0.73	-1.81	-0.73	-1.76	-0.19	-1.24	-0.66	-0.58	-0.45	-0.79		-0.54		-0.85	0.17	-1.2	0.09	-0.64	-0.86	-0.55	-0.08	0.06	-0.49	0.77	-0.59	-0.71	-1.02	-0.34	-0.45	-1.24		-0.26		-0.82
IMAGE:773236	FPR1 || Formyl peptide receptor 1 || AA425249 || 2357 || 105951	2.28						0.9		1.71	1.08	2.35	0.41		1.8	0.58		0.65	2.22	0.52	0.66	0.83		0.32		0.93	0.39	1.23	1.28	0.61		1.4		1.39	0.46	1.28	2			1.83	1.02	2.87				2.5
IMAGE:52228	GRIA1 || **Glutamate receptor, ionotropic, AMPA 1 || H23267 || 2890 || 105952	-7.08	-0.17		-0.23									-0.32						-0.19							0.17	0.54		1.16	-0.38				0.47			-1.29			-0.13			-0.18
IMAGE:768562	RNF103 || Ring finger protein 103 || AA425020 || 7844 || 105955	1.86	1.47	1.48	1.59	1.52	1.65	0.44	0.7	1.24	1.69		1.64	1.8	1.51	1.54		1.6	1.76	1.43	1.83	1.49	1.81	1.01			1.75	1.74	1.79		2.1	1.17	1.72	0.75	1.35		1.08	0.71	1.63	2.36	2.87	1.86	1.74	1.52		1.3	2.4	1.69	1.09
IMAGE:49920	PTDSS1 || Phosphatidylserine synthase 1 || H28984 || 9791 || 105956	-0.45	-0.73	-0.06	-0.83	-0.51	-0.99	-0.48	-0.76	-1	0.2	-0.56	-0.47	-0.56	-0.91	-0.13	-0.46		-1.28	-0.36	-0.82	-0.68	-1.67	-0.96	-1.51	-0.23	0.33	-0.08	-0.82	0.12	0.34	-0.69	0.33	-0.75	-1.71	0.31	-1.12	-1.23	-0.05	0.7	-0.44	-0.65	-1.74	0.7	-1.4	-0.87	-1.06	-1.5	-1.74
IMAGE:213635	CD34 || CD34 antigen || H72113 || 947 || 105957		3.13	0.75				2.97		4.65	2.72	2.18			3.35	2.67	4.21	1.76	3.79							1.82	2.29		4.32				1.75	4.12			5.53			3.12	4.03	2.32		3.6
IMAGE:78921	ASPN || Asporin (LRR class 1) || T60482 || 54829 || 105958	3.69			4.65			1.62			3.79	4.03	2.92		4.82	2.14			5.7	5.4	5.18	4.14	5.86				1.35	4.21	5.15	2.31	2.99		5.51	6.53	3.18	2.67	4.95	1.91		4.17	4.76	3		1.68		1.26
IMAGE:30470	LILRB2 || Leukocyte immunoglobulin-like receptor, subfamily B (with TM and ITIM domains), member 2 || R42171 || 10288 || 105959	2.14					-1.42	1.76	2.12		2.32		1.94	0.93	1.92	0.93			2.9	1.74		1.08	2.08				3.13	1.92		1.01	1.43		1.16	2.62	0.97	1.88	2.9	2.18	3.18	1.54				2.44		2.5
IMAGE:293032	TFAP2A || Transcription factor AP-2 alpha (activating enhancer binding protein 2 alpha) || N63770 || 7020 || 105977	0.8	0.56	-0.73	0.74			0.65	1.32	0.49	0.87	0.25	0.64	2.54	1.42			-0.34		0.74	2.19	1	-1.38	1.72	0.47	1.52	2.35	1.07	0.81	2.4	0.82	1.87	1.4	0.23	1.85	2.03		1.39	0.81	0.97	1.42	0.66		0.84		1.85			0.8
IMAGE:267293	ZNF207 || Zinc finger protein 207 || N24609 || 7756 || 105978	-0.7		3.45					0.41	-1.45							-0.69		-0.31			-0.18	0.03						0.25		0.3					-0.19	-0.8	-0.94	2.01	0.31	-1.01	0.36		-0.38	-0.79	-1.63		0.5
IMAGE:366421	HAN11 || WD-repeat protein || AA026375 || 10238 || 105980		-0.05	-0.91				-0.57	0.58	-1.17	0.48		-0.43	-0.87		-0.82	-0.24	-1.83	-0.72	-0.63	-0.37	-0.13	-0.72	-0.34		0.2	1.37	-0.54	0.19	-0.94		2.47	-0.83	-0.51	-0.13	-0.4	-1.03	1.38	0.44		-1.27			1
IMAGE:795198	SLC39A1 || Solute carrier family 39 (zinc transporter), member 1 || AA453577 || 27173 || 105981	0.68	0.09	0.03	0.03	1.2	0.46	0.9	0.91	0.72	1.19	0.45	0.4	0.58	0.82	0.13	0.36		0.89	0.69	0.96	0.38		0.86		1.46	1.62	0.41	1.14	0.96	0.66	0.64	0.97	0.05	0.55	0.86	0.24	0.18	0.48	0.92	0.94	1.1	-0.34	0.51		-0.17	0.26	0.17	0.6
IMAGE:461287	CCDC6 || Coiled-coil domain containing 6 || AA699864 || 8030 || 105987		-0.03	1.05				0.29		0.8	3.33	1.04	0.29	1.11	1.33	-1.44		-1.58	0.15	-0.16	0.14	-0.41	-1.07	1.98		1.18	0.9	-0.43	0.66	0.06		1.24	1.6	0.49	0.47	1.14		1.16	0.46	1.05	-0.15	0.2		0.59
IMAGE:809776	IL16 || Interleukin 16 (lymphocyte chemoattractant factor) || AA454732 || 3603 || 106002		1.33	0.86	0.65		1.29		-0.2	1.08	0.61	0.27	0.17	-0.42	1.02	-0.35	0.87	0.62	1.82	0.44	0.44	-0.24	1.52	-0.37		0	0.25	0.01		-0.56	1.63	0.5	-0.38	1.34	0.09	0.28	1.84	0.17	2.33	0.48	-0.28	1.13		1.45
IMAGE:754509	MET || Met proto-oncogene (hepatocyte growth factor receptor) || AA410591 || 4233 || 106003			-1.93	-0.59		-1.94			-1	-1.83		-0.59	-2.57	-1.72	-1.61			-2.61	-0.73	-0.61	-0.78	-1.7				0.07	-0.63	-1.77	-0.38		-1.09	-0.59	-0.18	-0.51	0.06	-1.15	-2.43	-2.51	-1.42	-0.73	-1.19		-0.99	-2.33
IMAGE:150003	PLEKHF2 || Pleckstrin homology domain containing, family F (with FYVE domain) member 2 || H01197 || 79666 || 106019		2.1					0.68	1.21	1.64	2.82	-0.14	1.89	3.02	2.48		2.25	1.04	2.1	2.49	2.56	2.4	1.95	0.35		2.28	-0.42	3.27	2.38	2.44	2.95	2.01	2.33	0.27	2.62	0.75	2.18	2.47	3.08	1.35	1.14	2.01		4.36
IMAGE:613237	IMP-1 || IGF-II mRNA-binding protein 1 || AA181767 || 10642 || 106026		-0.5	-0.15				-0.89	-0.92	-1.77	-0.15	-0.47	-1.16	-0.7	-0.34	-0.99	-0.97	-2.47	-0.49	-0.75	-0.69	-0.88	-0.99	-0.12	-1.7	-0.91	0.24	-0.72	-0.16	-1.07	-1.67	-1.17	-0.38	-0.91	-0.32	0.47	-1.3	-0.57	-0.28	-0.44	-0.98	-0.44		0.61
IMAGE:122982	EGLN3 || Egl nine homolog 3 (C. elegans) || R00226 || 112399 || 106032	-0.82	-0.23	-0.37	0.75			-0.02			1.41	-0.55	2.26			0.29				0.18	2.52	-0.09		-0.35			1.46			2.65		1.47	1.81	0.02	0.25	-0.04									2.23	0.99	0.14		2.07
IMAGE:194318	NUP37 || Nucleoporin 37kDa || H50655 || 79023 || 106037		-2.08	-1.39				-1.2	-0.92	-1.1	-0.6		-1.1	-0.41	-0.97	-0.16	-0.99	-1.32	-0.81	-0.52	-0.83	-1.17	-0.55	-1.83	-0.81		-0.5	-1.11	-1	-1.42	-1.77	-1.54	-0.72	-1.41	-0.21	-1.34	-0.84	-0.87	-1.45	-1.37	-1.35	-0.64		-0.94
IMAGE:788541	SLC38A1 || Solute carrier family 38, member 1 || AA452816 || 81539 || 106040		0.28	1.16				-0.72	-1.05	-1.1	0.25	-0.64	-1.83	0.59	1.23	-1.33	0.63		-0.08	-0.02	0.91	0.46	-0.01	-1.09		0.74	0.98	0.34	1.21	1.18	0.32	0.03	-0.15	-0.91	0.46	-0.37	0.24	1.24	0.62	-0.42	2.07			1.09
IMAGE:782800	UQCRFS1 || Ubiquinol-cytochrome c reductase, Rieske iron-sulfur polypeptide 1 || AA448184 || 7386 || 106048	0.65	-0.97	-0.46	0.26	0.2		-0.28	-0.65	0.2	-0.08	-0.41	2.1	0.47	-0.32	0.07	-0.07	0.05	-0.21	0.22	-0.41	-0.53	-0.51	-0.2	0.31	-0.22	0.51	-0.41	-0.17	0.04	0.45	0.4	0	-0.68	0.16	0.18	0.68	-0.42	-0.59	-0.05	0.42	-0.19	-1.17	0.72		-0.1	-0.75	-0.98	-0.73
IMAGE:135221	S100P || S100 calcium binding protein P || R32848 || 6286 || 106050	-0.64	-0.54	-0.83	-1.23	-1.22	-1.19	0.03			-0.86	-0.13	-1.36		-0.33	-1.5		-0.65		-0.09	0.68	-0.96		-3.28	0.68		-0.75	0.12		0.23	0.05	-0.22	0.54	-1.06	-0.1	0.04	-1	-1.44		1.71	1.45	-2.26	0.62	-0.69	-1.18	0.97	1.42		-0.74
IMAGE:82225	SFRP1 || Secreted frizzled-related protein 1 || T68892 || 6422 || 106060	0.34			-0.55							1.5									-0.25						0.03	-0.11		-0.33			0.21		-0.09	0.23									0.4	-0.06			0.3
IMAGE:263014	GSTT1 || Glutathione S-transferase theta 1 || H99813 || 2952 || 106064			0.56	1.67	1.39	1.19		0.88		0.01	0.89	1.56		2.02	1.25	2.34	1.05	1.05	0.84		1.46		0.96		1.63	-0.9	0.29	-0.56	0.19	1.17	1.66	0.78	1.29	1.49	-0.46	-4.63	1.61	-0.03	1.61	0.96			0.74		0.98			1.45
IMAGE:298122	FZD7 || Frizzled homolog 7 (Drosophila) || N69049 || 8324 || 106072	-0.31	1.8					2.26		0.85	0.69		-0.57	-0.52		-0.95				1.29	0.55	1.2	2.02	2.49			-2.01	-0.59		0.51	0.54	-0.43	0.21	1.01	-0.21	0.87	1.78	0.03	-0.41	1.61	0.89	0.24		-0.12		-1.45		3	-0.32
IMAGE:814270	EXOSC9 || **Exosome component 9 || AA458994 || 5393 || 106077	-1.5	-1.23	-1.93	-1.35		-2.16	0.1	-2.15	-1.31	-1.14	-0.91	-1.84	-0.93	-2.04	-1.31	-1.62	-0.42	-1.86	-1.36	-0.68	-0.96	-1.21	0.03	-1.65	-2.71	-0.57	-0.84	-1.41	-0.73	-1.69	-0.99	-0.77	-2.24	-0.79	-0.46	-1.54	-1.43	-1.35	-0.84	-1.19	-1.11		-0.31	-2.58	-1.68	-2.48		-1.87
IMAGE:151597	OSBPL10 || Oxysterol binding protein-like 10 || H03146 || 114884 || 106081		-0.1	-0.26				-0.96	-2.12	-0.55	-1.18	-0.85	0.01	1.06		-0.18	-0.06			-0.72	-0.86	0.26	0.27	-1.4		-1.48	-0.52	-0.93	-0.27	-0.12	-0.66		-0.58	0.07	0.73	-1.46	-0.98	-2.7	-1.14	0.41	-0.15	-0.22		0.55
IMAGE:283312	PPIB || Peptidylprolyl isomerase B (cyclophilin B) || N45313 || 5479 || 106101		-1.28	-0.29				-0.28	-0.65	-0.34	0.4	-0.35	0.06	-1.18	-1.05	-0.82	-0.25	-0.46	-0.52	-0.81	-0.81	-0.53	-1.32	-0.71	-0.3	-0.59	-0.03	-1.16	-0.8	0	-1.42	0.2	-0.62	-0.21	-0.99	0.17	-0.3	-0.82	-0.3	-0.81	0.52	-0.61		-0.58
IMAGE:711698	BRCA2 || Breast cancer 2, early onset || AA280905 || 675 || 106105												-1.51						-1.28	-1.72	-1.64						-0.4					-0.86				-1.1		-0.1						-0.09		-1.35
IMAGE:839904	ENAH || Enabled homolog (Drosophila) || AA489904 || 55740 || 106107	-0.35	-0.44	-0.3	0.34		0.68	-0.17	1.41	0.76	2.13		1.24	1.91	2.36	0.94		1.36	1.25	0.92		0.42	0.1	0.82	0.29	1.87	2.94	0.1	1.08	-0.22	0.89		1.06	0.72	1.35	1.89	0.49	1.07	1.17	0.92	0.93	1.06		1.27	0.07	0.28			1.11
IMAGE:915177	|| || AA579371 || || 106113		1.13	2.21				-0.22	3.73	2.31	3.3	3.3	0.68	2.06	1.63	3.26		2.11	3.92	2.11	1.79	2.82	1.88	1.37		3.07	0.5	3.51	3.23	0.05	3.62		2.04	1.53	2.58	2.85	3.06	3.58	4.32	1.33	-1.25	3.68		1.67
IMAGE:360085	LOC494143 || Similar to RIKEN cDNA 2510006C20 gene || AA013115 || 494143 || 106120	-1.09									0.48	1.3									-0.47						2.87			0.66		0.07				1.5					-0.16			-0.88
IMAGE:487458	|| Transcribed locus, strongly similar to NP_001257.3 carboxylesterase 1 (monocyte/macrophage serine esterase 1) [Homo sapiens] || AA043416 || || 106127		0.02							2.51	-1.02							-0.04	-0.11	-0.1		-0.81	-0.85	-0.74			-1.62	-1.32	0.26	-1.78			-0.88	-0.04	-1.12	-1.49	1.79	-1.15	0.07		1.57	0.43		-0.42
IMAGE:713922	GSTM2 || Glutathione S-transferase M2 (muscle) || AA290737 || 2946 || 106139	-0.01	0.46	-0.74	2.14	-0.7		0.19		-0.32	-1.03	0.5	0.02		2.09	1.26	1.46	0.27	1.01	-0.53	0.25	1.6	-0.62	0.92	-0.57	-1.32	-1.01	0.05	1.88	2.75	0.56	-0.8	-1.46	1.74	0.84	-0.52	0.56	-1.44	-1.27	0.14	1.27	-0.12		-1.15	1.08	-0.28	3.16	2.64	0.03
IMAGE:1031919	RDH10 || Retinol dehydrogenase 10 (all-trans) || AA609749 || 157506 || 106141		0.36							-0.06	2.04		-0.05	-0.96	-0.65	-2.21	-0.54	0.33	-2.25	-0.02		-1.41	-0.65			-0.87		0.16	-1.41	0.57		-0.9	1.26	-1.2	-0.63				-1.78	-1.06	-2.02	-1.01		-1.07
IMAGE:1322814	|| || AA745659 || || 106157		1.31	0.45					0.2	2.13				2.92			3.35	3.22				1.95	1.7			2.88			-0.43	1.16	2.94			1.5	2.27			0.75	0.67	1.31	1.81	1.65		1.97
IMAGE:126447	CHEK1 || **CHK1 checkpoint homolog (S. pombe) || R06599 || 1111 || 106159			-0.91				-0.47	-1.68	-0.93	-0.28	0.21	-0.54		-1.39	-1.36			-1.64	-0.57		-0.55		-0.01			-0.99	-1.37	-2.08	-0.78		-0.97	-1	-1.28	-1.63	-0.96	-1.54	-0.27	-0.34	-1.05	-0.95	-1.46		-0.41
IMAGE:284689	OSBPL1A || Oxysterol binding protein-like 1A || N64837 || 114876 || 106178	1.04	1.24	1.12	0.64					1.39				2.1	2.4		1.29		2.09				1.63	1.53					1.62		0.57						1.86	0.97	1.69	0.75	0.74	1.96		1.13	2.24	-0.56	1.48		0.93
IMAGE:137794	ACVR2B || Activin A receptor, type IIB || R68237 || 93 || 106191	-0.37		-1.94		-0.95		-0.4	-1.55	-1.35	-1.33		-1.29	-0.56	-1.25	-1.03	-1.32	-0.43	-1.74	-0.68	-0.8	-0.77	-1.48	-0.47		-0.14	-0.73	-0.62	-0.86	-0.11	-1.56	-0.72	-1.16	-1.23	0.16	-0.32	-1.53	-0.71	-0.68	-1	-1.11	-1.22		-0.59	0.03	-0.59	0.02		-0.07
IMAGE:22154	|| Homo sapiens, clone IMAGE:5261865, mRNA || T64854 || || 106196	1.45								-1.06						2.76			0.37	1.01																								-0.58		-1.98
IMAGE:511778	TM4SF1 || Transmembrane 4 superfamily member 1 || AA088439 || 4071 || 106197	-1.86						1.28	-0.93	0.4	0.51	1.69	-0.26	-1.01		1.92		-0.8	0.1	-0.68	0.46		-0.61	0.81	-0.82	-1.7	1.35	-1.45	0.04	0.53	0.65	-0.33	-1.68	-0.15	0.73	1.7	-0.72	-0.65	-2.25	1.78	0.21			0.59		-2.86			-0.95
IMAGE:366540	COL6A1 || **Collagen, type VI, alpha 1 || AA026618 || 1291 || 106200	-0.42	1.91	0.36	1.82		0.55	-0.79	-0.56	-0.12	-0.18		-0.36	-2.39	1.34	-1.04			-1.45	-0.15	-0.14	-0.54		-0.75			0.66	-0.55		-0.01		0.09	-0.55	1.86	0.05	0.24	-0.32	-0.22			-0.68	-0.61		0.16		-0.99
IMAGE:840726	|| **Transcribed locus || AA487845 || || 106203		-2.32	-0.93					0.15	-0.39	0.15	-1.3	-2.7	-0.07	0.24	-1.03	-0.17	0.72	0.86	0.07	-0.32	0.23	1.08	-1.69	1.6	-1.1	2.49	-0.47	0.89	-0.23	-0.37	-0.42	0.18	0.59	-0.27	-0.54	-1.12	0.76	-0.08	1.27	0.8	-0.39		-0.31
IMAGE:489626	PFKM || Phosphofructokinase, muscle || AA099169 || 5213 || 106205	-1.69	-1.11	-0.23	-1.27				-0.76		-0.71	-2.38	-0.83	-0.23	-0.86	-1.7	-0.78	-1.45	-0.65	-1.03	-0.41	-1.28	-1.61			-1.49	0.16	-0.42	-0.5	-1.4	-2.29	-2.13	-0.68	-1.31	-1.28	0.27	-0.94	-0.71	-0.09	-0.89	-1.9	-1.65		-0.28	-1.54	-1.08		-0.74	-1.1
IMAGE:291657	|| CDNA FLJ35491 fis, clone SMINT2008625, moderately similar to GLYCINE CLEAVAGE SYSTEM H PROTEIN PRECURSOR || N73461 || || 106206									0.12			0.3	-0.1	0.87	0.27	0.73	0.1			0.69	1	1.11	-0.24	0.25		0.43	0.17	1.23	-0.03	-0.05	0.66	0.41	0.83	1.49	0.73		0.13	0.19	0.57	0.04	0.16		0.91
IMAGE:80338	SELENBP1 || Selenium binding protein 1 || T65736 || 8991 || 106207	2.21	1.86	3.23	0.42		0.44	-0.15	1.03	1.8	0.27	-0.74	2.33	2.33	1.67	2.72	0.56	1.76	2.82	0.65	3.12	2.06	0.33	-0.75			3.1	2.12	2.91	-0.1	2.35	2.07	2.46	0.77	1.95	1.9	2.72	1.06	1.61	0.9	1.42	2.33		1.52		1.31	2.19	1.37	2.5
IMAGE:269806	KIT || V-kit Hardy-Zuckerman 4 feline sarcoma viral oncogene homolog || N24824 || 3815 || 106224		4.91					4.79		2.89	0.14	1.77	-0.82	-0.26		-0.35	2.42	-0.13		1.43		1.12	2.88			0.79	0.33	0.09		-0.56	2.58	1.3	2.09	2.11	0.4	3.2	2.59		0.38		0.75	0.74		3.13
IMAGE:29927	DNAJC11 || DnaJ (Hsp40) homolog, subfamily C, member 11 || R42317 || 55735 || 106229		-1.63	-2.67				-1.18		-0.51	-0.24	-1.07	-0.42	-1.18	-0.7	-1.05	-0.71	-0.32	-1.05	-1.32	-1.2	-0.85	-1.71	-0.35	-1.15	-1.47	0.09	-0.88	-1	-0.7		-0.5	-0.8	-1.03	-0.98	-0.31	-1.29	-0.94	-0.77	0	-0.59	-0.63		-0.05
IMAGE:123730	SCAP1 || Src family associated phosphoprotein 1 || R01170 || 8631 || 106238				2.61					0.12	-0.1		1.96		1.83	2.53			2.11	0.5	0.4	-0.19		-0.41		-0.17	-0.38	2	1.97	0.09				0.46	0.93	-0.22	1.55			-0.36	-0.96	2.28		0.75		0.46
IMAGE:549146	TRIM22 || Tripartite motif-containing 22 || AA083407 || 10346 || 106240	1.77			0.53	2.84		1.02		2.19	1.46	0.49	1.42	-0.49	1.22	0.98		0.53	2.56	0.94	1.56	0.69	3.37	0.36		0.79	0.74	1.26	1.5	-0.01	1.59	0.64	0.46	2.27	0.59	1.12		1.81	2.89	1.35	0.99	2.03	0.2	0.71	2.06	1.83	1.72	1.75	0.2
IMAGE:810551	LRP1 || Low density lipoprotein-related protein 1 (alpha-2-macroglobulin receptor) || AA464566 || 4035 || 106241	1.19	2.08	1.1	1.12	0.26	1.44	0.24	0.7	2.23		1.03	0.31	0.63	1.61	-0.33	2.35		1.87	0.71		0.74	1.59	0.68	1.07	0.44	1.02	0.41	1.73	0.25	1.58	1.12	1	2.89	0.79	0.58	2.27	1.32	1.04	1.75	1.4	1.24		0.91	0.9	0.63	0.94	1.06	2.18
IMAGE:505224	TSPAN2 || Tetraspan 2 || AA142919 || 10100 || 106248									0.92	-0.22	3.29		0.05	-0.28				1.4	0.1	1.07	0.77	2.44	1.35			-1.33	0.17	0.49	0.71		0.35		1.14	0.09	0.17			1.14	0.98	-0.11	1.06		-0.21
IMAGE:80484	P8 || P8 protein (candidate of metastasis 1) || T64469 || 26471 || 106252	2.55	2.84	3.39	1.96	3.27	3.37	2.13	2.85	3.59	3.03	2	3.73	4.22	2.11	2.23	2.71	2.85	3.17	2.53	2.15	2.06	3.14	2.44	3.37	1.76	1.82	1.12	2.34	2.8	4.47	3.02	2.73	2.08	1.76	1.6	3.06	4.6	4.13	3.86	4.22	2.22	4.54	2.43	2.9	2.38	3.13	2.46	2.76
IMAGE:131012	NAV2 || Neuron navigator 2 || R23147 || 89797 || 106267	-0.32	0.27		-0.97			-0.1			-0.57	0.48	-1.24	-0.69	-1.03	0.49	0.18	0.11	-0.63	0.2	-0.42	0.19	0.89	0.72		-0.75	-0.75	-0.18	-0.24	-0.86	-0.81	-0.54	0.09	-0.52	0.91	-0.17	0.31	-1.15	0.78	-1.62	-1.69	0.52		-1.03		0.48		1.36
IMAGE:47043	CHI3L2 || **Chitinase 3-like 2 || H10721 || 1117 || 106269	2.86		1.67	1.87				1.83	2.69					2.37		3.37			0.36		0.33	2.52					0.78	2.42	-0.07				0.49	-0.47	-1.55	4.1			2.62	2.23	2.22		1.21		0.97
IMAGE:83605	CPS1 || Carbamoyl-phosphate synthetase 1, mitochondrial || T61078 || 1373 || 106272							0.37				0.06	0.52			0.29	-0.68			0.2	-0.2	0.03		0.61		-0.46	-0.02	0.29		0.7		0.36	0.86	-0.35	-0.14	0.28		-0.06	0.15		-0.2	-0.71		-0.1
IMAGE:341588	EIF2B3 || **Eukaryotic translation initiation factor 2B, subunit 3 gamma, 58kDa || W58367 || 8891 || 106281	0.01												1.63								-0.32		-0.25			-0.69	-0.25	-2.11	0.37				-0.43	-0.7	0		-0.39	-0.39	-2.16	3.14	-1.84		0.58		0.65
IMAGE:341706	BEX1 || Brain expressed, X-linked 1 || W60581 || 55859 || 106283		1.48						1.21	-1.42	-3	-1.8	-1.31	-4.16	3.22	-2.23			-2.94	-0.71	-2.5	-0.47		-1.37			-2.67	0.91	-2.81	-1.24			-1.91	-2.27	-2.18	-0.23	-0.08	-1.72	0.86	-0.65		-1.89		-1.49
IMAGE:48530	KIF21B || Kinesin family member 21B || H14513 || 23046 || 106285	-1.25					-2.78	-1.02	-0.76	-1.02	-1.57	-0.51	-1	-1.83	-2.01	-1.36		0.27		-1.17	-1.22	-0.81	-1.21	-1.36		-2.23	-0.67	-0.83	-1.91	-0.95		-1.84		-1.19	-1.75	-0.76	-0.68	-0.89	-0.46	-0.58	-1.79	-1.66		-0.82		-0.4
IMAGE:206217	SLC6A1 || **Solute carrier family 6 (neurotransmitter transporter, GABA), member 1 || H61726 || 6529 || 106288	1.32	-0.55	-0.26	1.03		0.17	1.48		1.45	0.71		1.25			0.58		0.44	1.25	0.63	0.8	0.43		-0.54			1.03	0.44	0.93	0.3	1.36	0.15	0.19	0.64	0.69	0.74	2.01	0.99	0.81		1.64	1.45		1.94	1.63	1.39			1.28
IMAGE:131268	GRB14 || Growth factor receptor-bound protein 14 || R24266 || 2888 || 106296	1.19								-0.21				0.56				0.2		3.72				0.86		3.75	2.69			-0.54				-0.43	-0.05	1.02	4.11	-1.44	-0.31	-1.08	-1.11	1.55		0.01		2.14			-0.42
IMAGE:52128	SLC36A4 || Solute carrier family 36 (proton/amino acid symporter), member 4 || H22568 || 120103 || 106301	-1.94	-0.95		-0.3					-0.28	-0.55	0.5	1.27	-0.85		-0.48	-0.45		-0.94	-0.62	-1.22	-1.03	-0.31	-1.98		-0.35	-0.03		-0.54	-0.29	-0.96	-0.28	-0.93	-0.34	-1.37	-0.1		-1.9	-0.76		-0.74	-0.63		0.66		-1.91			-1.18
IMAGE:1154773	FCGRT || Fc fragment of IgG, receptor, transporter, alpha || AA642155 || 2217 || 106306		1.31							1.58			1.25					0.57	1.41		0.44			-0.11		0.67	-0.14		1.65		1.36				0.65		3	0.08	1.5	0.94	0.5	1.74		1.24
IMAGE:294535	MS4A6A || Membrane-spanning 4-domains, subfamily A, member 6A || N71028 || 64231 || 106308			2.02				3.95		5.07	3.9	3.37	4.27			3.4				3.27	3.36	2.22		4.39			3.46			2.23		4.14	2.42	5.15	3.12									4.56				1.5
IMAGE:744800	PTPRU || Protein tyrosine phosphatase, receptor type, U || AA644448 || 10076 || 106309	0.08	0.43		0.24				-1.74	0.51	0.46		1.5	-0.98	-0.48		-0.02	0.51	0.01	-0.12	0.46	-0.04	1.04	-0.72			-0.97	0.58		-0.53	2.79	-0.61	0.17	0.21	-0.81	0.09	-0.22	-0.69	-1.1	1.04	0.4	0.12		0.03					0.9
IMAGE:199367	|| || R95691 || || 106310	-3.6	-3.86		-2.76			-3.95	-3.12	-2.96	-4.79	-1.55	-4.71	-4.42	-2.93			-3.07	-2.11	-3.13	-3.17	-3.3	-1.99	-4.53	-2.5	-2.64	-2.44	-4.27	-3.08	-3.88	-3.94	-3.05	-3.78	-2.48	-4.3	-3.14	-2.19	-4.54	-4.29	-2.41	-3.75	-4.07		-2.83		-2.02		-2.45	-3.18
IMAGE:322175	|| || W37777 || || 106311			3.69									2.07			1.32				1.5		0.1						2.49		1.89		1.55	1.29	0.36	2.33	0.35		2.65	1.22		1.48	1.99		1.13
IMAGE:1460110	PSMB5 || Proteasome (prosome, macropain) subunit, beta type, 5 || AA864479 || 5693 || 106320		-2.06	-1.15				-0.15	0.5	-0.06	0.32	-0.49	-0.08	0.07	-0.6	-0.01		0.74	-0.62	-0.34	-0.44	-0.9	-1.48		-0.02		-0.04	-0.48	-0.97	0.58	-0.42	0.82	0.02	-0.83	-0.41	0.02	-0.2	-0.43	-0.62	-1.22	-0.04	-0.05		1.42
IMAGE:150702	HOXB5 || Homeo box B5 || H02243 || 3215 || 106331	-1.04		1.05												3.04	-0.48			-0.12		0.42	0.34	0.4			-0.4		0.01	1.39				0.41	1.74	0.17	2.05	-0.24	3.16	0.16	1.19	-0.92		-0.5
IMAGE:66721	SERPINA7 || Serine (or cysteine) proteinase inhibitor, clade A (alpha-1 antiproteinase, antitrypsin), member 7 || T64901 || 6906 || 106334		-0.79	-1.98	-1.92			-0.79		-1.95	-1.13	-1.02	-0.99	-1.42	-1.66	-1.37			-2.18	-0.4	-0.8	0.42		-0.66		-1.96	-0.62	-0.68	-2.41	-0.15		0.16		-0.69	-0.13	-0.31		-1.9	-1.99	-1.66	-1.42	-2.76				-1.54			-0.61
IMAGE:730483	FLJ40243 || Hypothetical protein FLJ40243 || AA412488 || 133558 || 106341		-0.24	-0.54					-1.35	-0.9			-2.05	-1.83				0.37	-1.12	-0.88	-1.79	-1.91	-0.21	-0.38			-0.29		-1.16	-1.73	-1.09	-2.59	-2.02	-1.18	-1.88	0.31	-1.18	-1.63	-0.86	-1.41	-2.62	-1.41		-1.03
IMAGE:739109	AP2S1 || Adaptor-related protein complex 2, sigma 1 subunit || AA421518 || 1175 || 106342	-0.41	-1.5	0.2	-1.27		-1.24	-0.73	-0.27	-0.48	-0.06	-0.81	-0.97	-0.39	-1.04	-0.75	-0.24	-0.34	-0.36	-0.22	-0.57	-0.69	-2	-0.84	0.12	-0.51	-0.64	-0.99	-0.59	0.05	-0.04	0.23	-0.54	-1.12	-1.05	-0.45	0.28	-0.73	-1.11	-0.21	0.17	-0.39	0.26	-0.2	-0.64	-0.91	-1.08		-0.99
IMAGE:531402	MCM5 || MCM5 minichromosome maintenance deficient 5, cell division cycle 46 (S. cerevisiae) || AA075920 || 4174 || 106348	-2.22	-1.51	-1.49	-3.15	-0.21	-1.25		-2.32	-2.29	-1.37	-0.65	-1.94	-1.41	-1.74	-1.78	-2.18	-2.81	-2.96	-2.58	-2.64	-2.29	-3.37			-1.17	1.19	-2.86	-2.63	-2.06	-2.21	-1.03	-2.3	-2.39	-1.08	-0.96	-2.71	-1.23	-1.72	-1.48	-1.98	-2.07			-1.42	-0.5			-2.64
IMAGE:51582	LMO7 || LIM domain 7 || H22825 || 4008 || 106357	-1.58	-2.12	-0.91	-1.12		-0.55	-1.26	-1.47	-0.35	-1.83	-0.78	-1.03	-0.98	-1.12	-0.63	-0.5	-0.4	-0.12	-0.71	-0.01	-0.72	-0.81	-1.41	-0.55	-0.61	-1.25		-0.82	-0.1	-1.52	-1.74	-0.33	-0.62	-0.86	-1.57	-2.33	-1.27	-0.92	-0.62	1.24	-1.19		-1.05	-3.04	-1.51	-1.53	-0.48	-1.49
IMAGE:781472	JAZF1 || Juxtaposed with another zinc finger gene 1 || AA431106 || 221895 || 106363	-1.49		-0.44															0.04	-0.3	0.07	-0.48					0.38		-0.08	0.02			1.07	0.69	-0.46	-0.52	-0.96			-0.04				-0.19	0.61
IMAGE:207107	CALD1 || Caldesmon 1 || H48508 || 800 || 106365	-1.83	-0.28	-1.39			0.71				-0.86	1.42	-1.37		-0.4	-2			-0.57	-0.54	0.72	-0.5	-0.25	0.49				-0.88	0.13			-0.29	-1.17	0.78	-0.96	0.15	-0.25	-1.25	-1.01		-0.43			-2.23				0.44
IMAGE:382773	MALAT1 || Metastasis associated lung adenocarcinoma transcript 1 (non-coding RNA) || AA064973 || 378938 || 106378	0.93	-0.06	-0.07	1.88		0.62	-1.31	-0.14	-0.72	0.2	-1.79	0.55	-0.4	1.42	-1.72	-0.85	-2.06	0.3	0.86	-0.38	-0.35	-0.99	-1.48		-0.24	-0.25	-1.23	0.78	-1.08		-1.01	-0.99	-0.66	0.15	-2.03	0.3	0.61	0.87	-0.87		-1.68		-1.51	0.29	-0.48	1.45
IMAGE:815542	MX1 || Myxovirus (influenza virus) resistance 1, interferon-inducible protein p78 (mouse) || AA456886 || 4599 || 106379		2.76	1.53	4.28		3.66		2.2	2.77	2.95	1.77	3.69	0.19	1.94	1.78	2.43	1.29	2.08	0.96		0.55		1.44	3.43	0.64	2.89	3.21	2.28	0.78	3.55	0.64		2.16	1	0.69	3.34	2.69	4.91	1.65	0.24	3.56		3.2		2.37
IMAGE:785866	SFRP2 || Secreted frizzled-related protein 2 || AA449558 || 6423 || 106381	1.1	2.37	2.56	2.23	0.58	0.7		2.1	3.74	-0.22	0.01	0.2	1.29	2.75	0.05	3.41	0.71	3.89	0.46	0.11	0.31	3.56		3.39	-0.67	-0.7	0.28	3.4	0.25	2.22		-0.03	0.91	0.12	0.27	3.83	2.06	2.71	2.9	3.5	2.29	0.8	0.95	0.72		1.39	1.04
IMAGE:130280	CREB5 || CAMP responsive element binding protein 5 || R21172 || 9586 || 106383									-0.6	-0.17		-0.09	-0.78	-0.9	-0.59		-0.21	-0.64	-0.44	-0.17	-0.7	-0.62	-0.58			0.76		-0.62	-0.29			0.58	0.18	0.04	-0.57	-0.17	-0.5	-0.49		-0.88	-0.29		0.46	-0.58
IMAGE:731118	PTPNS1 || Protein tyrosine phosphatase, non-receptor type substrate 1 || AA417269 || 140885 || 106404	-0.37	-0.03	-0.74	-0.63		0.1		-0.6	0.67			0.44	-0.21	-0.31	-0.54		0.21		0.09	-0.18	-0.18		0.8			1.35	-0.34	0.21	0.47	0.37	-0.16	-1	0.69	-0.21	1.81	1.24	0.16	-0.22	-0.09	0.25	0.81			-0.23	-0.32	-0.54		0.4
IMAGE:447509	HLA-DOA || Major histocompatibility complex, class II, DO alpha || AA702254 || 3111 || 106407	0.81	1.09	0.08	0.07	1.39	1.24	0.84	0.88	2.31	1.06	1.32	2.24	0.85	1.03	-0.09	1.62	1.66	1.71	1.27	1.39	0.83	2.33		2.28	0.18	1.9	1.63	1.57	1.39	1.36	1	0.77	2.32	0.53	0.67	2.13	0.79	0.28	2.27	2.03	1.33	1.03	2.27		0.53	1.79		0.75
IMAGE:301061	COL18A1 || Collagen, type XVIII, alpha 1 || N81029 || 80781 || 106431	-0.29	-0.15	0.74				0.23	0.07	1.43	-0.06	0.38	0.76	-0.66	0.01	-0.54		0.83	0.81	0.27	0.14	0.5	0.43	0.82	0.27	0.23	1.41	0.95	0.79	1	0.34	0.17	0.98	1.5	-0.35	-0.66	0.35	-0.28	-0.49	1.44	0.81	-0.31		1.1		-1.72			0.64
IMAGE:341310	FRZB || Frizzled-related protein || W58032 || 2487 || 106432			1.58					0.22		0.73		0.29			1.43	2.49	0.65	2.14	0.87		0.74	1.65			0.91	2.83		1.5	0.1	0.78		1.74	1.1	0.34		1.64	0	0.92	1.1	0.69	1.89		0.58		1.81
IMAGE:206816	CECR1 || Cat eye syndrome chromosome region, candidate 1 || R98055 || 51816 || 106440		1.65	0.78				1.8	-0.23	2.55	1.21		1.03	0.22	1.32			0.9	2.68	0.21	0.52	0.21	2.51			1.36	0.33	1.63	2.34	-0.07	2.01	0.76		2.03	0.27	0.59	2.95	1.5	3.14	0.55	1.64	1.58		1.64
IMAGE:134748	GCSH || Glycine cleavage system protein H (aminomethyl carrier) || R28081 || 2653 || 106441	-0.82			-1.75	-1.23	-0.34	1.02	0.58	-0.47	-0.22	-0.28	-1.19	-0.9	-1.32	0.01	-0.92	-0.13	-0.61	0.19	-1.12	-0.47		-0.56	-0.79	-0.48	-0.55	-1.11	-1.15	-0.48	-0.87	-1.02	-0.95	-1.11	-0.03	0.16	0.23	-1.29	-0.83	-0.15	-0.43	-0.98		1.27	-1.65	-0.79	-1.98	-0.72	-1.18
IMAGE:415089	NEK2 || NIMA (never in mitosis gene a)-related kinase 2 || W93379 || 4751 || 106442							-0.16	-1.02	-0.46	0.5	-0.74	-1.15	0.41		-0.57	-2.12	-0.62	-1.67	-0.57		-0.59	-1.65	-0.58		-1.36	-0.42	0.03	-1.39	-1.31	-0.39	-0.77	-1.27	-2.69	0	0.74	-2.31	0.23	-1.12		-1.65	-0.15
IMAGE:358168	MGC9850 || Polymerase (RNA) I polypeptide D, 16kDa || W95586 || 219404 || 106445	2.9	2.02	3.48	2.86		2.09	2.53	3.78	4.42	2.98	3.72	1.85	3.23	3.78		5.13	5	4.82	4.25	4.3	4.24	5.09	1.59	4.73	3.24	-0.51	3.59	5.12	3.61	3.99	4.39	4.1	6.83	2.55	2.75	5.64	3.37	3.19	4.58	5.08	3.32	3.81	2.32		1.84	1.4	4.77	2.79
IMAGE:123264	CD38 || CD38 antigen (p45) || R00276 || 952 || 106449	-1.65						0.19	-1.93		0.29		-1.85		-1.45		-1.28		-0.73	-1.51	-1.33			-1.75			-1.62	-1.85	-1.73	-0.43	-0.69	-0.89		-1	-1.16	-0.64	-0.49	-0.99	-0.45		-1.38	-2.04		-0.23		0.16			-1.38
IMAGE:840460	IL7R || Interleukin 7 receptor || AA485865 || 3575 || 106455		-0.78	-0.45	-2.18		0.51	1.03		-0.25	-0.01		0.06	-1.57	-0.27	-1.31		0.15	0.03	-0.66	0.15	-0.33		-1.34		-1.19		-0.8	-0.83	-0.46			-1.24	0.84	-1.32	-0.13		-0.43	0.76	-1.07	-1.37	0.06		0.17	-0.56	1.06			0.61
IMAGE:742569	DOCK8 || Dedicator of cytokinesis 8 || AA400074 || 81704 || 106459	-0.45		-0.2	-1.09			0.46	-0.67	0.91	0.03		-0.54	0.11	-0.25	-0.57		0.38	1.36	0.07	-0.23	-0.22	2.24	-0.91		-0.54	-0.01	0.18		0.16	0.9		-1.05	0.13	-1.07	0.18		0.25	0.82	-0.13	1.41	0.62		0.58	0.21	0.8	-0.93
IMAGE:155094	DNAJB12 || DnaJ (Hsp40) homolog, subfamily B, member 12 || R70186 || 54788 || 106464		-0.45						0.01	0.74			0.66		1.31	2.08		0.31	1.75	1.48	2.21	1.63	-0.2	0.86			0.05	1.36	1.57	1.32		0.45	0.97	0.43	2.14		1.44	-0.15	1.52	0.56	0.52	1.73		-0.12
IMAGE:855749	TPI1 || Triosephosphate isomerase 1 || AA663983 || 7167 || 106471	-0.54	-1.82	-1.39		-0.01		-0.95		-1.02	-1.72	-1.44	-1.12	0.03	-0.9	-0.98	-2.1	-0.51	-1.03	-0.74	-0.61	-1.21	-1.68	-0.43	-0.28	-1.34	-0.2	-0.69	-0.73	-0.87	-1.21	-0.94	-0.93	-1.5	-0.67	-0.39	-0.72	-0.29	-0.59	-0.86	-0.14	-0.56		1.1	-1.59	-0.62			-0.7
IMAGE:325172	GM2A || GM2 ganglioside activator || W48579 || 2760 || 106474	-0.01					0.82				0.72					0.37		2.21	0.59	0.75	0.34	0.28		-0.17			0.08		0.7		0.93			1.39	0.61	0.88		0.5	0.67	1.31	1.09	0.67		0.77
IMAGE:416042	|| || W85783 || || 106475		0.79	3.11						1.21					-0.07	-0.55				0.38							0.02	0.04	1.17					1.01	0.57	0.26
IMAGE:268960	|| || N24645 || || 106478	0.23								0.34	-0.9		0.12	0.19	1.77	1.17		0.58		0.83	0.34	0.81		0.45		-0.14	-0.79	1.25		1.19		0.1		-0.03	-0.39	0.07	-0.24		0.58	-0.65	0.39	0.35
IMAGE:949938	CST3 || Cystatin C (amyloid angiopathy and cerebral hemorrhage) || AA599177 || 1471 || 106479	0.48	1	1.46	1.66	-0.52	-0.04	-0.04	0.65	1.23	-0.27	-0.72	1.2	0.57	0.7	2.61	1.18	-0.94	1.99	0.71	0.77	1.4	1.45	-1.19	1.17	-0.85	-1.09	0.97	1.72	0.23	0.58	0.56	-0.64	2.05	1.47	-0.26	3.1	0.09	0.93	0.47	0.1	1.71	0.12	0.82		1.34	1.37	1.64	1.47
IMAGE:510273	TncRNA || Trophoblast-derived noncoding RNA || AA053165 || 283131 || 106486		0.19	-0.9				0.25	-0.14		0.69	-1.9	1.91	-1.74	1.16	0.16	-0.38	0.27	0.76	1.89	0.23	0.53	0.12	-0.56	-0.09	1.09	-0.37	1.03	0.76	-1.75	-0.02	-1.07	-1.18	0.17	0.52	-0.4	0.71	1.16	1.45	-0.45	-0.62	1.11		-1.13
IMAGE:242037	SMOX || Spermine oxidase || H93328 || 54498 || 106491		-0.98	-1.56	0.27		-1.67	-0.84		-1.29	-2.09	-0.99	-1.36	-0.8	-2.19	-1.37			-2.52	-0.63	-1.88	-0.72	-2.29	-0.95	0.49	-1.25	-1.4	-1.35	-2.19	-0.15		-0.4	-1.01	-1.66	-1.81	-0.79	-1.89	-2.03	-2.27	-1.09	0.24	-2.8		-0.96		-0.16
IMAGE:344988	KRTHA3B || **Keratin, hair, acidic, 3B || W72909 || 3884 || 106495		2.33					1.41	-0.79	0.37	0.14		0.07		-0.02	0.64	-0.1		-1.05	0.12	-0.29	0.5	-1.08	0.53		0.36	-0.33	-0.41	-0.27	-0.1	0.3	-0.4	-0.22	-0.12	1.58	0.28		-0.84	-0.49	0.06	0.2			0.56
IMAGE:611075	HOXA1 || Homeo box A1 || AA173231 || 3198 || 106502									0.34	-0.77	-0.23	-0.93	0.1	-0.97	-0.39	-0.1	-0.44	-0.93	-0.07	-0.65	-0.24	-0.41	0.22			-1.27		-0.72	-0.1		0.29	-0.35	-0.46	-0.47	0.45	-0.37	-0.84	-0.75	-0.4	0.58	-0.63		-0.41
IMAGE:135791	|| Transcribed locus || R33355 || || 106504		-1.56					0.66	0.58	-0.34	0.74	1.5	-0.94	-0.01	0.06	-1.88	0.26	0.42	0.14	-0.43	0.05	0.14	-0.84	1.55	0.13	0.22	2.12	-0.98	-0.5	0.87	-0.48	-0.33	0.97	-0.47	-1.13	0.22	-1.23	0.4	-1.53	1.25	-0.34	-0.98		-0.31
IMAGE:502012	MS4A4A || Membrane-spanning 4-domains, subfamily A, member 4 || AA125975 || 51338 || 106515												2.19			2.58				2.57	2.93		3.73	2.87			2.16	2.81	2.28	0.92		3.46	2.31		1.34		3.52		1.74		1.15			1.72
IMAGE:842863	NDRG1 || N-myc downstream regulated gene 1 || AA486403 || 10397 || 106519	0.72	0.77	-0.09	1.07	1.54	-0.23	-0.75	0.85	0.86		1.48	2	0.96		-1.22	-0.25	3.13	0.02	-0.56	-1.16	-0.24	0		2.69	-0.03	1.37	0.92	1.37	-0.16	1.82	0.17	1.49	-0.12	-0.3	2.26	0.48	1.6	0.77	0.02	1.72	-0.29	0.98	2.22	0.42	0.14	0.47		-0.06
IMAGE:786078	POLE2 || Polymerase (DNA directed), epsilon 2 (p59 subunit) || AA448664 || 5427 || 106528	0.22			-1.69			-0.27	-0.8	-1.47	-0.59		-0.21	-0.67	-0.76	-1.41			-1.06	-0.58	-0.79	-0.5		-0.2		-1.52	-1.19	-1.09	-1.67	-0.95		-0.68	-0.77	-1.52	-0.29	-0.86	0.03	-0.14	-1.63	-0.89	-0.77	-1.06		-1.22	-1.94
IMAGE:346944	NRBP || **Nuclear receptor binding protein || W79308 || 29959 || 106535	2.8	1.46	1.66	1.17								0.17	2.82					3.88				3.04						4.19	-0.36	0.6				0.13		3.06	1.02	4.61		4.74	4.11		3.05	3.63	1.6	3.35		2.25
IMAGE:884655	GARS || Glycyl-tRNA synthetase || AA629909 || 2617 || 106548	-1.76	-2	-2.02	-2.03	-2.07	-0.95	-0.72	-1.42	-1.01	-1.38		-1.58	-0.34	-1.72	-0.98	-1.51	-0.01	-1.25	-1.28	-1.64	-1.34	-0.96	-0.37	-0.64	-1.62	-0.86	-1.77	-1.15	-0.06	-0.34	-0.87	-0.8	-1.05	-2.19	-0.89	-0.74	0.1	-0.85	-0.02	-0.03	-1.65		-0.76	-2.13	-0.21	-2.34	-2.31	-1.77
IMAGE:34204	TRIM9 || Tripartite motif-containing 9 || R24342 || 114088 || 106554								-2.31	-0.41	-1.88		-2.23		-2.54	0.7				-1.17	-0.39						0.28	-0.02		-2.32				-0.6	-1.04	-1.56	-2	-2.71	-2.11	-1.7	-1.6	-1.57		-1.85
IMAGE:111884	TCF7L1 || Transcription factor 7-like 1 (T-cell specific, HMG-box) || T84996 || 83439 || 106572		-0.18					0.07	-2.6	-0.07	0.74	2.03	-0.17	-0.82	-0.66	-1.64			-0.21	0.55	-0.28	-0.08	0.17	2.8			-0.42	-0.34	-0.42	-0.15		-0.02		0.49	-0.47	1.19			-0.9		-0.82	-0.61		0.6
IMAGE:897806	HIF1A || Hypoxia-inducible factor 1, alpha subunit (basic helix-loop-helix transcription factor) || AA598526 || 3091 || 106573	-0.87	-1.08	-0.48				-0.75		-0.22	-0.01	-0.27	0.43	0.01		-2.33	-0.96	-0.95	-1.01	-0.46	-1.2	-1.19		-0.96	-0.89	1.25	2.42	-0.81	-0.43	0.6	-1.48	-0.6	-0.28	-0.25	-0.99	0.63	-0.58	-0.67	-0.61		0.08			0.08	-1.24	-1.1			-1.07
IMAGE:127841	PKLR || Pyruvate kinase, liver and RBC || R08828 || 5313 || 106578		0.31					-1.02	-0.73	-0.18	-0.11	-1.07	-0.33	-0.35	-0.61	-0.64			-1.29	-0.01	-0.2	-0.62		-0.61		-0.53	0.53	-0.12	-1.58	0.1		-0.5	-0.04	-0.84	0.29	-0.03		-0.71	-0.93		-0.54	-0.79		-0.17					0.57
IMAGE:137063	IL1RAP || Interleukin 1 receptor accessory protein || R35902 || 3556 || 106605											-0.39	-1.46							-1.27	-1.82	-0.86		-0.89			0.12	-1.13		-0.25		0.31		-1.27	-1.26	-1.27				-1.63									0.05
IMAGE:814615	MTHFD2 || Methylenetetrahydrofolate dehydrogenase (NADP+ dependent) 2, methenyltetrahydrofolate cyclohydrolase || AA480994 || 10797 || 106620		-2.12	-0.6	-0.5	-1.98	-0.18	-0.98	-1.02	-0.19	-0.33		-1.28	1.3	-1.89	-1.21	-1.23	-0.85	-1.54	-1.18	-1.68	-1.1	-1.64	0.11	-1.16	-1.97	-1.34	-1.42	-1.28	0.06	-0.63	-0.6	-0.64	-2.09	-1.19	-0.44	-1.65	-0.32	-0.01	0.56	-0.46	-1.15		0.27	-2.6	0.11			-2.34
IMAGE:136235	GSTP1 || Glutathione S-transferase pi || R33642 || 2950 || 106621	-2.55	-0.21	-0.17	-2.61	0.71	-1.55	1.25	-2.3	0.1	-1.63	-0.33	-1.17	3.28	-2.2	-3.72	0.85		-1.09	0.95	-0.12	-2.13	-0.77	-0.08	-0.44	-1.58	-0.66	-2.73	-0.17	-1.32	-0.48	1.15	-1.56	-0.94	-2.25	0.3	-0.62	-2.47	-2.14	-0.46	-2.37	-1.52		2.58	-0.69	0.21		-0.92	0.21
IMAGE:120881	RAB31 || RAB31, member RAS oncogene family || T96082 || 11031 || 106624	-0.69	0.52	0.32	3.05				2.65	1.68	0.8		0.18	0.8	3.04	1.3	2.29		2.55	1.72	1.36	1.2	1.13	0.56	2.5	2.35	-0.25	0.84	2.63	0.62	0.64	1.13	1.82	2.21	1.16	0.96		1.74	2.87	2.21	1.65	0.62	2.25	1.4	1.1	-0.12	0.16		1.61
IMAGE:344759	CSTF1 || Cleavage stimulation factor, 3' pre-RNA, subunit 1, 50kDa || W72815 || 1477 || 106637	-0.29	-0.73	-0.6				-0.21		-0.27	-0.59		-0.08		-0.47	-0.76	-0.79	-0.65	-0.52	-0.39	-0.75	-0.96	-0.73	-0.66		-0.35	-0.04	-0.83		-1.09	-0.93	-0.45	0.9	-1.2	-0.39	-0.1	-0.71	-0.73	-0.76	-0.29	-0.42	-0.39		-0.08	-0.12	-0.67	-1.11		-0.41
IMAGE:322223	BSPRY || B-box and SPRY domain containing || W38021 || 54836 || 106646	0.82	1.94	1.63	1.68	2.22	1.08		1.6	1.48		1.74	1.35	1.92	1.83	1.85	2.3	0.84	1.29	1.33	0.77	0.96	-0.19	0.45		1.39	-0.22	1.26	1.31	2.08	1.39	1.82		-0.93	1.29	1.9	1.47	2.04	-0.41	2.2	1.53	0.73		0.1	0.32	-0.03	1.5	1.02	1.25
IMAGE:815774	SLA || Src-like-adaptor || AA485141 || 6503 || 106664	-1.21	-1.19	-0.81			0.78	0.14	-1.18		-0.35	-0.05	-0.85		-0.64	-1.09	0.16			0.1	-0.2	0.2		-0.31		-0.71	0.03	0.46		0.01			0.6	-0.08	-0.42	0.11	1.22	0.06	1.21		-0.49			0.34		0.19
IMAGE:741497	LCN2 || Lipocalin 2 (oncogene 24p3) || AA400973 || 3934 || 106668	0.22	-3.38			3.82	0.79	-1.25		-1.25	-3.03	-0.31	0.19		-4.22	-4.51		-3.09	-4.07	-3	-1.53	-1.02	3.45		-1.26	-2.67	-2.17	-1.9		-1.3	-1.09	-1.07	0.09	-2.04		-1.09	-2.46			-2.66	-3.34			-4.03	-2.54	-0.94			-0.56
IMAGE:156097	HLA-DQB1 || Major histocompatibility complex, class II, DQ beta 1 || R73128 || 3119 || 106670	0.68	2.84	2.56	2.34		3.32	4.53	3.81	4.25	4.29	2.82	3.96	3.01	3.85		4.55	4.12	5.37	2.88	3.96		4.24	1.18		2.55		3.71	4.46	2.16	4.58	3.33	2.59	3.59	2.53	3.4	5.46			3.32	3.5	3.93		4.74	2.11	2.6			0.41
IMAGE:79935	|| || T61475 || || 106674		1.3					0.28		0.8	0.39		2.99			0.72		0.59	0.08	0.08	0.32	-0.1		-0.47			0.58	-0.5	-0.26	-0.19	3.44	0.14		1.04	0.11	1.03		-0.27	1.06	0.53	-0.27	0.07		-0.41		0.99
IMAGE:842973	PA2G4 || Proliferation-associated 2G4, 38kDa || AA488332 || 5036 || 106684	-0.97	-1.96	-1.77	-1.37		-1.06	-1.04	-0.85	-1.2	-0.75	-1.38	-1.83	-0.54	-1.05	-0.61	-1.15	-1.57	-1.17	-0.78	-1.49	-1.28	-1.41	-0.93	-1.02	-1.38	-1.33	-1.14	-0.99	-0.77	-1.37	-1.19	-1.53	-1.92	-1.01	-0.89	-0.65	-1.24	-0.88	-1.25	-0.74	-0.22	-1.15	-0.03		-0.89		-1.61	-1.25
IMAGE:307660	FABP4 || Fatty acid binding protein 4, adipocyte || N92901 || 2167 || 106685				2.15			3.69								3.97			6.03	5.16	2.44	2.11	6.91	3.06			-0.75	2.32	4.28	1.38	6.62	1.87	1.15	4.33		0.81	8.47	1.27		5.26	2.44					2.56	3.63		2.51
IMAGE:282047	CBX5 || Chromobox homolog 5 (HP1 alpha homolog, Drosophila) || N48252 || 23468 || 106694			-0.75								0.77	-1.46			-1.43			-1.28		-0.05							-0.44	-0.59	-0.88		-0.43		-1.19	-1.47		-1.41	-1.1						-0.45		-1.51
IMAGE:324510	RSNL2 || Restin-like 2 || AA284277 || 79745 || 106710	-0.17	1.37							-0.37		-0.09	-0.91						-0.73	0.24	-0.26	0.15		1.92		-0.55		-1.01	-0.22			-0.39		0.14	0.32	1.11		-0.23	-0.57	-0.84	-1.18	-0.89		-0.2		-0.88
IMAGE:85805	RBP4 || Retinol binding protein 4, plasma || T72076 || 5950 || 106711	-1.12			-1.92			-1.5	-4.35	-0.8	-3.05		-2.07	-3.49	-2.71	-3.46	-0.6	-2.62	-2.52	-0.73	-2.52	-1.33	-2.43	-2.24		-2.85		-2.55	-2.93	-1.44	-2.53	-2.46	-2.18	-2.08	-1.48	-2.31	1.6	-4.8	-2.07	-1.71	-3.13	-1.54		-2.21		-3.03	-2.83		-0.03
IMAGE:781510	CITED1 || **Cbp/p300-interacting transactivator, with Glu/Asp-rich carboxy-terminal domain, 1 || AA431126 || 4435 || 106712		3.81					0.13	-2.08		0.74	-0.2	-0.48		-0.82	1.96				-0.15	-0.33	0.44		-0.69		0.39	0.06	-0.25		0.55		0.62		-0.26	-0.44	0.56	2.12			-0.57
IMAGE:201931	FLJ23259 || Leucine rich repeat containing 31 || H52445 || 79782 || 106716			1.78					0.93		1.63		2.59		-0.87		3.29			-0.51		-0.39					-0.46	-0.84		0.61		0.7	0.2	-0.33	-0.12	-0.53	2.12			3.01	1.01	1.27		-0.22
IMAGE:307328	ECHDC2 || Enoyl Coenzyme A hydratase domain containing 2 || N93470 || 55268 || 106719		2.83	1.69				1.24		1.46			2.77	1.64	1.8	1.75			3.36			1.65		2.04		2.15	1.52	1.64	2.24	2.99	1.63	1.6		1.11	2.04	0.93	1.97		3.76		4.38			1.01
IMAGE:290230	IRF8 || Interferon regulatory factor 8 || N62269 || 3394 || 106723		1.62	2.53							0.37		0.72			0.41		0.84		0.7	1.52	0.27					0.65	0.66	1.36	0.07		0.65	0.05	1.96	0.76	1.37		2.49	2.1		0.8			1.68
IMAGE:811840	RAB1A || **RAB1A, member RAS oncogene family || AA463630 || 5861 || 106725	0.4	1.26	0.57	-0.04				-0.42	0.41	-0.41		0.31	-0.17	0.49			-0.38		0.06	0.07	-0.18	0.98	0.46		0.37	-1.34	0.17		-0.25				1.2	0.48	0.26		0.28	0.36		-0.16	1.28		0.26	0.47
IMAGE:665658	MSX2 || Msh homeo box homolog 2 (Drosophila) || AA194037 || 4488 || 106726	1.41	0.97	0.1					-1.25	0.99			-0.95	2.7		-0.8		1.15	1.21	0.57	1.85	0.89	0.22				-0.61	-0.14	1.76	0.96	2.17	2.44	0.32	0.01	1.03	-0.44		1.46	-0.06		1.88			-0.95					0.7
IMAGE:469954	PRKCA || Protein kinase C, alpha || AA029890 || 5578 || 106729	-1.96	-1.93	-2.6			-2.04			-1.09	-0.94	-0.73	-1.36		-2.33	-2.07			-3.02	-1.45	-1.01	-0.89					0.95	-1.59	-2.14	-0.49		-1.56	-0.63	-0.97	-1.09	-0.5	-2.24	-2.86	-1.88	-1.58		-2.54		-2.12		-1.1			-0.28
IMAGE:503214	MKL2 || MKL/myocardin-like 2 || AA151572 || 57496 || 106741	1.08	1.57	1.63	0.63			0.45		0.78	1.32		0.73		1.55	2.58		0.21	2.5	0.78	1.73	1.31	2.11	1.02		1.75	1.31	1.29	2.29	0.53	1.06		0.82	1.37	0.9	0.53		1.36	0.91	1.16		1.73		0.95	1.91	1.38	2.36		0.89
IMAGE:144675	TLR3 || Toll-like receptor 3 || R76099 || 7098 || 106761	0.16														0.39					1.17	0.35					0.23			0.1		0.09			0.77	0.33		-0.59			-0.12			-0.16		-2.24
IMAGE:810445	VARS2 || Valyl-tRNA synthetase 2 || AA457123 || 7407 || 106769	-0.91	-1.44	-1.31	-0.85		-2.47	-0.23	-1.06	-1.66	-0.81	-0.47	-1.29	-0.61	-1.49	-1.22	-1.25	-1	-1.79	-1.16	-1.8	-0.89		-0.43		-1.22		-1.29	-1.5	-0.43	-1.07	-1.2	-0.35	-1.4		0.47	-1.56	-1.35	-1.6	-1.39	-0.95	-1.19		-0.29	-1.32	-1.19	-1.83	-1.06	-0.92
IMAGE:80796	IGLC2 || Immunoglobulin lambda variable 3-21 || T63045 || 3538 || 106773	-0.6	0.21	-0.65	-1.47	-1.27	0.1	2.88	-0.81	1.4	3.14	0.1	-1.93	-0.19	-0.03	-2.3	-0.11	1.11	2.26	-1.99	-0.66	-1.36	0.12	-4.13	0.7	-4.49	-1.06	-0.68	-0.97	-2.27	0.55	-0.84	-1.36	-1.39	-2.65	-3.61	1.35	0.58	2.4	-2.54	-1.2	-3.45		1.91		2.81	-2.51		-2.35
IMAGE:266312	ATP7B || ATPase, Cu++ transporting, beta polypeptide (Wilson disease) || N26536 || 540 || 106777	0.92			-0.92						-0.36		1.1	0.52	-0.24	0.12				0.38	0.64	0.24				0.47		0.78		0.88				-0.67	-0.19	-0.44		-0.55	-0.31	-0.15	-0.35	-1.29		1.82		1.64			1.02
IMAGE:811652	C10orf46 || Chromosome 10 open reading frame 46 || AA455033 || 143384 || 106786	-1.13	0.63	1.25	-1.05	-1.46	-0.14	-0.05	0.49	-0.66	0.49	0.21	-0.45	-0.43	0.49	-0.17	-0.13	-0.1	0.58	0.19	0.92	0.13	-0.66			1.34	0.71	-0.03	0.68	0.24	-1.47	0.07	0.54	-0.33	0.28		0.07		0.32	0.51	-0.1	-0.4		0.92	0.9	-0.1			0.24
IMAGE:786663	SYTL4 || Synaptotagmin-like 4 (granuphilin-a) || AA451888 || 94121 || 106800		3.48								-0.3	1.4	0.9							1.55	0.83	1.43	2.51	0.82		1.64	-1.06	0.95	1.78	0.53				1.45	1.7	0.26		1.38	1.92			2.29		0.2
IMAGE:128302	|| || R10451 || || 106806	0.67	0.04	0.73	-0.99	0.35	-0.5	-0.02		-0.36	-0.68	0.09	-0.52	1.23	0.14	0.2	-0.52	-0.04	0.31	-0.14	-0.04	0.56	-0.62	-0.76	-0.45	-0.19	0.13	1.2	0.31	-0.49	0	0.98	0.49	0.44	1.01	-0.14		-0.25	0.54	-0.14	0.11	0.68	0.16	1.49	-1.36	0.64	0.63	0.02	1.06
IMAGE:262920	H41 || Hypothetical protein H41 || H99695 || 55573 || 106807			-0.93				-0.96	-0.04	-0.71	-0.65	-0.47	-0.63	0.74	0.62	-1.27	-0.54	-2.05	-0.69	0.33	-0.95	-0.38	-0.2	-0.53	-1.81		2.03	-0.88	0.01	-0.82	-1.16	-0.49	-0.8	-0.56	0.02	0.03	-1.21	0.23	0.41	-0.21	-1.14	-0.77		0.13
IMAGE:767069	SORL1 || Sortilin-related receptor, L(DLR class) A repeats-containing || AA424516 || 6653 || 106809	1.43	0.86	1.32	0.13		0.78	0.11	-0.28	0.59	0.5	-0.67			1.66	0.16	1.14		1.44	0.05		-0.04			-0.69	1.07	-0.09		0.98	0.57	0.72	0.48	0.17	-0.13	0.25	0.36	0.51	0.29	1.48	0.52	0	1.01		0.13	1.07	0.79	1.2		0.39
IMAGE:83920	SLC43A1 || Solute carrier family 43, member 1 || T64312 || 8501 || 106824	-1.86						-0.59		-0.87			-0.83	-1.4	-1.71	-0.29			-0.8	-0.4	-0.2	-0.14	-0.99			-1.18	-1.15	-0.57	-1.08	-0.17		-0.92	-1.43	-0.73	0.07	-0.71		-1.74	-1.12	-1.32	0.08	-1.18		-1.76	-0.04	-0.51			-1.36
IMAGE:307304	STK38L || Serine/threonine kinase 38 like || N93455 || 23012 || 106833							-0.03	0.01		0.62		-0.56	1.03		-0.37		0.25		0.37	0.62	0.46	1.2	0.93		0.5	1.35	0.09	0.84	0.39	-1.35		0.67	-0.02	0.99	0.52		0.61	0.11	1.14	0.54	0.42		-0.3
IMAGE:814976	ZNF297B || Zinc finger protein 297B || AA465708 || 23099 || 106838		-0.27						-0.98	-0.43	-0.5	-0.02	-0.61	-0.06		-0.46			-0.39	-0.29	-0.27	-0.29	-0.45			-0.49	0.05	0.09	0.15	0.29		-0.44	-0.78	-0.72	0.09			-0.05	-0.53	-0.45	-0.21	-0.05		0.17
IMAGE:812033	GPC1 || Glypican 1 || AA455895 || 2817 || 106839		-1.83	-2.08					-2.16	-0.62				-1.08	-1.76		-0.89	-0.9	-0.53				-0.68	-0.58	-0.29	-1			-1.49		-0.15						-0.69	-1.04	-0.24	-0.25	-1.19	-1.7		0.56
IMAGE:140197	NRN1 || Neuritin 1 || R66101 || 51299 || 106847	-0.88	-0.57	1.19				-0.08	-0.58	1.48	-1.8	-0.78	0.87	-1.38	-1.15	-1.64		2.26	0.86	-0.33	-0.2	0.44	1.89	-1.07		-0.93	1.47	-0.08	1.6	0.86		-0.74	-0.61	1.34	-0.08	2.59	2.28	0.73	0.15	1.31	1.25	-0.98		-2.19	-0.97				0.01
IMAGE:71432	MST1 || Macrophage stimulating 1 (hepatocyte growth factor-like) || T47812 || 4485 || 106851		-0.57	-2.27					-1.16	-1.14				-1.58	-0.43		-1.4	0.11	-1.17			-0.3	-1.2		-0.91	-0.86			-0.21	-0.05				-0.51	0.43	0.07	-1.05	-2.47	-1.36	-0.97	-1.3	-0.57		-0.64		-0.05	-0.23	1.26	-0.07
IMAGE:687289	MSI2 || Musashi homolog 2 (Drosophila) || AA235112 || 124540 || 106863		-0.09	0.21						-0.59	-0.49		0.53		1.69	0.3	-0.46			0.23		0.64		0.34		0.44	0.18	0.07	1.07	-0.31				-0.35	0.46		-0.34	-1.01	2.33	-0.13	-0.36	0.24		0.34	2.19
IMAGE:595238	TMEM30B || Transmembrane protein 30B || AA173325 || 161291 || 106871		2.63	1.68					0.13	0.75			3.05		1.89	1.88		1.13	1.61		1.59	1.31	1.8			1.81	0.02	1.86	2.2	0.59	1.11			0.81	0.43	0		0.38	1.86	1.35	2.15	0.47		1.09
IMAGE:41739	DKFZp761B107 || Hypothetical protein DKFZp761B107 || R52679 || 91050 || 106872		0.82	0.97					0.97	1.43	1.25		0.92	1.39	1.63	1.04				0.15	0.89	0.85	-0.02			1.11		0.46	1.02	1.71	1.7	1.23		1.22	1.24	0.74	1.52	1.05	1.63	1.93	3.13	1.2		1.56
IMAGE:502287	EMB || Embigin homolog (mouse) || AA156781 || 133418 || 106873		0.36	2.1				-0.09	-1.41	-0.11	-1.02	-1.07	1.06	-2.2	0.09	-1.66	-0.01		1.48	-0.61	0.16	0.1	1.42	-1.48	0.39	-0.63	-1.3	0.56	0.86	-0.43	-0.28	-1.02	-0.36	0.33	0.7	-0.47	1.04	-0.89	0.41	-1.14	-1.24	1.12		-0.1
IMAGE:261194	CaMKIINalpha || Calcium/calmodulin-dependent protein kinase II || H98215 || 55450 || 106874	0.1	1.88	0.23	0.73		0.78		0.17	1.2	1.8	-0.6	0.23		0.92	0.92	0.66	-0.45	0.1	0.33	1.3	0.07	2.13	1.88			-1.55	1.85	1.37	0.05	1.02	1.75	1.67	0.12	1.17	-0.63	1.49	1.26	1.56	-0.19	0.9	2.05		1.64	1.03	0.78	1.77	0.87	0.64
IMAGE:122394	GNA15 || Guanine nucleotide binding protein (G protein), alpha 15 (Gq class) || T99302 || 2769 || 106877	-1.2			-1.03				-1.31	-0.66		0.45	-1.26		-1.38	-1.09		-1.6		-2.01	-1.34	-1.28		-1.15		-0.61	-0.52		0.03	-2.25		-1.75	-2.61	-1.18	-1.1	-0.92	-0.55		-1.02	-1.51	-0.72	-1.1				-0.7			0.31
IMAGE:343343	EGFL5 || EGF-like-domain, multiple 5 || W67981 || 1955 || 106887		2.49		1.43		2.08	0.26	0.96	1.04	1.48		0.19	2.2	1.94	2.82	1.57	0.88	2.62	2.18	1.44	1.64	1.79	0.46		1.7	0.96	1.05	1.73	2.38	0.18	1.13	0.76	0.48	1.75	0.22	2.08	2.28		0.81	1.78	1.91		3.21		1.26	1.86	1.72
IMAGE:245235	RORA || RAR-related orphan receptor A || N76608 || 6095 || 106892		0.51	0.37				-0.12	-0.3	0.71	0.47		1.16	1.13		0.81		-0.21		1.02	2.38	1.55	1.52	-0.75		1.14	0.99	1	2	0.04	0.18		0.12	0.91	1.75	0.81		0.92	0.97	0.91	0.85	0.83		0.03
IMAGE:814119	DHX8 || DEAH (Asp-Glu-Ala-His) box polypeptide 8 || AA465387 || 1659 || 106900	-0.84	-0.33	-1	-0.88		-0.01	-0.82		-0.84	-0.21	-0.14	0.07	-1.09		-0.34		0.11	0.18	-0.33	-0.15	-0.14	-1.37	-0.53		-0.57	-0.18	0.27	-0.11	-0.32	-0.54	-0.64	-0.55	-0.55	-0.07	-0.1		-0.62	-0.45	-0.58	-0.79	-0.3		0.14	0.14	-1.06	0.58	-0.4	-0.21
IMAGE:525246	ITGA2 || Integrin, alpha 2 (CD49B, alpha 2 subunit of VLA-2 receptor) || AA069027 || 3673 || 106908	-1.98							-0.83	-1.66	-1.56	-0.11	-1.47	-1.67	-0.88	-2.98	-0.6		-0.95	0.34	-0.29	0.79	-0.84						-0.33	-1.1			-1.34	-0.66	-0.47	0.9	-2.02	-0.53	-1.85	-1.79	-0.61	1.77		-2.46					-0.33
IMAGE:248463	HBZ || Hemoglobin, zeta || N59636 || 3050 || 106911									-4.51	-5.4				-5.32			-4.97		-4.52		-4.24				-4.04		-4.91	-5.58	-5.16			-4.86	-5.5	-2.9	-5.14	0.47		-7.21	-5.19	-6.16	-4.83		-4.96		-4.45			-3.72
IMAGE:302286	WNT2 || Wingless-type MMTV integration site family member 2 || N78828 || 7472 || 106917							0.63	-1.03	1.3	0.29		-0.08	-0.34		0.71		0.51		0.45	0	0.45		0.73		-0.26	-0.95	0.78	-0.29	0.14	0.96	0.42	0.39	0.55	0.1	0.21	-0.61	-0.29	-0.28		0.52	0.12		0.54
IMAGE:745503	ZNF9 || Zinc finger protein 9 (a cellular retroviral nucleic acid binding protein) || AA625995 || 7555 || 106922	-1.34	-0.48	-1.42	-1.53		-0.14	-0.93	-0.4	-0.63	-0.29	-1.16	-0.38	-0.4	-0.13	-0.33	0.31	-1.13	0.17	-0.02	0.07	0	-0.34	0	-1.45	-0.27	0.58	-1	0.15	-0.32	-1.32	-0.36	-0.89	-0.18	0.12	0.38	-0.59	-0.48	0.45	-0.34	-0.13	-0.45	-0.8	0.69	0.04	-0.03	-0.45	-1.34	-0.4
IMAGE:141589	|| Transcribed locus, strongly similar to NP_115887.1 PEPP subfamily gene 2 [Homo sapiens] || R69071 || || 106945	-2.89									-2.62		-2.52			-3.03					-2.2	-1.25					-1.8	-1.57	-3.54	-0.95		-1.93		-3.13	-3.04	-1.02			-3.19	-2.1	-3.24			-2.3		-2.87
IMAGE:43833	DGKG || **Diacylglycerol kinase, gamma 90kDa || H05774 || 1608 || 106947	0.03	2.27		-0.41		-1.22		-0.44	-0.45	-0.56	-1.29		-0.99	-0.46		-1.2	-0.44	-1.09	-0.2		-0.29	-1.48			-0.59	-0.62	-0.26	-0.88	-0.03	-0.78	-0.6	-0.54	-0.95		0.08	-0.71	-0.61	-0.95	-0.37	-0.4	-0.72		-0.04	-0.86	-0.67	-0.86		-0.67
IMAGE:328868	CD44 || CD44 antigen (homing function and Indian blood group system) || W40475 || 960 || 106958		0.4	-1.21	-0.68		-0.78	-0.9		-1.31	1.93	-0.02	-0.62	-3.03	0.54	-0.97		-0.73	-0.72	-0.19	-1.32	-1.53	-0.26	0.72	-1.14	0.8	1.46	-2.64	-0.15	1.26	-1.85	-1.27	-2.52	-0.23	-1.81	-0.26	-1.17	0.96	-0.22	-0.05	-1.62	-0.42		-0.94	-1.8		-0.77
IMAGE:360029	NAALADL2 || N-acetylated alpha-linked acidic dipeptidase 2 || AA035704 || 254827 || 106972		-2		0.56					0.37				0.65	0.96									0.38			-0.83			0.07	0.01				-0.1		0.15	0.84	0.8	0.65	-0.13			0.34		0.04			0.95
IMAGE:127230	NDUFA5 || NADH dehydrogenase (ubiquinone) 1 alpha subcomplex, 5, 13kDa || R08184 || 4698 || 106980	0.28	2.32								0.46		1.17		1.08	0.89		0.38		1.13	2.12	0.85					0.4	-0.26	0.99	1.03			1.18	1.28	2.5					0.92	1.04	0.52		-0.06		0.61
IMAGE:126650	RAMP || RA-regulated nuclear matrix-associated protein || R06900 || 51514 || 106982									-0.96	-0.61	-0.2		-0.07	-1.28	0.37				-0.99	-2.7	-0.32		-0.2		-0.65	0.23	-1.05	-1.35	-0.08	-1.32	-0.69	-0.86	-2.32	-0.1	0.26	-1.62		-1.59		-1.45	0.06		-0.52
IMAGE:841470	CTSH || Cathepsin H || AA487231 || 1512 || 106983	0.46	0.81	0.94			1.4	1.69	1.2	2.05	1.96	0.81	3.37	0.93	0.81	2.14	1.5	0.54	2.37	0.54	0.72	1.48	2.01			0.9	0.21	1.44	1.7	2.39		1.88	1.64	1.13	1.17	1.26	3.13	0.11	1.98	1.73	1.82	1.75		1.33	1.41	2.04	0.74		0.88
IMAGE:788832	GDF15 || Growth differentiation factor 15 || AA450062 || 9518 || 106984	0.18	-0.48	-0.2	0.81	-0.69	-0.89	-0.02	-0.53	-1.89	0.29	-0.6		-0.79	-1.9	0.09	-2.23	-0.02	-1.88	-0.03	0.28	1.34	-1.77	0.59	-2.23		0.82	0.58	-1.54	-0.18	0.64		0.2	-0.07	0.56	1.51	-1.92	-1.8	-1.79	-2.52	-1.76	-1.16		-0.96	0.09	-0.05	-0.7		-0.33
IMAGE:769676	GSTZ1 || Glutathione transferase zeta 1 (maleylacetoacetate isomerase) || AA428334 || 2954 || 106988	-0.03	-0.61	0.9	-0.45		-0.59	-0.32	-0.97	-0.14	-0.16		0.75	1.48	-0.06	0.35	-1.19	-1.17	-0.05	0.37	0.51	0.24	-0.72	-1.21			-0.83	-0.19	-0.71	-0.01	-0.47	-0.25	-0.73	-0.67	0.45	0.07		-2.02	-1.19	-0.16	0.07	-0.64		0.43	1.1	-0.18	0.19	0.75	0.09
IMAGE:203275	RFC4 || Replication factor C (activator 1) 4, 37kDa || H54751 || 5984 || 106989	-0.85	-0.89	-0.12	-1.6		-1.55	-0.03	0.12		-0.69		-0.52			-0.28	-0.63	-0.43		0.22	-1	0.06		0.38	-0.89	-1.29	0.96	-0.77	-1.22	-0.63	-1.66	-0.65	-0.7	-1.26	-0.68	0.15	-1.06				-0.69		-1.52	-0.23	-1.87	-0.64	-2.11	-1.73	-1.29
IMAGE:309496	WHSC1L1 || Wolf-Hirschhorn syndrome candidate 1-like 1 || N99253 || 54904 || 106995		-0.08	-0.75					2.03	-0.11				0.6	0.65	-0.57			0.78	-0.13	0.38	1.24		-0.03	-0.16		0.93		0.62	-0.41	-0.29		-0.41	0.33	0.88	0.59	-0.38	0.16	0.83	0.06	0.3			0.49
IMAGE:21920	|| **MRNA full length insert cDNA clone EUROIMAGE 21920 || T64780 || || 106999										-0.13								-1.35	0.07		-0.04		-0.01		0.21	0.54		-0.95	-0.16		1.02		0.39	0.36			-0.88	-1.22					-0.78
IMAGE:399898	CSPG2 || Chondroitin sulfate proteoglycan 2 (versican) || AA722599 || 1462 || 107000	0.26	0.45	1.05	2.24		0.92		0.93	1.87				0.32	1.28		2.15		1.95		-0.14	0.47			1.96				1.6		1.02				0.29	1.43	1.32	1.15	0.8	1.74	1.95	0.66		0	-1.47	-0.4	-0.87	0.92	1.23
IMAGE:1631863	HLA-DQB2 || Major histocompatibility complex, class II, DQ beta 2 || AI004331 || 3120 || 107005							3.71	2.9	3.76	3.8	2.6	3.4	2.79	3.6	2.72	3.99	2.81	5.44	2.72		1.62	3.78		4.4	3.27		2.98	4.42	1.92	3.75	3.06	1.52	2.92	1.51	3.38	5.87	3.51	4.46	3	3.45	4.13		4.54
IMAGE:264146	MAK3 || Mak3 homolog (S. cerevisiae) || N20593 || 80218 || 107015		-1.03	0.16				-0.2	-0.41	-1.16	-0.57	-0.97	0.16	-0.74	-0.67	-0.57	-0.61	-0.64	-0.81	-0.04	-0.28	-0.75	-0.81	0.51	-2.39	-0.63	1.02	-1.38	-0.44	0.2		-0.55	-0.84	-0.82	-0.9	0.57	-1.81	-0.29	-0.71	-0.6	-0.44	-1.11		0.81
IMAGE:810305	|| CDNA clone IMAGE:5243069, partial cds || AA463961 || || 107025		1.52	-0.43		0.07				-0.17	-0.55		0.42	-0.34		0.01		-0.44	0.58	0.31	0.28	0.7		-0.45			0.29	1.21	0.98	0.34			3.14	1.61	0.34	-0.02	0.46	0.07	0.47		-0.33	0.56		-0.39	0.7		1.06
IMAGE:815239	ARHGEF1 || Rho guanine nucleotide exchange factor (GEF) 1 || AA481277 || 9138 || 107030	0.39	-0.09	0.58	0.44	-0.74		-0.12			-0.04	-0.37	-0.59			-0.19		-0.1		-0.66	-0.11	-0.05		-0.63		-0.22	1.61	-0.45		-0.37		-0.69	-0.39	0.07		0.18							-0.95		0.45		-0.04
IMAGE:293859	TUSC3 || Tumor suppressor candidate 3 || N95121 || 7991 || 107031	-1.82	-0.42	0.79	-0.29	0.07	-0.52	-1.45	-0.6		0.07	-0.66	1.77	0.4	-0.15	-1.61	-0.08	-0.12	-0.15	-0.1	-0.45	0.6	-0.39	0.62	0.18	1.09		-0.54	-0.45	-0.5	-1.61	-0.21	3.09	-0.45	0.43	0.82	-0.51		-0.84	-1.23	-0.69	1.26		-2.84	-1.52		0.03	0.93	-0.45
IMAGE:855745	|| Isolate RA129-G5-3.fa immunoglobulin heavy chain variable region || AA663981 || || 107038	4.21	4.54		2.85		4.61	7.84	6.51	5.29	7.34	6.34	3.14	4.88	5.36	5.16	6.22	6.59		3.79	4.32	3.98	6	4.6	6.36	1.46	3.99	4.97	4.63	1.97	6.14	4.69	4.68	4.89	2.91	2.86	6.86	6.53	6.46	4.3	4.46	2.1		5.67		3.85	3.27		2.57
IMAGE:740554	RDX || Radixin || AA477165 || 5962 || 107042	-1.94	-1.26	-0.63			1.77	-0.11	-1.43	-0.59	0.13	0.33	-0.41	-0.53	-0.48	-1.78		-1.53	-1.65	-1.08	-0.34	-1.35	-0.1	-0.17		-0.4	0.68	-1.36	-0.93	-0.85	-1.17	-1.02	-0.6	-0.36	-1.19	0.37	-1.32	-0.79	-0.26	-0.93	-0.84	-1.14		-0.02		-1.2			-2.67
IMAGE:66728	FECH || Ferrochelatase (protoporphyria) || T64893 || 2235 || 107043	-2.05	0.61	0.86	-1.11				0.37	-0.05	1.16	-0.55	-0.14	0.28		0.42		-0.09		-0.11	0.29	-0.28	-1.11	0.81		0.54	0.1	0.11	0.43	-0.12		-0.09	-0.47	0.26	0.26	0.96	-0.79	0.05	1.08			-0.14		0.65	0.41	-0.73			-0.24
IMAGE:897529	FLJ20920 || Hypothetical protein FLJ20920 || AA489586 || 80221 || 107045	2.33	0.59		0.47		-0.12			0.54	-0.25		0.51	1.18	0.72	0.01	-0.26	-0.2	1.56	0.46	1.68	-0.03	0.97	-1.39	0.35	1.88	-1.4	-0.16	0.63	1.44		1.31		0.45	1.52		0.71		-0.83	1.44	2.1			0.55		-0.52	1.79
IMAGE:357681	NCF4 || **Neutrophil cytosolic factor 4, 40kDa || W92603 || 4689 || 107072	-0.07								1.33	-0.15	-0.53	-1.11	-1.83	-0.41	-1.66	0.44	-0.89		0.03	0.18	-0.33	1.73					-0.61	2.03	-0.1				1.98	0.4	0.68	2.75	-1.08	-0.07	-0.8	-0.85	1.29		0.04		0.42
IMAGE:813266	FHL1 || Four and a half LIM domains 1 || AA455925 || 2273 || 107074	0.71	-1.15	-1.8				-1.62	-3.33	-0.86	-2.43		-2.29	-2.81	-1.96	-3.09	-0.22	-1.42	-1.94	-0.6	-2.49	-1.22	-0.16	-1.76		-2.75	-2.32	-2.42	-0.87	-0.95	-1.68	-1.56	-1.7	0.46	-1.05	-2.52	1.3	-3.08	-2.28	-1.09	-1.82	-0.88		-2.27		-2.13			0.28
IMAGE:128143	PON1 || Paraoxonase 1 || R09781 || 5444 || 107078	0.36									-0.46		0.83		-0.26	-0.19				0.42	0.38	0.57					-0.18	0.33	-1.59	0.56				0.66	0.24	0.3				0.67	-0.64			-0.07
IMAGE:754040	|| CDNA FLJ31626 fis, clone NT2RI2003317 || AA479060 || || 107088			0.29	-1.06	-2.69	-1.78	-0.94		-1.29		-0.31	-0.68	-0.69		-0.84	-0.74	-1.24	-1.38	-0.78	-1.09	-0.31	-1.8	-0.9			0.41		-1.6	-0.65		-0.98			-0.97	-0.43	-1.31	-0.58	-1.26	-1.01	-0.65	-0.72		-0.87	-1.32
IMAGE:323238	CXCL1 || Chemokine (C-X-C motif) ligand 1 (melanoma growth stimulating activity, alpha) || W42723 || 2919 || 107093				-1.18		1.25			-0.15	0.99		0.29						-1.77	-0.69	-1.5		2.97	0.03			0.13		-1.48	-1.48		-0.98	-1.44	-0.8	-0.66	1.04	-1.01	-2.46	-1.75		-1.57	-0.54		-1.84					-0.26
IMAGE:282907	RYR3 || Ryanodine receptor 3 || N45123 || 6263 || 107119	-1.5			-2.31					-0.58		2.06							-0.38	-0.49	-0.33	-0.18		1.32			-0.31			0.55		0.64		0.18		0.8	-0.19	-0.78			-0.63	-0.48				-1.95			-1.03
IMAGE:484535	AOC3 || Amine oxidase, copper containing 3 (vascular adhesion protein 1) || AA036974 || 8639 || 107124	1.81	0.16	0.43	0.05			-0.05	-0.89		-0.46	-0.31	-0.24			-0.37	1.44	-0.71		-0.22	-0.83	-0.37		0		-0.58	-0.34	-0.41		-0.68		-0.95	-0.53	-0.05	-0.67	-0.32	3.28								0.31	1			1.81
IMAGE:897673	PGD || Phosphogluconate dehydrogenase || AA598759 || 5226 || 107126	-2.17	-2.1	-2.49	-0.94	-2.01	-0.58	-1.46	-0.3	-0.8	-0.33	-1.76	-0.67	-0.73	-1.38	-1.59	-1.91	-1.47	-1.95	-2.58	-1.39	-1.2	-2.43	-0.82	-1.7	-2.35	-0.03	-1.81	-1.36	-0.72	-1.66	-0.73	-1.16	-1.6	-0.63	-0.45	-1.74	-0.57	-1.37	-0.18	-1.14	-1.16	-2.94	0.29	-1.28	-1.45	-2.05	-2.24	-1.56
IMAGE:726779	CNN1 || Calponin 1, basic, smooth muscle || AA398400 || 1264 || 107127	0.13	1.52	-0.67	-1.27			-0.34		0.31	-1.51		-0.59		-0.29	-1.26			-0.25	-0.21	0.18	0.76	-0.12				-0.63	-0.96	0.95	0.3		0.08	0.99	2.61	-0.51	-0.25	0.29	-1.1	-0.5	0.89	0.34			-0.98	-1.34		0.26		0.04
IMAGE:809627	NRIP1 || Nuclear receptor interacting protein 1 || AA458503 || 8204 || 107134	0.55	2.4	-0.01	1.87		0.69	0.04	1.15	0.86	0.44		0.03	0.22	1.44	1.5	1		0.99		1.35		1.36	0.55		2.24	1.47	1.03	0.91	0.26			1.2	0.45	0.49	0.72		0.84	1.14	-0.05	1.59	0.3		0.47	2.43	-1.14	2.44	1.68	-0.13
IMAGE:1472152	IGHG1 || Immunoglobulin heavy constant gamma 1 (G1m marker) || AA873578 || 3500 || 107143							6.49		4.13	7.13		2.97	3.83	5.46	3.18	5.11	5.33	5.66	1.3	3.19	2.41	3.95	3.08			3.67	2.82	2.43	3.09			2.54	4.13	2.12		3.33			3.46	2.91	1.72
IMAGE:81229	EMP2 || **Epithelial membrane protein 2 || T57082 || 2013 || 107146		1.06	1.95				0.57	1.2	1.08	2.16		0.18		2.19	1.62			1.92	1.47	1.82	1.67	1.91	0.34		2.71	-1.24	2.45	2.08	0.96	1.13		1.68	0.96	1.03	0.08	1.5	1.09	1.08	1.42	1.78	0.66		1.55
IMAGE:344243	UCK2 || Uridine-cytidine kinase 2 || W69906 || 7371 || 107148	-1.28	-1.18	-1.63	-0.72		-0.68	1.46	0.11	-0.68	0.18	-0.65	-0.79	-0.2	-0.97	-0.59	-1.27	0.03	-0.92	-0.46	-1.25	-1.04	-1.76	0.48	-0.82	-1.53	-0.3	-1.07	-0.7	-0.69	-1.31	-0.97	-1.19	-1.69	-0.55	0.76	-2.02	-0.54	-0.53	-0.22	-0.68	-0.58		-0.41	-2.53	-1.1	-1.77		-0.72
IMAGE:321492	TNPO1 || Transportin 1 || W32511 || 3842 || 107149	-0.83	-1.04	0.73	-0.39	-0.04	0.08	-1.48	-0.29		-0.51	-1.17	0.14	-0.01	0.07	-1.29	0.08	-1.06	-0.9	-0.33	-0.2	-0.11		-0.25		-0.79	0.17	-0.48	0.03	-0.45	-0.81	-0.65	-0.35	-1.1	-0.18	0.29	-1.07	-0.7	-0.83	-0.2				0.11	-0.02	-1.21	-0.24	-0.47	-0.9
IMAGE:742685	DAB2 || Disabled homolog 2, mitogen-responsive phosphoprotein (Drosophila) || AA400292 || 1601 || 107150		1.05	0.24						2.39			1.09	0.19	1.07			0.54	2.15	0.69	1.17	0.45	3.25	-0.19			0.39	0.17	1.66	0.52	0.6	1.47	0.31	2.56	0.15	0.22	3.5	0.51	0.37	0.92	0.71	0.84		-0.39
IMAGE:471196	ITM2C || Integral membrane protein 2C || AA034213 || 81618 || 107168	-1.93	-0.97	-1.44	-1.64		-1.19	-0.2	-2.07	-0.44	-0.5	-0.1	-0.38	-2.63	-1.36	-3.9	-0.77	-2.13	-0.6	-1.69	-1.42	-1.54	-1.8	-3.26	-1.43	-2.56	-1.52	-1.92	-1.48	-0.73	0.05	-1.83	-0.82	-0.73	-2.72	-0.94	-1.02	-1.39	-0.55	-1.01	-0.99	-2.32		-0.02	-2.22	0.2	-2.9	-0.62	-1.28
IMAGE:770212	CHI3L1 || Chitinase 3-like 1 (cartilage glycoprotein-39) || AA434048 || 1116 || 107178	1.96	3.06				1.54	0.52			0.12	1.68	-0.82	0.24		-0.79	3.89	-0.36	2.56	-0.53	-0.56	-0.43	3.92	0.75	2.53	-1.04	-0.54	-1.36	2.25	-1.06	4.62	-0.51	-0.7	-0.31	-0.87	2.37	3.78	2.3	1.9	1.69	0.2	4.34		2.09		1.65			1.71
IMAGE:754033	LZTFL1 || Leucine zipper transcription factor-like 1 || AA479063 || 54585 || 107179				0.41		0.17	-0.48	0.84	1.53			0.2	0.77	0.16	0.85	0.85	0.21	0.87	1.27	1.74	1.06	1.82	0.33		1.21	1.77	0.25	0.98	1.95	-0.46	1		1	1.37	0.84	1.5	0.73	-0.14	0.54	1.13	0.68		0.01	0.8		0.59	0.17
IMAGE:813630	PIM1 || Pim-1 oncogene || AA453663 || 5292 || 107180	-0.68			-1.22		1.48	0.08		-0.81	-0.04	0.49	-0.34			-0.31				-0.23	-0.2	-0.03		-1.38			0.46	-0.33		0.01				-0.15		0.24			-1.13					-1.24		0.23			0.21
IMAGE:40100	PLEKHA6 || Pleckstrin homology domain containing, family A member 6 || R54589 || 22874 || 107193		1.84	-0.33							1.66	1.94	1.18	0.34	2.42			1.68	1.82		2.3	1.25					-1.14	0.74	2.03	1.17	2.56	-0.48		-0.04	0.47	2.45		2.35	1.38	2.29	1.63	1.24		0.42
IMAGE:810603	FLJ14525 || Hypothetical protein FLJ14525 || AA464028 || 84886 || 107204	0.66	0.45	-0.18		2.34		0.67	0.74	1.09	1.56	2.38	0.45	2.48	0.58	1.07		2.02	1.1	1.22	0.65	-0.01	0.3	2.38		1.45	2.27	1.13	0.94	0.48	1.49	1.19	0.77	1.53	0.83	3.64	0.81	0.41	-0.09	1.36	1.27	1.27	0.13	1.04	-0.82	0.2	0.38		0.57
IMAGE:781362	PLEC1 || Plectin 1, intermediate filament binding protein 500kDa || AA448400 || 5339 || 107211	0.41	0.9	0.2	0.37	0.33	0.03		0.69	0.22			0.23	-0.42	0.46	0.9	1.02		0.59		0.59	-0.03	-0.03		0.55	0.91	0.3		0.66	0.73	1.02			0.58	0.39	0.28	0.63	0.29	0.29	0.66	0.43	0.77	2.7	1.64	0.42	0.37	0.31	0.44	0.58
IMAGE:784285	|| CDNA FLJ26539 fis, clone KDN09310 || AA447503 || || 107216							-0.16		1.26	1	0.38	-0.66		0.4	-1.61				0.36	0.01	0.53	2.3			0.36	-1.23	-0.37		-0.39		0.45	-0.3	2.48	-0.4	-0.23	1.81	0.22	-0.15	1.11	0.35	-0.12		-0.78
IMAGE:770570	TXNRD2 || Thioredoxin reductase 2 || AA434130 || 10587 || 107222		0.55	-0.14	0.14		-0.36			-0.42			-0.62			0.45			-1.93	-0.57	-0.29	-0.28		0.04		-0.15		-0.37	-1.05	0.3				-0.1	0.41		-1.35	0.1			0.15	-0.75		0.14		-0.39
IMAGE:240518	SERPINA6 || Serine (or cysteine) proteinase inhibitor, clade A (alpha-1 antiproteinase, antitrypsin), member 6 || H90764 || 866 || 107223									-0.41	-0.47	-0.36	-0.64			3.26		-1.23		0.31	-0.65	-0.32					-0.05	-0.83		-0.28				-0.63	-0.54	-0.69			-0.66					-1.15
IMAGE:668685	IGFBP1 || Insulin-like growth factor binding protein 1 || AA233079 || 3484 || 107225	-1.25		-1.99	-1.64					-2.92			-1.58	-3.96	-3.21				-4	-1.77	-2.11	-2.37		-1.98			-2.32	-2.1	-3.48	-1.07	-4.55	-2.78	-2.43	-2.81	-2.56	-0.82	-4.01	-4.67	-4.45		-4.22	-3.5		-3.12	-1.86	-0.39			0.36
IMAGE:80633	TLR2 || **Toll-like receptor 2 || T57791 || 7097 || 107232	1.26								1.81	2.37	3.98	1.75	1.21	1.77			1.57		1.34	1.44	1.01				1.09	1.66	1.73	1.34	0.88		2.27		1.91	1.11	1.91		2.56	1.92	1.16	1.48	2.27		1.07		1.27			0.66
IMAGE:83011	RPS4Y1 || Ribosomal protein S4, Y-linked 1 || T69468 || 6192 || 107245		-1.47	-1.28				-0.24			-0.58	-1.3	-0.91			-0.47		-0.4		0.32	-0.58	-0.86		0.57	0.41	-0.83	-1.2	-1.23		-1.44	1.36	-0.5	-1.36	0.95	-0.49	-0.79				-0.83				0.3
IMAGE:770267	|| Transcribed locus || AA434256 || || 107247		0.32	0.47				-2.27	-0.65	-1.17	-0.81	-1.78	-1.47	-0.24	0.09	-0.23	-0.58		-0.47	0.35	-0.05	-0.06	-0.5	-0.3	-0.76	-0.94	-3.86	-1.2	-0.08	0.32	-0.37	-0.91	-0.35	-1.6	-0.03	-1.72	-0.37	0.93	-0.88	-1.37	-0.55	-0.43		0.6
IMAGE:502396	|| || AA156946 || || 107249	1.92	0.74	-0.35	2.54	2.04	1.15	1.42	1.6	1.36	1	1.52	0.3	0.3	0.02	-0.53	0.69	1.53	1.18	0.82	-0.01	0.88	2.17	-0.33	1.27	0.74	1.15	0.91	0.71	-0.54	1.27	0.75	0.48	1.49	0.1	0.91	1.35	0.81	0.05	1.06	0.45	0.59	0.27	0.73		-0.07	0.48	1.9	1.6
IMAGE:795738	GNG10 || Guanine nucleotide binding protein (G protein), gamma 10 || AA460286 || 2790 || 107253	0.16	-0.33	-0.35	-0.17	0.73	-0.36	0.12	0.04	0.35	0.34	-0.52	0.45	0.57		0.73	0.1	-0.21	0.97	0.91	0.48	0.9	0.7	0.02	0.64	0.57	2.64	0.94	0.97	-0.5	-0.86	0.36	-0.16	0.83	1.18	0.58	0.71	0.07	-1.01	0.08	0.14	0.87	0	1.13	0.48	0.36	-0.22	-0.65	-0.87
IMAGE:786609	COL12A1 || Collagen, type XII, alpha 1 || AA478481 || 1303 || 107265	1.93	0.49	1.1	2.5			1.34	2.67	3.04	1.49	3.57	-0.32	2.34	2.89	1.37		3.5	4.96	3.1	2.22	2.51	3.58	0.93	4.08	2.03	-0.5	1.79	3.46	2.18	1.94	1.74	2.81	3.73	1.76	1.32	2.85	3.44		2.98	3.96	1.29	2.8	1.22			-0.22		3.02
IMAGE:772437	PHLDB1 || Pleckstrin homology-like domain, family B, member 1 || AA405486 || 23187 || 107266	0.56	1.32	0.98	1		-0.18		0.01	1.91				1.15			1.92					1.08	0.69	-0.78					0.94	0.5	0.86			1.57	-0.44	-0.68	2.2		0.64	1.27	0.56			0.51	0.03	-0.5	0.37	1.99	1.21
IMAGE:429433	MGC11242 || Hypothetical protein MGC11242 || AA007620 || 79170 || 107267	2.4	2.02		1.07		2.63	2.18	3.43	2.09	3.25			2.44	2.01	1.43		0.39	2.43	1.99		1.97		1.69		2.1		2.82	2.82	3.54		2.05	2.2	0.27	1.41	0.57	2.05	2.68	2.55	2.73	3.58	1.9		2.9	2.05	2.4
IMAGE:141815	JAG1 || Jagged 1 (Alagille syndrome) || R70684 || 182 || 107270	-0.81	0.87	-0.94	-2.21		-0.44	-0.89		-0.5	-1.95	-1.6	-0.95	-0.63	-1.06	-1.62	-0.36		-0.77	-0.84	-1.07	-0.33	-0.18		-0.56		-1.59	-1.06	-0.33	-1.05	-1.74	-1.23	-1.22	0.07	-1.57	-1.9	-0.54	-1.99	-1.66	-1.02		-1.01		-1.88	-0.57	-2.19	-0.38	0.35
IMAGE:1699682	|| CDNA FLJ34261 fis, clone FEBRA2001772 || AI061169 || || 107280		-0.86	0.2				0.52	-0.21	-0.01	1.75	0.88	-0.2	0.59	-0.39	0.27	0.21	0.67	0.4	0.16	-1.04	-0.09	0.3	0.15	-0.58	0.06	-1.05	2.42	0.47	-0.12	1.45	-0.74	0.49	-0.12	-0.62	0.44	-0.27	0.38	1.14	0.33	-0.35	-0.01		2.03
IMAGE:291985	SLC26A2 || Solute carrier family 26 (sulfate transporter), member 2 || N73101 || 1836 || 107283		-1.32	-1.29							-0.87	-0.33	1.34		-1.67	-1.66				-0.1	-0.52	-0.9						-1.01	-1.35	-0.85	-1.31	-1.11		-0.7	-1.47	-0.92			-1.54		-1.66			-1.7	-2.7	-1.56	-1.28
IMAGE:756546	|| || AA444006 || || 107286		0.56	0.4				0.67	0.46		1.52			-0.04	-0.17		-0.07	0.2	-0.33	0.1	-0.67	-0.24	-0.47	-0.51		0.18	1.07		-0.1	0.86	1.75	0.13		-0.49	-0.49	0.75	0.25	-0.34	0.4	-0.48	1.03	0.76
IMAGE:504783	MGC52057 || Hypothetical protein MGC52057 || AA150694 || 130574 || 107289	0													3.19	1.03					-0.17	1.69		-0.43			-0.83	0.7				0.66	0.77		1.64	-0.24			-0.09					0.68				2.64
IMAGE:137158	|| **Immunoglobulin heavy chain V region (Humha448) || R36263 || || 107291		1.32	1.07				-0.04	0.57	0.64		0.75	1.17		1.36	-0.11		0.84		-0.56	0.73	1.1	0.25	1.38		1.46	1.41	1.83	1.12	0.39			-0.36	1.59	0.99	1.74	-0.19	0.13	0.31	0.53	1.45	1.4		1.88
IMAGE:858293	YWHAQ || Tyrosine 3-monooxygenase/tryptophan 5-monooxygenase activation protein, theta polypeptide || AA633997 || 10971 || 107294		-1.35	-0.65				-0.21	-0.24	-0.18	0.28	-0.95	0.34	0.58	-0.32	-0.91	-0.64	-0.19	-0.43	-0.31	-1.68	-0.39	0.24	-0.45	-0.54	-0.22	0.86	-0.56	-0.03	-0.65	-0.41	0.02	-0.17	-0.72	-0.1	0.58	-0.68	-0.25	-0.56	-0.15	-0.27	-0.41		1.13
IMAGE:34905	FNDC3B || Fibronectin type III domain containing 3B || R19895 || 64778 || 107296							-0.46	-0.26	-0.12	0.18	0.59	0.56	-0.91	-0.9	-0.24		0.05	0.4	0.55	0.5	-0.02	0.61	1.52	0.04		2.43	-1.06	0.11	0.28	-1.42	-0.54	-0.4	0.68	-0.56	0.52	-0.47	-0.47	-0.79	0.72	-0.06	-0.42
IMAGE:898286	CDC2 || Cell division cycle 2, G1 to S and G2 to M || AA598974 || 983 || 107303	-0.8	-2.4	-1.14	-1.59	-0.5	-1.43	-0.17	-0.34	-0.72	1.98	-0.47	-1.26	1.14	-1.47	-1.18	-2.16	-0.9	-2.44	-0.27	-2.46	-1.06	-2.17	0.53	-1.14	-2.46	-0.5	0.01	-1.14	-1.22	-0.87	-0.62	-0.14	-2.74	-0.27	0.27	-2.12	0.06	-0.8	-1.01	-1.23	-0.18		0.34		-0.95	-2.45		-1.41
IMAGE:612616	MST1R || Macrophage stimulating 1 receptor (c-met-related tyrosine kinase) || AA173453 || 4486 || 107306	-0.31	1.09				1.56		0.8	0.11			0.19	-0.09	-0.63	2.11				-0.05	0.43	0.5	1.18	1.02		0.97	0.69	0.16		0.78				-0.29	-0.15	0.56		-0.15	-0.52	0.96	1.17			-0.51		0.08			0.94
IMAGE:34888	RELN || Reelin || R19878 || 5649 || 107318	-1.66			-1.75			-0.53		-0.42	-0.2	0.14				-0.4				-0.16	0.14	-0.17					0.32	-0.53		-0.4					-0.34					-0.51		-0.65		-0.37
IMAGE:345538	CTSL || Cathepsin L || W73874 || 1514 || 107321	1.16	-0.86	-0.46	0.07	0.57	1.32	1.03	1.25	1.31	1.31	0.19	1.2	0.23	0.35	-0.69	1.07	1.47	0.77	0.97	-0.17	-0.56	0.74	-0.01		0.02	1.72	0.99	0.35	0.38	1.12	-0.05	0.15	0.72	0.67	1.5	1.62	0.94	0.57	0.82	0.71	1.63	0.65	1.9	-0.2	0.8	-0.21	-1.26	0.12
IMAGE:450453	TTLL4 || Tubulin tyrosine ligase-like family, member 4 || AA682815 || 9654 || 107329	-1.53								-1.03	1.11	1.22	-0.1	-0.71	-1.01	-1.65	-0.81		-2.1	-0.49	-0.57	-0.71					0.66			-0.52		-0.46	-0.42	-0.85	-0.71	0.1			-0.78	-0.46	-1.07	-0.66		0.72		-1.16
IMAGE:810727	CLIC5 || Chloride intracellular channel 5 || AA457718 || 53405 || 107331									0.15	-0.81				-0.98	0.29				-0.63	-0.27	-0.11						-0.69					-0.07	-0.27	-1.03	-0.83	1.3		0.6	-0.79								1.47
IMAGE:840753	CCL5 || Chemokine (C-C motif) ligand 5 || AA486072 || 6352 || 107332	0.59	0.59	0.07	0.11			1.1	0.19		0.68	-0.58	-0.61	-0.55	-0.26	-1.1	0.15	0.26	1.98	-0.22	-0.14	-0.14	1.3	-1.05		-0.56	-0.73		-0.02	-0.55	1.36	-0.13	-0.86	1.35	-0.24	0.64	1.98	0.28	1.52	-0.54	-0.67	0.61		1.15		2.32			0.49
IMAGE:488575	ULK2 || Unc-51-like kinase 2 (C. elegans) || AA047150 || 9706 || 107344	0.42								1.59						2.18				0.65	1.11						1.25	1.07				1.19	0.86	1.96	1.45	0.45				1.19				-0.08		-0.1
IMAGE:120138	DNAJC12 || DnaJ (Hsp40) homolog, subfamily C, member 12 || T95267 || 56521 || 107349	0.98	2.4		2.2		-0.25		-0.72		-0.76			0.14	2.39	3.92				0.3	0.49	1.52	-1.35			2.19	-1.65	3.21	2.09	-0.02			0.56	-0.2	2.91	0.45			0.88	-0.67	-1.2	1.64		-1.19		0
IMAGE:74119	SNRPN || SNRPN upstream reading frame || T54926 || 6638 || 107351	-2.03	-0.19	-0.01	-0.15	-0.99	-0.22	-0.76	-1.75	-0.64	0.05	-1.49	-0.09	-0.35	-0.62	-0.3		-1.85	-0.42	-1.12	-0.2	-1.95		-1.12	-0.92	-1.01	0.5	-0.6	-0.13	0.55	-0.95	-0.22	-0.68	-1.21	-0.06	-0.6	-0.75	0.06	-0.18	-0.67	0.33	-0.16	0.25	0.26		-0.31	0.18	0.32	-0.71
IMAGE:308467	NHSL1 || NHS-like 1 || N95499 || 57224 || 107360							0.64		1.06	0.7	0.9	1.51	2.15		0.59		1.12	-0.06	1.16	0.07	0.6				0.6	0.37	0.83	-0.14	1.35	1.21	0.91		0.54	0.11	0.85	0.05	0.35	-0.62		0.06
IMAGE:773568	POU4F1 || POU domain, class 4, transcription factor 1 || AA428196 || 5457 || 107372									-0.95	-1.08		-1.02	-1.3	-1.65			0.34		-0.07	-0.18	-0.37		-0.33			-1.48			0.47					-0.47	-0.33				-1.06		-1.02		-0.94
IMAGE:78353	MT1F || Metallothionein 1F (functional) || T56221 || 4494 || 107373	-0.08	0.48	0.08	0.45		1.14	-0.08	0.13	0.42	0.25		-1.3	1.84	-0.09	-0.82		0.53	-0.23	0.08	0.33	0.15	0.26	-0.68	2.28	1.03	1.16	0.98	-0.16	2.1	1.3	0.61	-0.62	0.34	1.58	-0.35	1.02	1.25	1.49	0.66	1.55	0.88		1.98		1.38	-0.23		-0.14
IMAGE:80186	|| T-cell receptor rearranged beta-chain V-region (V-D-J) || T64192 || || 107377	-3.49	-1.97	-2.71	-2		-1.92	-2.1	-3.5	-1.83	-2.56	-4.63	-3.38	-5.26	-2.82	-4.79	-2.56	-3.81	-0.92	-4.09	-2.75	-4.31	-1.39	-5.19	-2.65	-4	-3.58	-3.38	-2.87	-4.65	-1.25	-3.62	-4.51	-2.12	-3.81	-2.45	-1.17	-2.34	-0.43	-3.88	-3.09	-2.88		-1.72		0.06			-1.7
IMAGE:221928	RBL1 || Retinoblastoma-like 1 (p107) || H85528 || 5933 || 107383	-0.79							-1.35						-1.24		2.32		-1.16																			-0.83	-0.45	-0.49	-0.4	-0.29				-0.54
IMAGE:299274	ADHFE1 || Alcohol dehydrogenase, iron containing, 1 || N70632 || 137872 || 107388	1.54								1.76	-0.27	0.76	2.23	1.05	1.58	0.22	0.93		2.21	0.54	0.77	1.03	1.81	0.98			-0.31	-0.28		0.22		0.68		1.46	1.42	0.18		0.69			2.46	1.02		-0.35
IMAGE:1031744	YWHAZ || Tyrosine 3-monooxygenase/tryptophan 5-monooxygenase activation protein, zeta polypeptide || AA609598 || 7534 || 107390	-0.95	-0.9	-0.63	0.08	-0.73	0.54	-0.62	-0.21	-0.54	0.56	0.37	-0.91	-0.07	-0.22				-0.69	-0.93	-0.94	-1.38	-1.22		-1.42		-0.59	-0.17	-0.02		-0.06	-0.49	0.38	-1.3	-0.49	0			-0.51	0.7	-0.78	-0.56	-0.7	2.5		-0.92	-0.53		-0.91
IMAGE:165857	INPP4B || Inositol polyphosphate-4-phosphatase, type II, 105kDa || R86720 || 8821 || 107393	-0.08	1.48	1.1	2.04				0.52	1.09	1.08		0.08		3.15	1.28			2.48	0.68	0.7	0.8	1.74	-0.72		-0.01	0.19	0.64	2.27	0.84		-0.19	-0.17	0.92	1.19	0.23		1.5	0.27	1.17	2.08	2.21		0.01		0.4			2.07
IMAGE:23776	QDPR || Quinoid dihydropteridine reductase || R38198 || 5860 || 107403	-0.68	0.21	-0.51	0.31	-0.43	-0.33	-1.04		-0.88	-1.32	0.01	0.22	0.41	1.2	1.76	-0.44	-0.48	-0.05	-0.42	0.31	0.21	-1.34	-0.53		0.54	-0.84	0.35	0.18	1.16		0.63	-0.55	-1.03	2.58	-0.13	-0.08	-0.67	-0.63	-0.64	-0.56	-0.26		-0.58	1.2	0.85	0.65		-0.1
IMAGE:561918	EIF2B4 || Eukaryotic translation initiation factor 2B, subunit 4 delta, 67kDa || AA085589 || 8890 || 107406	-0.38	0.07	-0.74	-1.1		-0.55			-0.33	-0.09		-0.19	-0.05					-0.3	-0.34	0.41	-0.27					1.12	-0.19	-0.05	0.5	-0.84		0.21	-0.35	0.53	-0.02	-0.76	-0.41	-0.38	0.05	0.3	0.01		0.7	0.27	0.17	-0.17		-0.49
IMAGE:309288	RFC4 || Replication factor C (activator 1) 4, 37kDa || N93924 || 5984 || 107410	-1.48	-2.13	-1.5	-2.93			-0.5	0.1	-1.54	-0.8	-0.29	-0.47	-0.14	-1.3	-0.3	-1.44	-0.35	-1.01	0.04	-1.49	-0.09	-1.81	-0.25	-0.94	-1.84	0.96	-1.17	-1.52	-1		-1.24	-0.91	-2.11	-0.72	-0.09	-1.77	-0.51	0.18	-0.13	-1.02	-0.74		0.19		-1.41
IMAGE:72666	ZFR || Zinc finger RNA binding protein || T50389 || 51663 || 107414	-1.41	-0.04	-0.53	-1.84	-0.32	-1.2	0.23	0.13	-0.62	0.11	-0.35	-0.06	-0.39	-0.08	-0.29	-0.11	-1.02	-0.29	-0.54	0.03	-0.23	-0.49	0.58		-0.32	0.45	-0.24	-0.07	-0.53	-1.06	-0.58	0.15	-0.24		0.08	-0.72	0.55	-0.4	-0.43	-0.52	-0.08	-1.4	0.52	-0.08	-0.87	-0.56
IMAGE:246684	|| Transcribed locus || N59697 || || 107425			-1.74				-0.57			-0.77	0.06	-0.95			-1.08		-1.18	-1.56	-0.75	-1.21	-0.24		-1.36				-0.84	-1.52	-0.72	-1.82	-0.89	-0.61	-1.35	-0.34	-0.29	-1.88	-1.24	-1.02		-1.34	-1.15		-0.82
IMAGE:416567	SERPINA5 || Serine (or cysteine) proteinase inhibitor, clade A (alpha-1 antiproteinase, antitrypsin), member 5 || W86430 || 5104 || 107437	-2.48	0.16	-0.28	0.78				-0.81	-1.98					-1.19							-0.85							1.04							-0.37	-2.29		-2.14	-2.71				-1.19		-1.99		1.33	1.18
IMAGE:781019	PON2 || Paraoxonase 2 || AA446028 || 5445 || 107441	-1.7	-0.44	-0.2	-0.62	0.1	-0.01	0.23	1.21	0.6	-0.04	-0.12	0.53	-0.43	-0.23	0.31	0.37	1.53	0.69	0.85	1.47	0.84	0.66	1.21	1.65	-0.08	0.24	-0.34	0.95	1.04	-0.51	0.55	0.41	-0.15	0.92	0.25	1.17	-0.38	0.22	1.21	1.43	0.6		0.24		-1.25	0.41	-0.23	-0.17
IMAGE:145001	SOS2 || Son of sevenless homolog 2 (Drosophila) || R78734 || 6655 || 107451	-0.19			1.67					0.6	0.03		0.89	0.26		0.43			-0.2	0.1	0.85	0.51	0.69	0.33		0.02	-0.03	0.58		0.15		0.15	0.39	0.29	0.43	0.8		0.16	0.35		0.87	1.09		0.53		0.08		-0.89	0.93
IMAGE:510790	YARS || Tyrosyl-tRNA synthetase || AA102052 || 8565 || 107455	-2.32	-2.19	-2.12	-3.24	-0.36		-1.97	-1.21	-1.07	-1.39	-1.93	-1.53	-0.66	-1.49	-1.47	-0.42	-1.84	-1.75	-2.57	-2.34	-2.13	-2.69	-1.9	-2.09	-1.46	0.56	-1.68	-1.66	-0.41	-0.63	-1.58	-1.41	-1.77	-1.52	-0.86	-2.23	-0.68	-0.86	-0.28	-0.95	-1.57		-0.22	-2.25	-1.67	-2.43	-2.05
IMAGE:81475	NOTCH3 || Notch homolog 3 (Drosophila) || T63511 || 4854 || 107459	1.25	1.11	0.47	1.4			2.95	1.18	1.85	0.78	1.78	0.93	1.81	1.48	0.01		1.13	1.38	1.2	0.93	1.09	1.86	3.51	2.15		-0.29	1.19	2.04	1.87		1.59	1.14	1.89	0.42		2.14	2.16	1.32	2.64	1.46	-0.26		1.46	0.85	-0.17	1.39		1.62
IMAGE:156211	ATP6V1B1 || ATPase, H+ transporting, lysosomal 56/58kDa, V1 subunit B, isoform 1 (Renal tubular acidosis with deafness) || AI668571 || 525 || 107461	-0.11		-3.51	4.34			0.55	3.17		0.85	1	0.57	2.14	-0.39	2.79	-0.17	0.98	0.72	0.56	-0.03	0.77	1.1	2.44			2.79	3.52		0.43		0.48		0.55	0.37	2.59	2.75			1.08	0.28	3.54		1.9		-0.44			-0.1
IMAGE:296448	IGF2 || Insulin-like growth factor 2 (somatomedin A) || N74623 || 3481 || 107467	-2.34	-0.23	-1.84	-2.81		-2.32		-2.81	-0.11			-3.13	-1.83	-1.19	-3.32	0.26	-1.6	-1.72	-1.38	0.74	-0.08	-0.7	-1.67	-1.21	-2.59	-2.02	-2.4	-0.89	-1.71	-2.05	0.08	-3.54	1.72	-1.58	-1.58	0.63	-2.38	-2.43	-0.57	-0.76	-0.95	-0.83	-2.04		-3.76	-0.19	0.5	-0.8
IMAGE:375682	STEAP || Six transmembrane epithelial antigen of the prostate 1 || AA032221 || 26872 || 107468	-0.6			-0.98				0.39		-0.79	-0.38	2.52			-0.54		-0.62		1.43	1	-0.15		-1.02		-1.35	1.65	-1.88		-0.77		-0.05	-0.75	0.68	0.77	-0.54								0.2	-1.13	-1.49			-0.22
IMAGE:155987	RAB40B || RAB40B, member RAS oncogene family || AI668567 || 10966 || 107476		0.55							-0.2			0.58			-0.14	0.03		0.68			0.77					3.53		0.67	-0.39			0.4	0.29	-0.04	1.64	-0.24	0.28	0.66	0.81	-0.19	0.43		2.56
IMAGE:1534049	GCHFR || **GTP cyclohydrolase I feedback regulator || AA923601 || 2644 || 107477			0.26							0.44			-0.16		0.28		2.02	0.42	0.2	-0.03						0.54			1.33	-0.15		0.88	-1.14	0.83	0.44		0.34	-0.5		1.94	0.01		0.45
IMAGE:504421	ADFP || Adipose differentiation-related protein || AA142916 || 123 || 107500	-0.57	-2.29	-1.7	-2.29			0.58	-0.1	0.29	-0.48	0.47	-0.1	1.06	-0.42	-2.71	0.41	0.87	-0.92	-0.75	-1	-0.64	-0.35	0.52	0.65	-1.48	1.79	-1.71	-0.21	-0.92	0.03	-0.59	-0.42	-0.46	-2.09	0.42	1.12	1.23	-0.1	0.06	0.11	-0.07		0.13	-1.69	-0.65	-0.94		0.18
IMAGE:359661	MAOA || Monoamine oxidase A || AA011095 || 4128 || 107511	-0.09	1.42	0.79					-3.53	-0.36	-1.15			-0.56	-0.51	1.09				1.37	-0.54	-0.27	-1.13	1.43			0.02	-0.47	0.04	-0.38			-0.12	-0.15	1.33	1.58		-0.56	-0.23		1.51	-0.5		-0.53		0.81
IMAGE:307645	PERQ1 || PERQ amino acid rich, with GYF domain 1 || N93582 || 64599 || 107512	-1.76	-0.42	-0.85				0.2	-1.16	-0.67	0.01		-0.39	-1.4	-0.74	-1.64	0.17		-0.84	-0.81	0.07	-0.65	-0.29	0.65		-0.35	1.64		-0.25	-0.39		-0.52	-1.32	0.26	-1.05	0.39	-1.37	-0.51	-1.45		-0.91	-1.54		-0.73	-0.61	-2.18			-0.39
IMAGE:271935	FLJ13089 || Hypothetical protein FLJ13089 || N35259 || 80018 || 107527	-0.32	-1.33		-0.59			-0.78		-0.64	-0.3		-0.92	0	-0.37	-0.69	-0.7	-1.58	-0.83	-0.88	-0.23	-0.84		-0.06			0.99	-0.51	-0.27	-0.1		-0.31	0.46	-0.98	-0.23	0.33	-1.03	-0.45	-1.1	-0.93	-0.38	-0.83		-0.43	-0.66	-0.84			-1
IMAGE:245136	KIAA0431 || KIAA0431 protein || N54389 || 23300 || 107535			-0.12			0.31			-0.09	0.02		-0.2	-0.23	0.06	-0.14		-0.21	-0.77		0.64	-0.41		0			1.13	-0.52	-0.47	0.11		-0.18	0.22	0.24	0.55	0.54		-0.28	-0.34		-0.12	0.01		1.76		-0.65
IMAGE:767983	|| || AA418825 || || 107536		-0.19	0.93					0.52	1.63				0.38	0.91		1.39	0.56	1.56				2.17	0.57		1.49			1.9		1.04						1.34	0.63	1.07	1.61	1.47	1.57		0.94
IMAGE:810552	REA || Prohibitin 2 || AA464567 || 11331 || 107546	-0.68	-0.43	-1.25	-2	0.42	-0.97	-0.46	-0.26	-0.61	-1.59	-1.07	-1.31	-0.48	-0.7	-1	-1.16	-0.93	-0.78	-0.69	-0.05	-1.07	-1.52	0.56	-1.16	-0.76	-0.4	-1.28	-0.54	-1.16	-1.36	-0.31	-0.46	-1	-0.32	-0.62	-0.68	-0.99	-0.24	-0.91	-0.19	-0.8	-1.31	0.7		-0.55	-1.29	-0.6	-0.56
IMAGE:200136	TOPBP1 || Topoisomerase (DNA) II binding protein 1 || R97785 || 11073 || 107548	-1.34	-0.47	-1.46	-0.83	-0.52	-0.92	-0.61		-0.99	-0.78	-0.48	-0.23	0.32	-0.54	-0.27	-0.82	-1.11	-0.56	0.25	-0.49	-0.29	-0.6	-0.42	-0.87	-0.15	0.92	-0.41	-0.4	-0.55	-1.45	-0.51	-0.83	-1	0.05	0.09	-0.75	-0.5	0.09	-0.4	-0.61	-0.31	-0.7	0.17	-1.39	-0.76		-1.47	-1.08
IMAGE:255725	|| || N27731 || || 107551		2.86	2.17	2.54		1.21				1.7		3.81			4.68	4.16	2.87	5.46	2.39	5.52	3.74	3.53				3.23	4.17	5.07	4.26		1.62	1.28	1.23	3.35	2.24	4.66	2.88	2.26		4.64	4.44		1.97		2.25			2.03
IMAGE:133273	PMP22 || Peripheral myelin protein 22 || R26732 || 5376 || 107552	0.05	1.2	-0.91	0.6	-1.75	0.21	0.01	1.18	0.87	-0.1	1.52	-0.63	-0.37	0.77	2.63	1.56		2.01	1.75	1.25	2.24	1.49	1.09	1.67	1.37	0.02	0.59	1	0.34	-0.38	1.49	0.69	1.88	1.09	1.21	1.4	1.35	-0.04	0.77	0.43	3.79	1.85	0.19	0.39	0.81	0.01	-0.02	0.79
IMAGE:366105	PPP1R10 || Protein phosphatase 1, regulatory subunit 10 || AA071526 || 5514 || 107556	0.2	0.52	0.14		-0.27	1.65	-0.69	0.04	-0.41	0.3	-0.5	-0.38	-0.25	0.18	-0.23	-0.24	-0.71	-0.44	-0.62	-0.44	-1.09	-0.67	-0.94	-0.89	-0.27	0.73	-0.8	-0.03	-0.36	-0.21	-0.43		-0.34	0.06	0.31	-0.83	0.68	0.15	0.43	0	0.28		0.42	0.43	-0.44	0.14	-0.44	-0.41
IMAGE:809657	|| CDNA clone IMAGE:3831740, partial cds || AA454682 || || 107565	0	-1.04	-2.88	-2	-0.83	-2.05		-1.06	-2.02				-2.02	-1.87		-2.07	-1.17					-1.2	-0.23					-1.79		-1.77						-0.9	-2.46	-1.87	-1.14	-2.39	-0.31	0.19	-1.52	-1.33	-0.88	-1.12	-0.04	-0.32
IMAGE:586888	GTF2E2 || General transcription factor IIE, polypeptide 2, beta 34kDa || AA133565 || 2961 || 107566	-0.27		-0.63		-0.33		-0.69	-0.42	0.08	-0.11	-1.14	0.15	-0.09	-0.7	-1.66	-0.51	-0.11	-0.67	-0.48	-0.83	0.38	-0.44	0.09	-0.5	0.53	1.22	-0.91	-0.35	-0.76	-0.54	-0.01	-0.97	-0.48	-0.65	1.08	-0.77	-0.08	-0.76	-0.71	-0.42	0.28		0.53	-0.74	-0.51			-0.26
IMAGE:128668	LOC116236 || **Hypothetical protein LOC116236 || R16503 || 116236 || 107570		-1.38	3.04					0.11	0.45	-0.45		0.29		0.48	0.7			0.93	0.11	0.93	0.21					-0.11	0.84		-0.34	0.75	0.03	0.06	0.28	0.72	-0.25		-0.61	0.49	1.57	-0.3	0.72		0.77
IMAGE:823578	STC2 || Stanniocalcin 2 || AA497040 || 8614 || 107590		2.58	-1.92				-2.31	-1.49	-4.01	-3.73	-1.79	-2.55	-2.49	3.13	-2.71	-2.13	-2.26	1.98	1.95	0.52	2.3		-2.87		-1.06	-0.9	-2.56	-0.31	-1.94		-2.44	-2.94	-1.16	2.3	-0.8	-3.29	-0.17	-1.93	-2.35	-4.04	0.79		-1.89
IMAGE:796287	NCAM1 || Neural cell adhesion molecule 1 || AA460849 || 4684 || 107597			-1.51	1.05				-3.32		-0.41	2.47	-1.51		-0.7	1.26				-1.02	-1.06	-0.45							-1.32	-0.49		-0.27		-0.16	-1.09	-0.77		-3.44	-1.3		-2.37	-1.4		-0.16		-1.8
IMAGE:838611	APOD || Apolipoprotein D || AA456975 || 347 || 107599	1.55	4.86	4.89	4.51	2.23	4.83	3.25	5.11	5.94	0.18	3.57	1.26	5.21	2.31	5.53	7.3	-0.01	2.66	2.86	2.85	2.42	5.34	2.13	6.79	1.61	-1.07	0.96	4.5	6.75	3.94	5.21	3.92	3.7	0.53	3.45	5.21	1.34	3.03	5.5	7.77	2.82		0.45		1.16		4.25	2.18
IMAGE:1862436	|| || AI054388 || || 107600		-0.51	0.32				-0.02	-0.54	0.13	-0.08	-0.66	-0.62	-0.53	-1.07	-0.59				-0.8	-0.72	-1.5	-0.58	-1.83			-1.07	-1.04	-0.86	0.21	-0.93	-1.02	-0.45	-0.99	-0.24	-0.12	-0.3	-0.56	-0.09	0.05		-0.26		1.46
IMAGE:377275	TRIM29 || Tripartite motif-containing 29 || AA055485 || 23650 || 107602		3.67					2.78	0.5		3.34	2.85	2.32			-0.77	1.83	1.79	1.48	0.62	0.59	0.78	1.6	1.46	2.81	1.94	-0.76	-0.78	3.42	-0.44		1.54		0.77	-0.03	1.02	1.06	0.26		0.95	0.96	-0.05		-0.24
IMAGE:25838	PXMP4 || Peroxisomal membrane protein 4, 24kDa || R12045 || 11264 || 107606		0.88	1.27						1.34		0.01	-0.28			0.1				0.25	1.2	0.48	-0.49					0.3	0.32	2.37			1.04	-0.47	1.41	0.59	-0.04		-0.05		3.48	-0.26		0.18
IMAGE:51344	C14orf132 || Chromosome 14 open reading frame 132 || H21039 || 56967 || 107611	-0.01									-0.23	0.62	0.12	0.58				0.45		1.49	0.07	0.76					-0.5	0.7	1.74	0.35				1.29	-0.4			1.58		1.13		0.66		2.52		1.78		1.73	1.41
IMAGE:725585	PITPNA || Phosphatidylinositol transfer protein, alpha || AA293072 || 5306 || 107618		0.54					1.27	1.29	2.11			1.93	1.74	0.72	-0.5	1.83	1.46	1.79	0.99	1.46	0.77	2.55	0.44	2.54		0.96		1.38	0.21	1.64	1.6	0.92	1.6	0.46	0.98	2.56		0.81	1.43	1.76			1.5
IMAGE:245039	GRTP1 || Growth hormone regulated TBC protein 1 || N72380 || 79774 || 107622	1.6	0.83		1.11					-0.19	0.5		0.95	0.34	1.53	0.77		-0.28	2.04	0.39	1.38	1.38	-0.53	-0.12			-0.14	0.55	1.76	0.41	1.14	-0.27	-0.03	-0.44		0.45		0.91	0.21	0.71	1.79	0.98		0.59	1.83	0.58		0.76
IMAGE:343990	COPZ2 || Coatomer protein complex, subunit zeta 2 || W70229 || 51226 || 107633	0.08		0.76	1.25		-0.48	-0.05	0.02	1.29	-0.26	0.3	0.47	0.44		-0.31		1.51	1.68	1.11	1.04	0.32			1.42		-1.21	0.42	1.73	0.49	0.41	1.14	1.2	3.63	0.68	0.03	2.91		1.19		1.28	0.45				0.02			0.96
IMAGE:196189	CYB5 || Cytochrome b-5 || R91950 || 1528 || 107636	0.75	-0.22	1.38	0.95		2.22	0.25	2.99	2.03	3.33	-0.04	2.95	2.13	2.46	4.04	2.51	1.51	2.63	2.3		1.99	1.73	0.12		3.51	0.41	2.11	3.23	2.41	3.04	2.71	2.55	0.94		2.88	2.26	1.01	3.55	2.45	2.54	2.43		3.39		1.39	2.09		0.75
IMAGE:247281	|| || N57964 || || 107637	-3.56								0.06			-0.19	0.19	-0.1	-0.23	0.12		-0.02	0.17	0.02	0.51		0.51		-0.79	-0.4	0.29	-0.1	0.64				0.32	0.38	-0.32	-0.41	0.1	0.41	-0.34	0.48	-0.03		-0.04		-0.72		2.15
IMAGE:205633	CCL4L || Chemokine (C-C motif) ligand 4-like || H62864 || 9560 || 107640				2.52			3.27		1.88	3.41		1.21	1.65	2.23			2.59	3.95	0.81	0.66	0.57						1.84		0.11		0.99		2	0.29	1.96				1.56		2.06		2.48		1.84			0.96
IMAGE:810017	PLAUR || Plasminogen activator, urokinase receptor || AA454879 || 5329 || 107648	0.05	-0.47	-0.09	1.71	1.28	0.41		0.99	0.54	0.7	2.39	-0.37	0.74	0.51	-0.48			0.95	0.54		0.73	0.46			0.05	0.99	0.68	0.44	0.01	-0.2	0.09	0.39	0.32	0.38	1.03	0.2	0.88	-0.37	0.85	0.55	0.34		0.3	-0.23	-0.29	-1.54		1.04
IMAGE:347726	HOXD8 || Homeo box D8 || W81371 || 3234 || 107649	-0.9		1.43	0.92					0.59	-0.54		0.16			-0.82		0.99	0.07	0.4	0.64	0.22	0.66				-0.97	0.15	1.99	0.3	0.55			2.03	-0.31	0.12		0.66	-0.05	1.13	-0.03			0.08
IMAGE:454672	ANK3 || Ankyrin 3, node of Ranvier (ankyrin G) || AA677185 || 288 || 107656	0.25	1	-0.01						0.88	3.52		0.75			0.76				1.32	1.84	1.03	0.31	2.61		2.34	-0.06		1.33	1.43			2.08	-0.06	2.03	0.55		1.39	0.66	0.97	0.17	-0.25		0.27		0.68
IMAGE:490718	LOC147111 || Hypothetical protein LOC147111 || AA115761 || 147111 || 107661	-3.1			-2.93				-2.5	-2.82	-2.92	-2.55	-3.34	-3.24	-2.33		-2.57		-3.09	-2.07	-1.9	-2.1	-3.32	-1.86		-2.51	-1.32	-2.89	-2.54	-2.17		-1.91	-2.67	-3.29	-2.5	-2.6	-2.9	-2.66	-2.71	-1.77	-2.15	-3.02		-1.85	-3.32	-2.47			-2.39
IMAGE:809858	COPS7A || COP9 constitutive photomorphogenic homolog subunit 7A (Arabidopsis) || AA455119 || 50813 || 107681	0.74	0.56	-0.62	-0.53	1.04	-0.5	0.78	1.4	0.97	0.93	-0.74	1.36	0.89	0.73	1.18	0.06	-0.03	1.01	2.71	1.14	1.03	0.3	0.67		1.03	1.88	0.69	1.3	1.86	0.53	1.49	-0.12	0.02	1.37	1.38	1.5	0.83	1.74	0.56	2.29	1.52		1.05	0.86	0.36	0.72	-0.38	0.7
IMAGE:897956	PRAME || Preferentially expressed antigen in melanoma || AA598817 || 23532 || 107683	-0.58				-1.01		-1.72	1.74	-1.42	0.89	-1.89	-1.99		-2.35			-2.16	-0.36	-1.14	-1.64		-2.27	-1.18		-3.02	1.45	-2.06	-1.23	-1.06		-1.97	-2.51	0.12	-1.07	-0.69	-3.01		2.01	-2.69	-2.09	-1.21		-1.38		-3.68			-1.53
IMAGE:247117	AGXT || Alanine-glyoxylate aminotransferase (oxalosis I; hyperoxaluria I; glycolicaciduria; serine-pyruvate aminotransferase) || N57872 || 189 || 107685	0.07	0.3	1.19	0.38	-1.12	0.98	0.06		0.51		0.52	-1.1		-0.31	-1.14	0.56	1.25		0.09	-0.04	0.07		-0.43	2.43		1.12	1.32	0.27	1.94	0.59	0.8	-0.66	0.12	1.03	-0.15		0.98	2.27	0.4	1.33	0.8		1.6		0.8	-0.06		-0.43
IMAGE:366167	TP53INP2 || Tumor protein p53 inducible nuclear protein 2 || AA062967 || 58476 || 107692		0.72	1.31					0.55	0.35	1.22	0.91	1.46							-0.77	0.86	-0.03			0.28	0.49		0.24		0.83	0.14	2		0.7	0.11	0.34	-1.48	1.69	0.66	1.28	-0.24			0.92
IMAGE:531036	|| **Transcribed locus, moderately similar to XP_498018.1 similar to Keratin, type I cytoskeletal 18 (Cytokeratin 18) (K18) (CK 18) [Homo sapiens] || AA070385 || || 107697	1.19	-0.82	-0.1				-2.75	-0.62	-1.47	-0.65	-2.25	-1.45	-0.29	0.39	-0.8	-0.6	-2.37	-0.63	0.07	-0.23	-0.06	-0.74	-0.35	-1.7	0.51	-2.77	-1.42	-0.12	0.5	-0.61	-0.81	-0.68	-1.68	0.16	-1.31	-0.53	1.1	-0.73	-1.34	-0.33	0.06		0.82		-0.96			-0.21
IMAGE:730555	DNAJB1 || DnaJ (Hsp40) homolog, subfamily B, member 1 || AA435948 || 3337 || 107700	-0.06			0.07	-0.15	2.06	-0.5	0.17	-0.45	0.71	0.1	0.91	0.53	0.26	0.12	0.39	-1.02	0.14	0.06	0.51	-0.27		1.12	-0.79	0.75	2.74	0.16	0.12	1.44	-0.72	0.41	0.54	-0.5	0.59	1.66	-1.02	-0.02	-0.29	0.19	0.2	0.26		1.76	0.3	0.99	0.74		0.87
IMAGE:60249	SFTPC || Surfactant, pulmonary-associated protein C || T39188 || 6440 || 107715		0.85	0.28				0.9	0.01	1.56	0.64	1.02	0.81	1.48	0.88	-0.58	2.05	0.57	1.77	0.28	1.08	0.96	3.53	0.15	1	-0.39		0.85	2.02	0.32			0.26	1.37	-0.19	-0.28	3.83	0.48	1.3	0.54	1.55	1.28		0.43
IMAGE:269787	L1CAM || L1 cell adhesion molecule || N27145 || 3897 || 107721	-1.73								-1.14	-0.99		-2.18			-0.81						-0.88	-1.02			-0.76	-0.42	0.8	-3.21	-1.3		-1.85	-0.4		0.33	0.28					-2.19					-1.83			0.27
IMAGE:788574	|| || AA452872 || || 107725	-0.84	-0.01	-0.1				-0.73	0.28	-1.1	-0.21	-0.66	-0.04	-2.14	-0.1	-0.73	-0.88	-1.15	-0.64	-1.25	-0.61	-0.66	-1.21	-0.19		-0.62	0.5	0.52	-0.23	-1.05	-0.82	-1.26	-0.42	-0.51	-0.53	0.12	-1.02	-0.77	0.24	-0.5	-1.17	-0.53		-0.28		-1.31			-0.4
IMAGE:75923	ZNF32 || Zinc finger protein 32 (KOX 30) || T47229 || 7580 || 107726	1.14	1.5	1.94				0.9	1.71	2.87	1.77	1.11	0.59	0.92		1.37		0.97	1.85	1.4	1.21	0.77	1.76	1.98		1.24	1.41	1.16	1.64	0.59	0.61	1.59	1.29	0.89	0.76	0.82	1.73	0.85	1.62	1.45	1.49	2.28		1.62		1.9			0.76
IMAGE:1493527	ASNS || Asparagine synthetase || AA894927 || 440 || 107729		-1.8	-1.27						-1.41				-1.48	-2		-2.13	-1.3	-2.02				-1.61	-0.96	-1.2	-2.14			-2.04		-1.19						-2.04	-0.89	-0.65	0.4	-1.57	-1.1		-1.01
IMAGE:322806	PAPPA || **Pregnancy-associated plasma protein A, pappalysin 1 || W39660 || 5069 || 107737	-0.53	-0.45		-0.11		-0.84		0.28	0.41	1.38	-0.41		0.49		1.56		0.8	-0.56	-0.04	-0.46	0.31					0.41	0.04	0.26	1.84	0.03	-0.43		-0.21	-0.88	0.3	0.79	0.84		0.82		1.2		0.67	0.02	-1.81	0.27		-1.43
IMAGE:756596	DUSP4 || Dual specificity phosphatase 4 || AA444049 || 1846 || 107747	0.27					1.12			1.12	1.71	-0.43	-0.49	0.33		-0.17				-0.36	0.61	1.22		0.9		-0.27	0.15	-0.4	0.46	0.34		0.78	0.64	-0.58	0.4	0.51	-0.15	0.8	-1.13		-0.55	0.72		0.46		-0.65
IMAGE:416045	MEG3 || **Maternally expressed 3 || W85841 || 55384 || 107749	0.57					1.16			-0.12	0.2		0.01	0.59		-0.16				0.35		0.63		0.53		0.59	0.1	0.31	0.67	0.84		0.7	0.51	2.48	0.07		0.92	0.65	1.09	0.65	0.62	0.56				-0.31			0.3
IMAGE:214982	CDC42EP1 || **CDC42 effector protein (Rho GTPase binding) 1 || H73234 || 11135 || 107752	-0.62	-0.29	-0.45	-0.84	1.86	1.19	0.75	-0.55	0.34	0.93	1.68	-0.94	-0.05	0.09	-0.94	0.69	1.05	-0.58	-0.83	-0.01	-0.61	-0.82	0.61	0.7	0.49	1.18	0.11	-0.42	-0.29	0.33	0.88	0.81	0.7	0.45	1.59	0.03	0.37	-0.3	0.48	0.86	-1.07		0.16	-0.67	0.01			0.32
IMAGE:213523	C10orf70 || Chromosome 10 open reading frame 70 || H70139 || 55847 || 107753		-1.48	-0.34		-0.21		0.57	0.36	0.51	2.22	0.02	0.45	-0.3	-0.2	-0.67	-0.32	-0.25	0.17	-0.2	-0.23	-0.51	0.51	0.04		0.5	0.07	0.55	-0.46	0.32	-0.08	-0.26	0.95	-0.11	-0.41	0.55	-0.04	-1.15	0.12	0.17	-0.07			-0.17	-0.39		-0.88
IMAGE:291955	PTPLA || Protein tyrosine phosphatase-like (proline instead of catalytic arginine), member a || N67509 || 9200 || 107755		-1.73					0.76	-0.41	0.88		0.03	0.51	0.26		0.1	0.71	0.68	0.42	-0.31	-0.33	0.23		0.44			-0.2	-0.26	0.34	0.14				1.34	0.45		2.3		1.09	0.73	-0.11	0.93		-0.06
IMAGE:896949	HMGCR || 3-hydroxy-3-methylglutaryl-Coenzyme A reductase || AA779417 || 3156 || 107760		-1.81	-1.19				-1.32	-0.2	-1.05	-0.68	-1.56	-0.77	-0.04	-0.84	-1	-1	-1.45	-0.66	-1.23	-1.47	-0.24	-0.54	-2.23		-0.76	-1.79	-1.34	-0.28	-0.01	-0.8	-0.55	-0.7	-1.65	-0.79	-0.78	-0.93	0.08	-1.01	-0.91	0.65	-0.24		-0.48
IMAGE:428773	|| || AA004664 || || 107766							0.21		0.83	0.53	2.48	1.33		0.21	0.29		0.91	0.51	0.21	0.23	0.41	2.01			-0.35		0.41		0.56				1.55	0.49	0.53		0.77	1.62	1.02	0.94	-0.62
IMAGE:137535	TIF1 || Transcriptional intermediary factor 1 || R38345 || 8805 || 107767	-0.44	-0.55	0.07		-1.18		-0.18		-0.39	-1.01	-0.11	-0.27		-1.31	-1.21	-1.42	-0.46	0.06	-0.56	-0.4	0.04					-0.44	-0.94	-0.29	-0.68		-1.07	-0.24	-1.75	-0.51	-0.79	-0.21	0.2	-1	-0.24	-0.32	-1.3		-0.4	-1.11	-1.05	-0.35	-1.52	-1.86
IMAGE:199180	PON3 || Paraoxonase 3 || R95740 || 5446 || 107769	-7.99						0.12	1.35	1.76	-0.71		1.38		-1.42	2.6				0.05	-0.76	0.62		0.13				-0.04	1.48	1.06			-0.4	-0.05	-0.05	-0.12	3.3				4.71	-0.88		-0.7
IMAGE:813584	SESN1 || Sestrin 1 || AA447661 || 27244 || 107778		1.24	1.59				-0.04	-0.16	1.08	0.26	0.45	0.05		1				1.2	0.7	0.37	1.39	2.07	0.21		0.33	-0.67	-0.07	1.36	0.69			-0.66	0.69	0.14	0.77	1.33	0.52	0.07		0.03	0.57		0.96
IMAGE:472185	ADAMTS1 || A disintegrin-like and metalloprotease (reprolysin type) with thrombospondin type 1 motif, 1 || AA057170 || 9510 || 107787	-0.12	0.52	1.69	-2.24		0.71	-1.03	-1.01	0.32	2.75		-1.14	-1.81	-1.02	-2.39	0.02	-0.92	-1.89	-1.53	-1.05	-0.46	-0.3	-0.53		-0.98	-0.84	-1.72	-0.48	-0.68	-0.82	-1.64	-0.56	1.03	-0.55	0.47	-0.33	-0.4	0.28	-0.76	-1.43	-1.42		-0.21	-1.48	-1.61	-0.2		-0.57
IMAGE:327676	KRT13 || Keratin 13 || W23757 || 3860 || 107789	2.22	2.95	1.1	1.38		2.08	1.94	2.42	0.37	1.02	1.19	1	0.37	1.86	-0.08				1.33	0.79	1.11	0.06		1.39	1.87	-0.71	1.08	2.75	0.72	1.55	0.83	1.06	-0.02	1.64	0.85	2.6	1.19	0.55	1.23	1.09	2.14		1.4
IMAGE:270560	POP1 || Processing of precursor 1, ribonuclease P/MRP subunit (S. cerevisiae) || N33237 || 10940 || 107796	2.06	0.74	0.4	0.67		0.11	0.65	1.2	1.16	1.84	1.11	0.81	2.25	1.01	1.23		1.25	0.93	1.51	1.49	0.25	0.89			1.49	1.14		1.38	1.62		1.46	1.49	0.98	1.07	1.23	1.14	1.49	0.41	1.18	0.97	-0.02		2.39	0.85	0.61	0.87		1.35
IMAGE:811581	LOC144347 || Hypothetical protein LOC144347 || AA454605 || 144347 || 107801	1.36	-0.61						-0.13	0.09	0.52					0.07	-0.36			0.08	0.36	0.12	0.05				1.58	0.17			-0.3			0.47	-0.12	0.53		-0.01	0.47		0.35	0.19		1.27		1.65
IMAGE:415102	CDC25C || Cell division cycle 25C || W95000 || 995 || 107805	-0.89			-1.3					-1.1	-1.38	-0.15	-0.56		-1.39	-0.93			-1.66	-0.48		-0.63					-1.3	-0.48	-1.44	-0.87		-0.98	-1.36	-1.49	-0.76	-0.39			-1.44	-1.21	-0.82	-0.69		-0.41		-2.69
IMAGE:782771	|| Transcribed locus || AA448171 || || 107815								-0.16			0.33		0.32	0.1					0.29	-0.3	0.49					-1.13	0.54	-0.77	0.14				-0.03	-0.05	0.17	0.09			0.15		0		-0.1
IMAGE:782677	CROP || Cisplatin resistance-associated overexpressed protein || AA447587 || 51747 || 107816	2.88	-0.15		0.17			-0.44	0.25	0.46	-0.66		-0.5			0.03	-0.25	-0.91		0.12	-0.24	0.1		-0.42		0.12	-0.36	0.67		-0.22		1.53	0.36	0.48	0.27	-0.41		0.21	0.2		-0.82	0.6				-0.2	0.7
IMAGE:179232	PP || Pyrophosphatase (inorganic) || H50229 || 5464 || 107817	-0.89	0.38	0.3	-0.41	-0.29	0.07	-0.72	0.97	-0.24	2.86	-0.47	-0.47	-0.03	-0.84	0.48	-0.35	-0.72	-0.25	0.22	-0.04	-0.07	-0.76	2.21	0.02	0.43	0.54	-0.34	-0.49	0.15	-0.56	-0.29	1.29	-0.66	-0.67	1.64	-0.64	0.16	0.39	0.14	0.17	-0.04	-1.1	0.17		0.1	-1.5		-1.5
IMAGE:83083	ITIH3 || Inter-alpha (globulin) inhibitor H3 || T67884 || 3699 || 107820		-1.38								-2.32		-2.32							-0.76	-1.33	-0.88					-0.86	-1.77		-0.61		-0.47			-0.6	-1.31											-1
IMAGE:129431	FLJ22104 || Hypothetical protein FLJ22104 || R11315 || 65084 || 107827		-1.53	-1.1				-1.01	-0.6	-0.77		-0.33	-1.29	-0.56	-0.53	0.07	-0.8	-0.79	-1.42	-0.49		-0.6	-0.92	0.33		-1.77	-0.74	-1.32	-1.07	-0.63	-1.39	-0.62	-0.81	-1.32	-0.97	-0.2	-0.48	-0.56	-0.63	-0.11	-0.23	-0.78		-0.57
IMAGE:884283	|| Transcribed locus, weakly similar to NP_689672.2 hypothetical protein MGC45438 [Homo sapiens] || AA669750 || || 107842	1.73						-0.54	-0.27	-0.1	0.17	-0.12	-0.07		0.18	0.41	0.18	0.04	0.04	0.16		0.33	-0.53	0.36	-0.48	0.38		0.64	-0.19	-0.01	-0.26	-0.17		-0.51	-0.15	-0.04		0.04	1.18	-0.23	-0.05	0.02		-0.8		-0.08
IMAGE:769686	THY1 || Thy-1 cell surface antigen || AA428836 || 7070 || 107861	0.13	-1	-0.77	1.46		0.2	-0.28	0.59	1.36	-0.23	0.22	-0.47	0.31	0.81	-0.76	1.1	1.17	1.18	0.58	-0.41	0.32	1.24	-0.11	1.99	-0.4	-2.33	0.31	1.17	0.41	0.14	0.29	0.69	1.73	-0.19	-0.22	0.83	0.09	0.27	1.16	1.2	0.11		-0.09	0.03	-0.69			1.58
IMAGE:308216	SULT1E1 || Sulfotransferase family 1E, estrogen-preferring, member 1 || N92404 || 6783 || 107863	-0.54					1.43								0.4				-1.18	0.57		0.41	2.81				1.79	0.01	0.58	3.62				-0.15	-0.29	-0.06	0			1.15		-0.23							0.24
IMAGE:824704	MPI || Mannose phosphate isomerase || AA482198 || 4351 || 107868	-0.24	-0.4	-0.05	-0.44			-0.87		-0.91				-1.41	-0.52	-0.66			-0.57	-0.79		-0.22					-0.17	-0.35	-0.45	-0.61	-1.53			-0.84	0.06	-0.19	-0.67	-0.02	0.31	-0.51	-0.39	-0.53		-0.2	0.19	-1.06	-1.09		-0.74
IMAGE:85690	SERPIND1 || Serine (or cysteine) proteinase inhibitor, clade D (heparin cofactor), member 1 || T62086 || 3053 || 107880												-2.39		-3.07					-1.42	-2.55	-1.73					-1.32		-2.81	-0.32		-2.14	-1.19	-2.73	-1.64	-1.93	-2.6		-1.87	-2.59	-1.85	-1.7		-0.69
IMAGE:810444	TNFAIP2 || Tumor necrosis factor, alpha-induced protein 2 || AA457114 || 7127 || 107881	0.59	0.14	-0.21	0.26	1.36	0.56	0.09	0.22	0.37	-0.28	-0.24	-0.28	-0.61	0.26	-0.69	0.85	0.02	0.9	-0.45	0.99	-0.07	1.04	-0.04	-0.2	-0.13	1.43	1.4	1.01	-1.03	-0.27	-0.6	-0.56	0.79	-0.93	0	0.88	-0.15	0.72	-0.51	-0.27	-0.08	0.12	0.64	0.43	0.79	0.57	-0.75	0.7
IMAGE:855547	HLA-DRB1 || Major histocompatibility complex, class II, DR beta 4 || AA664195 || 3123 || 107910	1.08	1.64	1.59	1.45	-0.35	2.25	4.62	3.66		3.23	2.57	3.81	1.82	3.57	2.35	4.61	3.17	5.45	3.63	3.98	2.26	5		4	2.94	4.5	3.45	3.62	2.16	3.24	2.82	2.56	3.81	1.64	2.94	6.02	3.49	3.97	3.58	2.84	4.15		2.62		2.51	0.49	-0.38	1.59
IMAGE:308696	FLJ37562 || Hypothetical protein FLJ37562 || N92842 || 134553 || 107911		0.95	0.44	-0.08		-1.02	-0.04	-0.36	-0.21	1.1	0.06	0.46			0.27				0.25	0.36	0.1		0.95			1.04	0.38	0.55	0.6	0.78	0.43	0.13	0.24	0.32	0.53		-0.14	-0.3	0.9	0.17	0.15		1.55	0.28
IMAGE:781018	SMARCB1 || SWI/SNF related, matrix associated, actin dependent regulator of chromatin, subfamily b, member 1 || AA446018 || 6598 || 107917	-0.7	0.46	-0.56	-0.5	-0.04	-0.4	0.27	0.09	-0.2	-0.11		-0.61	0.19	-0.43	0.01	-0.38	-0.84	-0.89	-0.53	-0.47	-0.41	-1.23	-0.22	-0.29	0.01	0.06	-0.65	-0.86	-0.19	-0.3	-0.12	-0.02	-0.56	0.19	0.54	-0.87	0.28	-0.14	0.35	-0.2	-0.84		0.66	-0.3	-0.28	-1.09	-1.32	0.53
IMAGE:143227	TNKS1BP1 || Tankyrase 1 binding protein 1, 182kDa || R74077 || 85456 || 107931		1.32	0.87				0.8	0.57	1	1.38	2.11	1.17	1.97	1.26	1.22	0.97	1.15	1.87	1.35	1.67	1.03	1.15	1.19		1.71	2.24	1.36	1.46	1.5	1.02	1.17	1.39	1.11	0.69	0.85	2.09	2.18	1.17	1.5	1.85	1.33		1.25
IMAGE:591266	FAT || FAT tumor suppressor homolog 1 (Drosophila) || AA159194 || 2195 || 107932		-0.2	-1.2	-2.19		-1.23		-2.21		-0.07		-0.29		-0.6			-1.67		-2.41	-0.88	-1.18		-0.35		-0.27	0.24	-1.57		-0.19	-1.08		1.01	-0.27	-1.97	-0.77		-1	-1.57		-0.79			-0.2		-3.01			-0.24
IMAGE:46518	DTNA || Dystrobrevin, alpha || H09172 || 1837 || 107934	-0.29			2.28					-0.26	0					-0.15		-0.17		-0.1		0.03	-0.44				-0.3					0.04		-0.05	-0.17	0.43		1.92				0.22		0.39		-2.65			1.41
IMAGE:754046	DXS9879E || DNA segment on chromosome X (unique) 9879 expressed sequence || AA479062 || 8270 || 107936	-0.13	0.31	1.07	-1.49	1.53	-1.21	0.89	0.55		0.87	-0.73	0.46	0.74	-1.14	0.59		1.42	-1.14	1.2	-0.42	-0.73	-1.18	0.27		-0.03	0.39	0.43	-0.46	0.65	0.4	0.59	0.32	-0.65	-0.17	0.27	0.78	-0.6	-0.18	1.6	-0.77	-0.01	-1.2	0.33	0.57	0.36	-0.6	-0.15	0.45
IMAGE:377701	CSPG2 || Chondroitin sulfate proteoglycan 2 (versican) || AA056022 || 1462 || 107937	0.58	-0.15	1.12	2.05	1.2	0.36	0.37	0.6	1.79	0.43	0.06	-0.1	0.25	1.36	-0.35	2.34	1.58	1.92	1.28	1.55	1.77	2.89	1.13		0.55	1.59	0.28	2.05	1.63	1.13	1.12	1.66	2.95	0.2	0.32	1.58	0.96	0.82	2.04	2	0.78	0.64	0.52	-1.07	-0.06	-0.38	1.14	1.4
IMAGE:80292	LOC286144 || Hypothetical protein LOC286144 || T64433 || 286144 || 107947	1.93	0.91	0.68					0.86	1.29	0.94	0.27	1.23	2.19		1.35		1.03		1.7		0.56	1.43			0.63	0.2	2.19	0.84	1.45	1.62	1.36	1.79	0.66	1.29	0.32		0.18	0.96	1.69	0.07	1.08		1.49		1.64		0.06	0.33
IMAGE:148225	GALNT3 || UDP-N-acetyl-alpha-D-galactosamine:polypeptide N-acetylgalactosaminyltransferase 3 (GalNAc-T3) || H13688 || 2591 || 107949	0.97	0.33	-0.1				0.94	0.12	0.85	0.97	1.59	2.84	1.66	-0.12		0.25	0.41	0.33	2.33	1.4	0.53	1	0.62		-2.25	0.8		0.06	2.16	0.71	1.58	0.57	-1.58	-2.51	0.92	-0.54	0.56	-0.02	1.35	2.36	-2.17		-0.15		-1.83		0.99	-1.25
IMAGE:1126750	ZFP64 || Zinc finger protein 64 homolog (mouse) || AA665536 || 55734 || 107953			2.22					1.25	2.36			0.56	1.37	1.5	0.49	2.43	2.58	2.28	0.96	1.46	1.75	2.19	0.51	2.02		-0.29	1.61	2.34	1.71	1.82	1.67		2.14	0.66	0.34	2.29	2.08	1.75	2.43	2.75	1.17		0.95
IMAGE:364613	C18orf4 || Chromosome 18 open reading frame 4 || AA022684 || 92126 || 107958															0.32					0.16	-0.05					0.31			0.2			0.45		0.7		-0.66					0.74
IMAGE:153355	MGC12815 || **Chemokine (C-C motif) ligand 3-like, centromeric || R47892 || 414062 || 107959		1.02					3.16		2.95			3.41			1.71				1.25							2.58	3.79	1.57	0.79		1.16	0.86	2.45	1.64	3.38		2.35		1.83	1.98	2.31		3.52		3.44
IMAGE:796646	ODC1 || Ornithine decarboxylase 1 || AA460115 || 4953 || 107975	-2.86	-2.81	-3.09	-2.97	-2.5	-2.43	-0.83	-4.48	-1.8	-0.58	-1.29	-1.11	-2.93	-3.17	-1.2	-2.27	-1.07	-2.53	-1.02	-1.16	-0.06	-3.15	1.1	-1.54	-0.82	0.34	-1.18	-3.28	-0.41	-3.63	-0.67	-0.34	-1.48	-0.83	0.62	-2.65	-3.62	-2.52	-3.55	-1.43	-2.95		0.86	-3.06	-0.57			-3.57
IMAGE:754479	IFI44L || Interferon-induced protein 44-like || AA410188 || 10964 || 107976							1.14	2.48	3.12	1.87		3.33	-0.17	2.26	1.07		1.48		1.01	0.77	0.06		0.85			1.54		1.92	0.26	3.22		0.71	2.14	0.62	0.28	3.96	2.82	3.86	1.47		3.79		2.43
IMAGE:754031	GRCA || Gene rich cluster, A gene || AA478761 || 27239 || 107979									-0.23					0.44	-1.31			2.19	0.06		1.2		-0.81			-0.08		0.54	-0.5				0.37	0.56	-0.38				-0.4		0.8		-0.23
IMAGE:840466	MARCO || Macrophage receptor with collagenous structure || AA485867 || 8685 || 107990				-0.47							1.17	0.46		0.24						-0.23	-0.05					-0.07	-0.11		0.05			0.56	0.42	0.49				-0.18					0.49		0.12
IMAGE:772425	FAP || Fibroblast activation protein, alpha || AA405569 || 2191 || 107998	1.63	1.67	2.93	2.5				3.03	3.73	2.12		1.14	2.41	2.97	2.2	3.94	3.34	3.94	3.56	3.46	3.4	5.1		3.59		-0.13	2.74	3.54	2.15	2.28	3.29	3.6	4.54	1.93	2.23	3.2	2.26	1.56	4.08	3.57	2.48		1.77		1.03
IMAGE:280000	|| || N38891 || || 108002		-1.03	-1.06	-1.2				-0.18	-0.9				-0.83	1.34	-0.31	0.12		-0.67				-2.16						-0.2	-0.31							-0.78	-1.21	0.26	-0.55	0.44	-0.16		-0.51	-2.23	-1.02	-0.54	-0.8	-0.53
IMAGE:786308	CD4 || CD4 antigen (p55) || AA451863 || 920 || 108009		2.28	1.77				1.28	0.92	1.7	1.15		1		1.6	-0.12	2.32	1.22	2.52	0.37	0.97	0.08	2.12	-0.84	1.84	0.77	1.31	1.02	1.2		2.28			2.08	0.39	0.62	2.78	1.26	2.46	1.03	1.06	2.33		1.91
IMAGE:841679	CIB1 || Calcium and integrin binding 1 (calmyrin) || AA487575 || 10519 || 108018	0.39	0.1	0.47	0.69	0.17	0.66	-0.05	0.61	0.31	1	0.59	0.89	0.56	0.7	0.83	1.05	1.03	0.87	0.38	0.79	1.53	-0.42	0.78	0.31	1.28	0.08	0.12	0.67	1.22	0.2	1.1	1.27	-0.22	1.22	-0.08	0.47	0.68	1.15	3.84	1.41	0.7		0.31		0.56	0.37	0.02	0.32
IMAGE:42118	P2RX4 || Purinergic receptor P2X, ligand-gated ion channel, 4 || R60722 || 5025 || 108020	-0.25	1.43	0.94			-0.06	0.19		0.43	0.42	-0.15		0.2	0.56				0.91	1.08	1.33	0.48	0.51		0.55		0.46	0.74	1.08	-0.01	0.39	0.59		0.31	1.06	0.26	1.65	0.82	0.4	-0.05	1.3	1.27		0.56		0.09	1.45	0.36	-0.29
IMAGE:32576	CCDC3 || **Coiled-coil domain containing 3 || R20416 || 83643 || 108027		1.5	0.79								1.54	1.03			0.8		1.22		0.93	0.98	-0.03					2.93	0.71	1.7	0.61	0.44			2.15	0.11	1.39	3.24	0.94	0.9	2.62	1.1			2
IMAGE:42793	OGDHL || Oxoglutarate dehydrogenase-like || R59722 || 55753 || 108030	1.15							-0.51	-2.25	-0.63	-0.72	-0.38	-1.84	-0.51	-1.64			-2.02	-1.7	-1.05	-1.22		-0.56			0.25	-0.22	-1.06			-0.58	0.01	-0.46	-0.96	-0.3	-2.35	-0.6	0.01	-0.16	-1.1	-1.34		0.03
IMAGE:753931	CXCR4 || Chemokine (C-X-C motif) receptor 4 || AA479357 || 7852 || 108032	2.05	-0.67	0.45			1.31	0.34	0.83	1.69	1.73	0.15	-0.04	0.57	-0.16		0.42	0.39	1.22	0.28	-0.34	0.77		-0.23	0.33		1.45	0.46	0.63	1	0.66	0.26	0.13	0.32	0.87	1.52	1.05	1.62		0.37	0.9	0.16		0.58	0.62	2.63			2.56
IMAGE:51476	KLF8 || Kruppel-like factor 8 || H22820 || 11279 || 108033	0.65		4.33							0.32		0.98		2.08	1.26				0.93	0.39	0.23					0.6			2.3		2.26		1.47	0.44	-0.24	0.91			0.68		0.6				2.29
IMAGE:377671	ITGA7 || Integrin, alpha 7 || AA055979 || 3679 || 108042	1.23	0.57	-0.16						2.24		0.09	-0.05			-0.19				0.92	0.65	0.23		-0.27			-0.09		0.46	-0.22				2.31		-0.44	3.86	-0.13	0.38		-0.38	1.27		-0.75		-0.54
IMAGE:767721	AD031 || AD031 protein || AA417982 || 83935 || 108053		1.45	0.98				1.23	3.59	3.29	1.82	-0.87	2.84	1.95	4.68	-0.47	2.64	0.89	4.25	4.12	2.83	1.25	3.37	0.45	2.59	3.78	-0.1	1.05	3.55	1.42	1.45	3.12		3.12	3.35	0.47	3.48	2.79	3.27	2.09	2.53	1.29		1.26
IMAGE:725677	PCTK3 || PCTAIRE protein kinase 3 || AA394136 || 5129 || 108062	-0.32	-0.31	-0.84	-1.17		-0.78		-0.23	-0.83				-1.34	-0.69				-0.38										0.09		-0.53				0.49	0.65		-0.87	0.44	-0.5	-0.94	0.61		-0.73	0.98	0.46
IMAGE:153411	HLA-DRA || Major histocompatibility complex, class II, DR alpha || R47979 || 3122 || 108063	0.98	0.89	1.23	1.61	1.69	2.43	2.16	-2.48	-0.38	2.08	0.73	1.4			1.2		1.21		1.76	1.7	0.78	-0.59	1.21		1.43	1.99	1.44		0.99	-0.97	1.48	0.22	1.48	1.05	2.25		-0.06		0.05		-0.53	0.53			3.16	0.79	-1.09	2.35
IMAGE:768381	CIDEB || **Cell death-inducing DFFA-like effector b || AA495804 || 27141 || 108071		1.37							0.13									-0.57										-0.15	-0.16					-0.43	-0.6				-0.32				-0.25
IMAGE:307220	DKFZp434L142 || Hypothetical protein DKFZp434L142 || N95180 || 51313 || 108074	1.89	0.95		2.74	0.9	1.42				0.29					1.55		0.19	3.33	1.38		2.54	2.45				0.52	1.32	2.32			0.82	1.02	1.94	2.81	0.53		1.08	2.69		2.19			0.62	3.82	1.74	3.69	1.49	2.13
IMAGE:1156634	IL13RA1 || Interleukin 13 receptor, alpha 1 || AA776554 || 3597 || 108080		0.56	0.89				-0.19	1.7	1.35		0.58	1.29	1.47	1.81		1.67		1.81	1.18	1.89	1.08	1.8			1.46	1.59	0.78	1.68	3.12	1.12	1.28	0.93	1.13	1.23	1.31	1.65	2.35	1.43	1.68	2.36	1.87		0.75
IMAGE:756502	NUDT1 || Nudix (nucleoside diphosphate linked moiety X)-type motif 1 || AA443998 || 4521 || 108083	-1.12	-2	-1.95	-1.69	-0.22			-0.32	-1.49	-1.19	-1.18	-1.01	0.6	-0.85	-1.14	-1.57	-0.57	-1.13	-0.43	-1.41	-1.98	-2.01	-0.62	-0.54	-1.73	-0.66	-1.5	-1.11	-1.18	0.2	-0.95	-1.2	-1.09	-0.51	-0.83	-0.31	0.53	-1.09	-0.08	-0.36	-0.24		-0.06	-1.83	-1.03	-2.08		-1.19
IMAGE:795531	ADRM1 || **Adhesion regulating molecule 1 || AA459658 || 11047 || 108084	0.54	-1.04	-1.97	-1.04		0.06	-0.17		-1.05	0.53	0.13	-0.47	-0.64	0.01	-0.56			-0.79	-1.12	-0.2	-1.24	-1.65	-0.89		-0.39	0.81	-0.57	-0.5	0.68	-0.07	-0.79	1.06	-0.23	-0.21	-0.21	-1.34	0.59	-0.09		-2.03	0.25		0.52	-0.6	0.74			-0.09
IMAGE:292736	H41 || Hypothetical protein H41 || N91421 || 55573 || 108086	-1.59	-0.74	-1.52	-0.45		-0.25	-0.71	-0.64	-2.08	-0.52		-0.65	0.24		-1.77	-0.48	-1.32	-1.23	-0.21	-1.09	-0.71	-0.81	-0.26		0.2	0.76	-1.01	-0.33	-0.76		-0.67	-1.16	-0.53	-0.51	-0.07	-2.45	-0.31	-0.08	-0.55	-1.72	-1.28		0.51		-0.26		-1.2	-1.12
IMAGE:280375	ATAD2 || ATPase family, AAA domain containing 2 || N47113 || 29028 || 108090		-1.35	-0.55				0.15	-0.96	-1.23	1.1		-0.66	-0.26		-0.19		-1.11	-1.21	-0.15	-1.85	-0.93	-1.5	-1.9			1.29	0.47	-1.1	0.12	-0.73	-1.22	0.42	-2.2	-0.07	0.37	-2.38	-0.04	0.09		0.07	-0.2		1.19
IMAGE:375827	PTP4A3 || Protein tyrosine phosphatase type IVA, member 3 || AA040215 || 11156 || 108099		0.41	-0.66	1.05				0.95	0.81	0.64		0.76	0.38		2.37		1.02	1.28	0.27	0.01	-0.09		0.25			0.57	2.4	1.1	0.67	1.25	0.64	0.15	0.38	0.54	0.76		0.27	1.32		0.4	3.93		1.82	0.81
IMAGE:263047	RAB38 || RAB38, member RAS oncogene family || N20045 || 23682 || 108108			2.81					-0.78		-1.04		-0.63	3.04	-0.44	0.39			-0.39	1.18	-0.29	-0.68		-0.61		1.25	1.37	0.09	1.78	-0.45		-0.54	0.54	-0.4	-0.38	-0.26	-0.29		-1.19		1.2	-1		-0.13
IMAGE:79412	C5orf4 || Chromosome 5 open reading frame 4 || T57691 || 10826 || 108121	0.02								-0.08	-0.35		-0.57			2.58			1.19	1.58	2.09	0.72					0.52	2.2	0.52	-0.02	0.13	-0.12	3.33	1.27	1.01	-0.27	2.66	-1.95	-1.35	-0.53	-0.81	1.18		-1.26
IMAGE:140574	CX3CL1 || **Chemokine (C-X3-C motif) ligand 1 || R66139 || 6376 || 108126	0.85	2.65	0.16				2.51	0.34	1.24	2.12	2.33	0.32		-0.21	-0.52	1.93	1.17		0.35	0.77	0.64	0.99				2.56	-0.1	-0.03	1.29		0.79	2.21	1.42	-0.71	1.9		-0.28	0.16			-0.62		1.43				3.2	2.09
IMAGE:144916	GBP3 || Guanylate binding protein 3 || R78509 || 2635 || 108148	2.08	2.58		1.5				1.76	1.31	1.49		2.04	-0.02	1.78				2.99	0.75	1.48	1.32	1.97	0.12			1.15	2.06	2.04	0.12	1.44	-0.05	1.83	1.49	0.2	0.86	2.17	0.46	2.08		1.07	2.05		0.14		1.99
IMAGE:770992	EZH2 || Enhancer of zeste homolog 2 (Drosophila) || AA428252 || 2146 || 108149	-1.64	-1.81	-0.84	-2.17	-1.18	-1.32	-0.87	-0.71	-0.47		-0.76	-0.7	-0.64	-1.16	-1.04	-1.73	-1.58	-1.53	-0.84	-1.19	-0.9	-2.02	-1.23	-1.3	-1.09	0.12	-1.64	-0.98	-1.2	-1.41	-0.67	-0.71	-1.67	-0.72	-0.61	-0.93	-0.15	-1.1	-0.48	-0.88	-0.37		0.34		-1.73			-1.74
IMAGE:784337	CXCL12 || Chemokine (C-X-C motif) ligand 12 (stromal cell-derived factor 1) || AA447115 || 6387 || 108163	-0.02	1.4	0.66	0.32		0.23	0.17	1.28	0.91	0.51	0.46	0.76		-0.21	0.28		0.7		0.86	0.67	0.52	1.07			0.99	0.06	0.55	0.82	0.79	-0.05	0.44	1.03	1.2	0.63	0.73	1.27	0.5	0.46	0.98	0.52	0.73	0.44	0.57	0.66	0.21	0.67		0.54
IMAGE:292933	KIFC1 || Kinesin family member C1 || N90985 || 3833 || 108164	-0.18		-1.6	-2.21	-0.36	-2.39	-0.07	-1.2	-0.99	-0.39	0.04	-0.74	0.32		-1.15		-1.38	-1.99	-0.52	-1.2		-2.33	-0.05			0.32	-0.39	-1.3	-0.39	-1.5	-0.57	-0.49	-1.4	-0.09	0.31	-2.37	-0.08	-0.9	-0.71	-1.61	-1.01				-1.65			-0.67
IMAGE:469412	FH || Fumarate hydratase || AA026917 || 2271 || 108166	-1.06	0.09	0.41	-0.89	-0.09	-0.41	-0.77			0.3	-0.78	-0.3	0.85	0.05	0.52		-0.03	-0.15	-0.48	0.03	-0.95	-1.3	0.01	-0.85	-0.21	0.48	-1.17		0.09	-0.68	-0.26	0.21	-1.35	-0.48	0.98		-0.3	-0.6		-0.52	0.05		-0.07	-1.18	-0.54	-0.98	-1.91	-1.07
IMAGE:2067059	PEG10 || Paternally expressed 10 || AI378946 || 23089 || 108167	-0.1	-1.41	1.57		1.14	-0.3	-1.64	-0.24	-1.06	0.95	0.17	-2	2.5	-0.62	-2.28	-2.51		-0.11	-1.57	-0.33	-1.23	-0.91	0.62	-0.35	1.46	1.83	-0.38	0.04	-0.6		-0.01	0.48	-1.91	-1.94		-0.28	-0.04	-0.81	0.97	-1.34	-1.7	0.16	-1.08	-0.88	-1.75	1.03	-0.32	0.54
IMAGE:435561	BYSL || Bystin-like || AA701929 || 705 || 108171	-1.02	-0.93	-1.72		-0.01		0.07	-0.85	-1.24	-1.28	-0.21	-1.96	-0.91	-1.4	-1.22		-0.31	-1.55	-1.1	-2.01	-1.83	-2.09	-0.01			-0.87	-1.4	-1.38		-1.04	-1.2	-1.14	-2.05	-0.97	-0.06	-2.06	-0.93	-2.02	-1.06	-1.13	-1.07		0.1	-1.74	-2.27		-1.38	-1.88
IMAGE:488645	ARHGEF5 || Rho guanine nucleotide exchange factor (GEF) 5 || AA045822 || 7984 || 108175		1.26	1.52				1	1.55	0.34	0.56	1.41	1.37	2.07	0.83	1.56			1.48	0.52	1.02	0.79	0.24			0.8		0.11	1.06	0.47		0.43	0.48	-0.24	0.63	0.49	0.91	1.09	0.47	1.39	1.48	0.89		0.88
IMAGE:491751	ISG20 || Interferon stimulated gene 20kDa || AA150500 || 3669 || 108180	-0.19					2.22	1.65		0.89	1.96	1.21	0.65	-0.67	0.19	0.12	0.11			-0.27	0.39	-0.95	-0.35	-1.01		-0.52	-0.38	0.78	-0.29	-0.28	1.33		0.07	0.12	0.18	0.95	0.49	0.61	2.7	2.32	1.43	0.55		1.72	-0.02	1.17			-0.77
IMAGE:243800	RYBP || RING1 and YY1 binding protein || N39338 || 23429 || 108193	-0.9	-0.2	0.12	-1.03	0.07		-0.68		-0.41	0.42	-0.44	-0.17	0.39	0.67	-0.09	-0.24	0.1	0.69	-0.54		0.34	0.56	-0.31		0.62	0.02		0.89	0.34	-0.63	1.19	0.72	0.06	0.94	0.86	-0.16	0.38	0.4	0.36	1.13	0.44		0.75	1.07	-0.09			0.74
IMAGE:126239	MRPL16 || Mitochondrial ribosomal protein L16 || R06371 || 54948 || 108195	-1.09	-1.03	-2.47		-1.34	-1.18		-1.2	-0.36	0.35		0.51	0.1	-0.55	-0.96	-0.96	-1.18	-0.4	-0.24	-0.06	-0.31	-1.59	-1.7		-0.94	0.43	-0.96	-0.36	-0.48	-1.46	-0.49	-0.41	-0.92	-0.21	-0.09	-0.22	-0.27	-0.81	-0.54	-0.71	-0.66		-0.19	-0.41	-0.17	-0.63
IMAGE:704020	CSF2RB || Colony stimulating factor 2 receptor, beta, low-affinity (granulocyte-macrophage) || AA279147 || 1439 || 108199	-0.31			0.56			1.1	-2.43	0.55			-0.1	-0.12		-0.62				0	0.12	0.25	2.33			-0.73	0.48	0.3	0.27	0.35		0.24	0.52	1.24	-0.15	0.65		0.31	0.98	0.28	-0.1	-0.29		0.43	-0.71	0.62			-0.05
IMAGE:813310	SFRS1 || Splicing factor, arginine/serine-rich 1 (splicing factor 2, alternate splicing factor) || AA455164 || 6426 || 108202		-1.78	-2.33						-1.82	-1.17	-0.62		-2.02	-1.17	-2.4			-2.02	-1.04	-1.6	-1.35	-1.17			-1.33	-0.03		-1.67	-0.22		-1.88	-1.59	-1.5	-1.67	-1.51	-2.31	0.16		-0.28	-2.69			-1.06
IMAGE:293078	|| **CDNA FLJ34013 fis, clone FCBBF2002111 || N91610 || || 108210								1.1	0.99	0.1		1.75	0.66		0.52		1.29	0	1.17	-0.06	0.19					0.54	0.96	1.12	0.29		0.16	0.04	0.88	0.58	0.92	3.09	-0.03	1.97		-0.2	0.94		0.65
IMAGE:209137	GABRE || Gamma-aminobutyric acid (GABA) A receptor, epsilon || H63532 || 2564 || 108211	0.33	-0.64		0.01					2.61	2.8		-0.67		-0.2	-1.47		2.75	-0.33		-0.86	-0.22	0.22				1.16	-0.77		-0.01	3.06	-0.74	2.87	0.32	-0.09	-0.53	2.05	3.06	-1.41	3.58	4.12	-0.67		-1.3					2.84
IMAGE:759948	S100B || S100 calcium binding protein, beta (neural) || AA424045 || 6285 || 108213	-2	-1.24	-2.73			-1.04	-1.46	-1.84	-1.57	-2.05	-0.86	-1.52	-2.41	-1.92	-2.25	-1.29	-1.06	-1.64	-0.99	-1.56	-1.16	-1.75	-1.75	-0.74	-2.18	0.91	-1.1	-1.52	-1.1	-2.23	-1.38	-1.64	-0.87	-0.86	-0.55	-0.14	-1.38	-2.53	-2.06	-2.04	-1.33		-0.88	-2.36		-2.25		-1.53
IMAGE:745433	SOCS7 || Suppressor of cytokine signaling 7 || AA625859 || 30837 || 108223		0.5						0.42		-0.49		-0.77			-1.28			-1.19		-0.24	-0.84		-0.33			0.28	-0.03	-0.77	-0.53	-1.03	-0.96		-0.13	-0.2	0.84	-2.27	0.61	0.31	-0.41	-1	-0.64		-0.04		-1.53
IMAGE:503338	WT1 || Wilms tumor 1 || AA130187 || 7490 || 108224										0.01		-0.23			-0.95	-0.62			0.23		0.3		0.61		0.15	-0.15			0.43		-0.22	0.41	-0.25	-0.18			-1.33	-0.63	-0.33	-0.67	-1.56		-0.8
IMAGE:46166	CYP2J2 || Cytochrome P450, family 2, subfamily J, polypeptide 2 || H09076 || 1573 || 108233	1.27	1.11	-0.1			1.89			0.14	1.82		2.74						0.34	0.62	-0.21						0.49	1.75					0.86	-0.64	-0.59			0.6	-0.77		3.13	-0.71		0.66
IMAGE:128228	TM4SF9 || Transmembrane 4 superfamily member 9 || R10429 || 10098 || 108241							0.23			-0.06		-0.13			0.11		0.78		-0.02	0.23	0.45	0.06				-0.7	0.24	-0.71	0.28		0.12		0	0.16	0.18			0.34	0.04		1.74				-3.29
[truncated: 3,351 more rows]
[truncated: 74 more columns]
