# Supplementary material for: A resampling-based meta-analysis for detection of differential gene expression in breast cancer
Source: BMC Cancer. 2008 Dec 30;8:396. doi: 10.1186/1471-2407-8-396 (PMC2631593; doi:10.1186/1471-2407-8-396)
Supplement: Additional file 5 — Gene set differentially expressed between ductal (D) and normal (N) breast tissue samples. The data provided represents the list of 298 IMAGE clones differentially expressed between ductal (D) and normal (N) samples with 90% significance. [file 1471-2407-8-396-S5.xls]

## Sheet: Sheet1
The list of 298 IMAGE clones differentially expressed between ductal (D) and normal (N) samples with 90% significance.
CLID	NAME	p-value	ductal mean	normal mean	difference	Number of significant runs	% of significant runs
IMAGE:377461	CAV1 || Caveolin 1, caveolae protein, 22kDa || AA055368 || 857 || 100059	1.84832e-61	-2.29832	0.234944	-2.53327	44	100
IMAGE:845363	NME1 || Non-metastatic cells 1, protein (NM23A) expressed in || AA644092 || 4830 || 100544	9.16409e-60	-0.9017	-2.53167	1.62997	44	100
IMAGE:739126	TSTA3 || Tissue specific transplantation antigen P35B || AA421687 || 7264 || 100944	8.03087e-55	0.936867	-0.49	1.42687	44	100
IMAGE:782635	NDUFAB1 || NADH dehydrogenase (ubiquinone) 1, alpha/beta subcomplex, 1, 8kDa || AA447569 || 4706 || 101070	5.10092e-54	-0.319711	-1.306	0.986289	44	100
IMAGE:509495	PSMA6 || Proteasome (prosome, macropain) subunit, alpha type, 6 || AA047319 || 5687 || 101313	9.16409e-60	-0.544011	-1.71006	1.16604	44	100
IMAGE:123614	C20orf55 || Chromosome 20 open reading frame 55 || R00846 || 83541 || 101808	8.03087e-55	1.43322	0.485	0.948222	44	100
IMAGE:813698	SPRY2 || Sprouty homolog 2 (Drosophila) || AA453759 || 10253 || 101968	1.97475e-52	-1.36828	0.125	-1.49328	44	100
IMAGE:897770	CRABP2 || Cellular retinoic acid binding protein 2 || AA598508 || 1382 || 102191	2.55971e-46	2.04152	0.119522	1.922	44	100
IMAGE:2407433	DPYSL3 || Dihydropyrimidinase-like 3 || AI831083 || 1809 || 102254	6.32109e-59	0.431911	2.01154	-1.57963	44	100
IMAGE:753104	DCT || **Dopachrome tautomerase (dopachrome delta-isomerase, tyrosine-related protein 2) || AA478553 || 1638 || 102299	2.57138e-62	-0.0750444	2.59667	-2.67171	44	100
IMAGE:590774	MAPK13 || Mitogen-activated protein kinase 13 || AA157499 || 5603 || 102354	1.20362e-51	-1.6524	-3.04	1.3876	44	100
IMAGE:362409	GAD1 || Glutamate decarboxylase 1 (brain, 67kDa) || AA018457 || 2571 || 102893	3.19569e-53	-0.885778	-2.06333	1.17756	44	100
IMAGE:781089	PTTG1 || Pituitary tumor-transforming 1 || AA430032 || 9232 || 103234	1.97475e-52	-1.96649	-3.72667	1.76018	44	100
IMAGE:785933	SRPX || Sushi-repeat-containing protein, X-linked || AA449715 || 8406 || 103446	9.16409e-60	-1.53977	0.425	-1.96477	44	100
IMAGE:841149	TGFBR2 || Transforming growth factor, beta receptor II (70/80kDa) || AA487034 || 7048 || 103449	5.10092e-54	0.0550444	1.59683	-1.54179	44	100
IMAGE:727251	CD9 || CD9 antigen (p24) || AA412053 || 928 || 103549	1.37666e-40	1.19748	-0.0387333	1.23621	44	100
IMAGE:195129	SFRS2IP || Splicing factor, arginine/serine-rich 2, interacting protein || R91171 || 9169 || 103679	4.62379e-47	-0.221633	-0.813333	0.5917	44	100
IMAGE:815526	MYBL2 || V-myb myeloblastosis viral oncogene homolog (avian)-like 2 || AA456878 || 4605 || 104095	6.32109e-59	-2.06086	-4.26	2.19914	44	100
IMAGE:139009	FN1 || Fibronectin 1 || R62612 || 2335 || 104992	4.77569e-64	-0.0293667	-2.81762	2.78826	44	100
IMAGE:743804	SEC23B || Sec23 homolog B (S. cerevisiae) || AA634360 || 10483 || 105563	5.52056e-42	-0.240367	-1.24036	0.999989	44	100
IMAGE:882510	KPNA2 || Karyopherin alpha 2 (RAG cohort 1, importin alpha 1) || AA676460 || 3838 || 105833	1.44779e-48	-1.36463	-2.74833	1.3837	44	100
IMAGE:511632	POLR3K || Polymerase (RNA) III (DNA directed) polypeptide K, 12.3 kDa || AA126951 || 51728 || 105863	9.16409e-60	-0.321989	-2.12333	1.80134	44	100
IMAGE:795198	SLC39A1 || Solute carrier family 39 (zinc transporter), member 1 || AA453577 || 27173 || 105981	9.16409e-60	0.508333	-0.515278	1.02361	44	100
IMAGE:739109	AP2S1 || Adaptor-related protein complex 2, sigma 1 subunit || AA421518 || 1175 || 106342	4.30056e-58	-0.540944	-1.60667	1.06572	44	100
IMAGE:884655	GARS || Glycyl-tRNA synthetase || AA629909 || 2617 || 106548	7.23599e-51	-1.19218	-2.29113	1.09896	44	100
IMAGE:484535	AOC3 || Amine oxidase, copper containing 3 (vascular adhesion protein 1) || AA036974 || 8639 || 107124	3.52846e-63	0.5707	2.93333	-2.36263	44	100
IMAGE:472185	ADAMTS1 || A disintegrin-like and metalloprotease (reprolysin type) with thrombospondin type 1 motif, 1 || AA057170 || 9510 || 107787	1.53492e-36	-0.485656	1.10837	-1.59402	44	100
IMAGE:769686	THY1 || Thy-1 cell surface antigen || AA428836 || 7070 || 107861	1.08295e-42	0.397178	-0.731578	1.12876	44	100
IMAGE:840691	STAT1 || Signal transducer and activator of transcription 1, 91kDa || AA486367 || 6772 || 108390	1.84832e-61	1.17527	-0.277133	1.4524	44	100
IMAGE:362483	SPTBN1 || Spectrin, beta, non-erythrocytic 1 || AA018591 || 6711 || 108874	2.57138e-62	-0.921544	0.753333	-1.67488	44	100
IMAGE:755145	VIL2 || Villin 2 (ezrin) || AA411440 || 7430 || 109379	6.32109e-59	0.510289	-0.852656	1.36294	44	100
IMAGE:838568	COX6C || Cytochrome c oxidase subunit VIc || AA456931 || 1345 || 110614	4.77569e-64	0.589767	-1.88594	2.47571	44	100
IMAGE:196866	NARG1 || NMDA receptor regulated 1 || R92951 || 80155 || 111039	4.30056e-58	-0.595567	-1.335	0.739433	44	100
IMAGE:214990	GSN || Gelsolin (amyloidosis, Finnish type) || H72027 || 2934 || 111095	8.39516e-66	1.01953	2.97	-1.95047	44	100
IMAGE:825583	RALY || RNA binding protein (autoantigenic, hnRNP-associated with lethal yellow) || AA504617 || 22913 || 111236	4.62379e-47	-0.389922	-1.11902	0.7291	44	100
IMAGE:144786	BGN || Biglycan || R77226 || 633 || 111282	3.52846e-63	2.00114	-0.0441667	2.04531	44	100
IMAGE:782718	APOA1BP || Apolipoprotein A-I binding protein || AA447974 || 128240 || 111631	8.03087e-55	0.294922	-0.958744	1.25367	44	100
IMAGE:842825	GSPT1 || G1 to S phase transition 1 || AA486233 || 2935 || 111667	1.84832e-61	-0.5466	-1.65143	1.10483	44	100
IMAGE:855390	MCM6 || MCM6 minichromosome maintenance deficient 6 (MIS5 homolog, S. pombe) (S. cerevisiae) || AA663995 || 4175 || 111673	3.19569e-53	-1.48362	-2.64833	1.16471	44	100
IMAGE:739183	|| || AA421296 || || 111860	3.52846e-63	0.714678	-0.466667	1.18134	44	100
IMAGE:595213	FAM49B || Family with sequence similarity 49, member B || AA173423 || 51571 || 111900	2.55971e-46	-0.189456	-1.26159	1.07213	44	100
IMAGE:488839	ARID4B || AT rich interactive domain 4B (RBP1- like) || AA046204 || 51742 || 111997	7.52775e-45	0.514311	-0.621667	1.13598	44	100
IMAGE:143966	SEPT6 || Septin 6 || R76459 || 23157 || 112015	1.44779e-48	-0.5459	-1.50833	0.962433	44	100
IMAGE:724615	CHC1 || RNA, U17D small nucleolar || AA291398 || 1104 || 112056	1.97475e-52	-0.884567	-1.705	0.820433	44	100
IMAGE:43229	PCNA || Proliferating cell nuclear antigen || H05891 || 5111 || 112253	1.31044e-60	-1.48587	-3.05167	1.5658	44	100
IMAGE:252259	COL17A1 || Collagen, type XVII, alpha 1 || H87535 || 1308 || 112324	4.29079e-50	0.253656	1.99167	-1.73801	44	100
IMAGE:785707	PRC1 || Protein regulator of cytokinesis 1 || AA449593 || 9055 || 113048	8.03087e-55	0.645189	-1.52	2.16519	44	100
IMAGE:789182	PCNA || Proliferating cell nuclear antigen || AA450264 || 5111 || 113139	1.91022e-56	-1.35841	-2.85333	1.49492	44	100
IMAGE:246869	ZNF207 || Zinc finger protein 207 || N59119 || 7756 || 113348	1.97475e-52	-0.363933	-1.20333	0.8394	44	100
IMAGE:795538	SLC25A22 || Solute carrier family 25 (mitochondrial carrier: glutamate), member 22 || AA459651 || 79751 || 113866	1.97475e-52	-0.0602	-1.13333	1.07313	44	100
IMAGE:244974	FLJ22875 || Hypothetical protein FLJ22875 || N76262 || 84191 || 113975	6.32109e-59	-0.343956	-1.48333	1.13938	44	100
IMAGE:22918	EBNA1BP2 || EBNA1 binding protein 2 || R45255 || 10969 || 114029	5.10092e-54	-0.7616	-1.90667	1.14507	44	100
IMAGE:739901	CYP51A1 || Cytochrome P450, family 51, subfamily A, polypeptide 1 || AA477781 || 1595 || 114221	1.24712e-55	0.8468	-0.320267	1.16707	44	100
IMAGE:810156	DTYMK || Deoxythymidylate kinase (thymidylate kinase) || AA464256 || 1841 || 114222	4.29079e-50	-0.989867	-1.94377	0.9539	44	100
IMAGE:898035	CTSB || Cathepsin B || AA598950 || 1508 || 114260	2.50961e-49	0.5295	-0.628089	1.15759	44	100
IMAGE:52930	PLEKHC1 || Pleckstrin homology domain containing, family C (with FERM domain) member 1 || H29252 || 10979 || 114766	1.08295e-42	-1.02334	0.277844	-1.30119	44	100
IMAGE:795936	TSN || Translin || AA460927 || 7247 || 116626	8.03087e-55	-1.54864	-2.8	1.25136	44	100
IMAGE:179276	FASN || Fatty acid synthase || H50322 || 2194 || 116637	1.20362e-51	0.297744	2.15932	-1.86158	44	100
IMAGE:770614	RGS19IP1 || Regulator of G-protein signalling 19 interacting protein 1 || AA434159 || 10755 || 116696	1.31044e-60	0.458367	-0.693333	1.1517	44	100
IMAGE:612274	TUBA1 || Tubulin, alpha 1 (testis specific) || AA180742 || 7277 || 117016	1.08295e-42	-0.692167	-1.70813	1.01597	44	100
IMAGE:856447	IFI30 || Interferon, gamma-inducible protein 30 || AA630800 || 10437 || 117356	6.37555e-65	1.2919	-1.00652	2.29842	44	100
IMAGE:80410	FDPS || Farnesyl diphosphate synthase (farnesyl pyrophosphate synthetase, dimethylallyltranstransferase, geranyltranstransferase) || T65790 || 2224 || 117564	4.62379e-47	-0.591133	-1.50224	0.911111	44	100
IMAGE:85497	C2 || Complement component 2 || T71878 || 717 || 118310	1.20362e-51	0.619611	-0.741667	1.36128	44	100
IMAGE:841340	TAP1 || Transporter 1, ATP-binding cassette, sub-family B (MDR/TAP) || AA487429 || 6890 || 118457	1.3977e-45	1.39327	0.0883333	1.30493	44	100
IMAGE:855624	ALDH1A1 || Aldehyde dehydrogenase 1 family, member A1 || AA664101 || 216 || 118798	1.3977e-45	-0.849989	0.888333	-1.73832	44	100
IMAGE:245277	ITM2A || Integral membrane protein 2A || N72450 || 9452 || 118803	1.20362e-51	-1.43282	0.751611	-2.18443	44	100
IMAGE:809473	PTRF || Polymerase I and transcript release factor || AA456184 || 284119 || 118994	6.32109e-59	-0.125678	1.47606	-1.60173	44	100
IMAGE:232612	LMAN1 || Lectin, mannose-binding, 1 || H73420 || 3998 || 119425	3.19569e-53	-0.3441	-1.67667	1.33257	44	100
IMAGE:489208	C16orf34 || Chromosome 16 open reading frame 34 || AA045657 || 90861 || 120017	2.50961e-49	0.164833	-1.24167	1.4065	44	100
IMAGE:432564	SF3B4 || Splicing factor 3b, subunit 4, 49kDa || AA699361 || 10262 || 120158	5.10092e-54	-0.240144	-1.26687	1.02672	44	100
IMAGE:626502	ARPC1B || Actin related protein 2/3 complex, subunit 1B, 41kDa || AA188155 || 10095 || 120220	3.19569e-53	-0.328778	-1.645	1.31622	44	100
IMAGE:884425	CCT5 || Chaperonin containing TCP1, subunit 5 (epsilon) || AA629692 || 22948 || 120259	6.32109e-59	-1.18501	-2.57822	1.39321	44	100
IMAGE:154185	CD68 || CD68 antigen || R51936 || 968 || 121231	1.31044e-60	0.543344	-0.65	1.19334	44	100
IMAGE:757873	CDK5R1 || Cyclin-dependent kinase 5, regulatory subunit 1 (p35) || AA442853 || 8851 || 98342	1.31044e-60	0.995433	3.065	-2.06957	44	100
IMAGE:713660	GPM6B || Glycoprotein M6B || AA284329 || 2824 || 98405	1.91022e-56	-0.810544	0.921667	-1.73221	44	100
IMAGE:868368	TMSB4X || Thymosin, beta 4, X-linked || AA634103 || 7114 || 98429	7.52775e-45	0.779733	-0.168333	0.948067	44	100
IMAGE:265060	KIT || V-kit Hardy-Zuckerman 4 feline sarcoma viral oncogene homolog || N20798 || 3815 || 99028	2.88595e-57	0.813844	2.98167	-2.16782	44	100
IMAGE:884719	HSPA8 || Heat shock 70kDa protein 8 || AA629567 || 3312 || 99082	3.99898e-44	-0.420689	-1.42931	1.00862	44	100
IMAGE:687875	CTSS || Cathepsin S || AA236164 || 1520 || 99573	6.32109e-59	1.59177	0.281667	1.3101	44	100
IMAGE:897531	MCAM || **Melanoma cell adhesion molecule || AA489587 || 4162 || 99937	1.44779e-48	-0.587911	-2.29651	1.7086	44	100
IMAGE:244147	|| || N72048 || || 100311	2.57138e-62	1.76552	-0.172156	1.93768	43	97.7273
IMAGE:300044	SLC35B3 || Solute carrier family 35, member B3 || N91539 || 51000 || 100513	3.36099e-37	0.817989	0.221667	0.596322	43	97.7273
IMAGE:129725	RBPSUH || Recombining binding protein suppressor of hairless (Drosophila) || R16902 || 3516 || 100889	1.3977e-45	0.442533	-0.523333	0.965867	43	97.7273
IMAGE:767817	POLR2F || Polymerase (RNA) II (DNA directed) polypeptide F || AA418689 || 5435 || 101027	1.54639e-38	-0.695489	-1.32667	0.631178	43	97.7273
IMAGE:753313	LAPTM5 || Lysosomal associated multispanning membrane protein 5 || AA406585 || 7805 || 101032	4.29079e-50	0.639267	-0.942878	1.58214	43	97.7273
IMAGE:970613	RAD21 || RAD21 homolog (S. pombe) || AA683102 || 5885 || 101554	2.50961e-49	-0.316878	-1.48	1.16312	43	97.7273
IMAGE:855521	KRT18 || Keratin 18 || AA664179 || 3875 || 101885	1.97475e-52	-0.385722	-1.48254	1.09682	43	97.7273
IMAGE:207358	SLC2A1 || Solute carrier family 2 (facilitated glucose transporter), member 1 || H58872 || 6513 || 102645	1.97475e-52	-1.26657	-2.68	1.41343	43	97.7273
IMAGE:811999	ETF1 || **Eukaryotic translation termination factor 1 || AA456664 || 2107 || 103307	3.19569e-53	-0.642489	-1.68232	1.03983	43	97.7273
IMAGE:47665	C1orf2 || Chromosome 1 open reading frame 2 || H11464 || 10712 || 103517	3.2493e-39	-0.105811	-1.13878	1.03297	43	97.7273
IMAGE:431805	SIAT1 || ST6 beta-galactosamide alpha-2,6-sialyltranferase 1 || AA678022 || 6480 || 103575	7.23599e-51	0.323889	-0.535	0.858889	43	97.7273
IMAGE:358643	FARSLA || Phenylalanine-tRNA synthetase-like, alpha subunit || W96450 || 2193 || 103709	2.88595e-57	-0.7337	-1.82081	1.08711	43	97.7273
IMAGE:753620	IGFBP6 || Insulin-like growth factor binding protein 6 || AA478724 || 3489 || 105764	1.54639e-38	-0.444222	0.686667	-1.13089	43	97.7273
IMAGE:135221	S100P || S100 calcium binding protein P || R32848 || 6286 || 106050	2.88595e-57	-0.124044	-2.915	2.79096	43	97.7273
IMAGE:810017	PLAUR || Plasminogen activator, urokinase receptor || AA454879 || 5329 || 107648	1.20362e-51	0.302522	-0.976667	1.27919	43	97.7273
IMAGE:841679	CIB1 || Calcium and integrin binding 1 (calmyrin) || AA487575 || 10519 || 108018	7.23599e-51	0.573544	-0.759633	1.33318	43	97.7273
IMAGE:469412	FH || Fumarate hydratase || AA026917 || 2271 || 108166	2.50961e-49	-0.706822	-1.76096	1.05413	43	97.7273
IMAGE:39313	MRPS31 || Mitochondrial ribosomal protein S31 || R51362 || 10240 || 108579	2.77581e-41	0.0414111	-0.585	0.626411	43	97.7273
IMAGE:724588	ISGF3G || Interferon-stimulated transcription factor 3, gamma 48kDa || AA291389 || 10379 || 109095	8.23829e-48	1.93118	0.710078	1.2211	43	97.7273
IMAGE:782811	HMGA1 || High mobility group AT-hook 1 || AA448261 || 3159 || 109301	8.03087e-55	-1.85696	-3.16613	1.30918	43	97.7273
IMAGE:470061	SIAH2 || Seven in absentia homolog 2 (Drosophila) || AA029041 || 6478 || 109694	8.03087e-55	0.366556	-0.745	1.11156	43	97.7273
IMAGE:730638	FNBP3 || Formin binding protein 3 || AA411961 || 55660 || 109802	2.88595e-57	-0.658833	-1.705	1.04617	43	97.7273
IMAGE:51448	ATF3 || Activating transcription factor 3 || H21041 || 467 || 109885	2.50961e-49	0.465767	2.27301	-1.80724	43	97.7273
IMAGE:810038	GRINA || Glutamate receptor, ionotropic, N-methyl D-asparate-associated protein 1 (glutamate binding) || AA455271 || 2907 || 110414	1.44779e-48	0.998922	-0.203333	1.20226	43	97.7273
IMAGE:488488	TXNIP || Thioredoxin interacting protein || AA044633 || 10628 || 110439	1.97475e-52	0.539944	2.04	-1.50006	43	97.7273
IMAGE:343167	SARA2 || SAR1a gene homolog 2 (S. cerevisiae) || W67213 || 51128 || 110562	8.23829e-48	0.0659889	-0.962378	1.02837	43	97.7273
IMAGE:897636	SEC13L1 || SEC13-like 1 (S. cerevisiae) || AA496784 || 6396 || 110947	1.97475e-52	-0.214044	-1.20667	0.992622	43	97.7273
IMAGE:626206	FLJ10719 || Hypothetical protein FLJ10719 || AA188629 || 55215 || 111418	6.91413e-36	-0.997978	-1.99333	0.995356	43	97.7273
IMAGE:782513	G1P3 || Interferon, alpha-inducible protein (clone IFI-6-16) || AA432030 || 2537 || 111545	1.53492e-36	1.40501	0.113622	1.29139	43	97.7273
IMAGE:46897	PMVK || Phosphomevalonate kinase || H09819 || 10654 || 111700	2.09538e-43	0.746756	-0.145322	0.892078	43	97.7273
IMAGE:358531	JUN || V-jun sarcoma virus 17 oncogene homolog (avian) || W96134 || 3725 || 111813	1.97475e-52	1.05398	2.88714	-1.83317	43	97.7273
IMAGE:346134	CARHSP1 || Calcium regulated heat stable protein 1, 24kDa || W72753 || 23589 || 111918	1.44779e-48	-0.870689	-1.69006	0.819367	43	97.7273
IMAGE:291880	MFAP2 || Microfibrillar-associated protein 2 || N67487 || 4237 || 112166	4.29079e-50	0.936256	-0.716667	1.65292	43	97.7273
IMAGE:85060	SQRDL || Sulfide quinone reductase-like (yeast) || T74688 || 58472 || 112217	1.44779e-48	1.35372	0.481667	0.872056	43	97.7273
IMAGE:770838	SLC12A7 || Solute carrier family 12 (potassium/chloride transporters), member 7 || AA427732 || 10723 || 112519	3.36099e-37	0.843	0.0216667	0.821333	43	97.7273
IMAGE:744917	NINJ1 || Ninjurin 1 || AA625806 || 4814 || 113163	5.81933e-34	1.07933	0.124156	0.955178	43	97.7273
IMAGE:815501	LMNB2 || Lamin B2 || AA456868 || 84823 || 113682	7.25901e-38	-1.30047	-2.34667	1.0462	43	97.7273
IMAGE:81316	ARG99 || ARG99 protein || T60061 || 83857 || 114033	1.08295e-42	-0.103833	1.24933	-1.35317	43	97.7273
IMAGE:669485	EGFR || Epidermal growth factor receptor (erythroblastic leukemia viral (v-erb-b) oncogene homolog, avian) || AA234715 || 1956 || 114642	1.11667e-29	-0.678767	0.55	-1.22877	43	97.7273
IMAGE:753400	ACTL6A || Actin-like 6A || AA406395 || 86 || 114903	1.08295e-42	-0.536311	-1.28667	0.750356	43	97.7273
IMAGE:340558	ARPC5 || Actin related protein 2/3 complex, subunit 5, 16kDa || W55964 || 10092 || 115101	4.62379e-47	-0.116222	-1.295	1.17878	43	97.7273
IMAGE:110467	CAV2 || Caveolin 2 || T84152 || 858 || 115140	1.31044e-60	-0.745978	1.48494	-2.23092	43	97.7273
IMAGE:853906	HCG4P6 || HLA complex group 4 pseudogene 6 || AA644657 || 80868 || 115162	1.11667e-29	1.2898	0.154822	1.13498	43	97.7273
IMAGE:198093	EIF2S2 || Eukaryotic translation initiation factor 2, subunit 2 beta, 38kDa || R93621 || 8894 || 115369	3.36099e-37	-0.972122	-1.73	0.757878	43	97.7273
IMAGE:308484	UBE2D3 || **Ubiquitin-conjugating enzyme E2D 3 (UBC4/5 homolog, yeast) || N95752 || 7323 || 115593	2.55971e-46	-0.416889	-1.41646	0.999567	43	97.7273
IMAGE:153743	UBE2Q || Ubiquitin-conjugating enzyme E2Q (putative) || R48168 || 55585 || 115753	1.44779e-48	0.220478	-0.591667	0.812144	43	97.7273
IMAGE:810600	ZNF286 || Zinc finger protein 286 || AA464019 || 57335 || 116125	2.77581e-41	-1.38422	-2.63002	1.2458	43	97.7273
IMAGE:856135	SRPK1 || SFRS protein kinase 1 || AA630604 || 6732 || 116600	6.91413e-36	-0.757667	-1.51667	0.759	43	97.7273
IMAGE:545503	STAT1 || Signal transducer and activator of transcription 1, 91kDa || AA079495 || 6772 || 116687	4.29079e-50	1.01624	-0.428333	1.44458	43	97.7273
IMAGE:545242	STAT1 || Signal transducer and activator of transcription 1, 91kDa || AA076085 || 6772 || 117021	4.29079e-50	0.941422	-0.749711	1.69113	43	97.7273
IMAGE:626385	PGM3 || Phosphoglucomutase 3 || AA188899 || 5238 || 117943	7.23599e-51	-0.2996	-1.38333	1.08373	43	97.7273
IMAGE:130884	PCYT2 || Phosphate cytidylyltransferase 2, ethanolamine || R22219 || 5833 || 118028	1.11667e-29	-0.408856	-1.18833	0.779478	43	97.7273
IMAGE:897690	TRA1 || Tumor rejection antigen (gp96) 1 || AA598758 || 7184 || 118210	5.10092e-54	-0.495222	-1.67494	1.17972	43	97.7273
IMAGE:358936	C9orf75 || Chromosome 9 open reading frame 75 || W92232 || 286262 || 118240	6.37555e-65	0.585633	-1.355	1.94063	43	97.7273
IMAGE:809466	TOMM40 || Translocase of outer mitochondrial membrane 40 homolog (yeast) || AA456161 || 10452 || 119361	5.10092e-54	-0.6566	-1.62	0.9634	43	97.7273
IMAGE:789376	TXNRD1 || Thioredoxin reductase 1 || AA453335 || 7296 || 119476	2.09538e-43	-1.38638	-2.22036	0.833978	43	97.7273
IMAGE:742082	PCK1 || Phosphoenolpyruvate carboxykinase 1 (soluble) || AA405731 || 5105 || 119573	5.10092e-54	-0.669144	1.18606	-1.8552	43	97.7273
IMAGE:525926	SDC1 || Syndecan 1 || AA074511 || 6382 || 119785	6.7343e-40	0.942411	-0.594256	1.53667	43	97.7273
IMAGE:49351	PLXNA3 || Plexin A3 || H15445 || 55558 || 120013	3.99898e-44	0.808278	-0.06	0.868278	43	97.7273
IMAGE:753215	GNAI1 || Guanine nucleotide binding protein (G protein), alpha inhibiting activity polypeptide 1 || AA406364 || 2770 || 120135	3.36099e-37	-0.738278	0.359278	-1.09756	43	97.7273
IMAGE:773286	SLC9A3R1 || Solute carrier family 9 (sodium/hydrogen exchanger), isoform 3 regulator 1 || AA425299 || 9368 || 120425	2.55971e-46	0.899856	-0.549556	1.44941	43	97.7273
IMAGE:199663	CCL15 || Chemokine (C-C motif) ligand 14 || R96626 || 6359 || 120495	3.2493e-39	0.500922	2.10667	-1.60574	43	97.7273
IMAGE:251685	CDH11 || Cadherin 11, type 2, OB-cadherin (osteoblast) || H96738 || 1009 || 98823	4.62379e-47	1.62771	0.345	1.28271	43	97.7273
IMAGE:35191	SDF2 || Stromal cell-derived factor 2 || R24974 || 6388 || 99251	1.20362e-51	0.276689	-0.643333	0.920022	43	97.7273
IMAGE:208718	ANXA1 || Annexin A1 || H63077 || 301 || 99254	1.77071e-31	-0.6206	0.541222	-1.16182	43	97.7273
IMAGE:40017	|| **Transcribed locus, moderately similar to XP_528718.1 similar to cytochrome c [Pan troglodytes] || R52654 || || 99299	1.24712e-55	-0.990167	-2.19766	1.20749	43	97.7273
IMAGE:39884	IMPDH1 || IMP (inosine monophosphate) dehydrogenase 1 || R52542 || 3614 || 99633	2.77581e-41	-0.296333	-1.05251	0.756178	43	97.7273
IMAGE:196992	AKR1C1 || Aldo-keto reductase family 1, member C2 (dihydrodiol dehydrogenase 2; bile acid binding protein; 3-alpha hydroxysteroid dehydrogenase, type III) || R93124 || 1645 || 99677	2.55971e-46	-2.08848	0.2867	-2.37518	43	97.7273
IMAGE:950482	SNRPB || Small nuclear ribonucleoprotein polypeptides B and B1 || AA599116 || 6628 || 100090	3.07198e-35	-1.05133	-1.87438	0.823044	42	95.4545
IMAGE:72050	CLNS1A || Chloride channel, nucleotide-sensitive, 1A || T52362 || 1207 || 100665	3.07198e-35	-0.957767	-1.87832	0.920556	42	95.4545
IMAGE:842765	IQWD1 || Glycine cleavage system protein H (aminomethyl carrier) || AA486193 || 55827 || 100961	2.09538e-43	0.857256	0.0466667	0.810589	42	95.4545
IMAGE:856167	TARS || Threonyl-tRNA synthetase || AA630628 || 6897 || 102223	1.34627e-34	-1.04496	-2.089	1.04404	42	95.4545
IMAGE:1032796	LSM1 || LSM1 homolog, U6 small nuclear RNA associated (S. cerevisiae) || AA628430 || 27257 || 102396	1.77071e-31	0.134411	-0.756222	0.890633	42	95.4545
IMAGE:292212	ABCC5 || ATP-binding cassette, sub-family C (CFTR/MRP), member 5 || N80617 || 10057 || 103118	4.29079e-50	0.794422	-0.358333	1.15276	42	95.4545
IMAGE:49595	THUMPD3 || THUMP domain containing 3 || H15274 || 25917 || 103324	2.84426e-30	-0.616556	-1.165	0.548444	42	95.4545
IMAGE:626016	NT5C3 || 5'-nucleotidase, cytosolic III || AA187938 || 51251 || 103412	3.2493e-39	-0.556722	-1.28333	0.726611	42	95.4545
IMAGE:358456	SEC61G || Sec61 gamma subunit || W96106 || 23480 || 103762	8.03087e-55	-0.0893667	-1.205	1.11563	42	95.4545
IMAGE:44292	LOC90133 || Hypothetical protein LOC90133 || H06273 || 90133 || 103777	5.52056e-42	-0.620211	-1.6743	1.05409	42	95.4545
IMAGE:323577	SLC4A2 || Solute carrier family 4, anion exchanger, member 2 (erythrocyte membrane protein band 3-like 1) || W45518 || 6522 || 103994	2.09538e-43	-0.356333	-1.18007	0.823733	42	95.4545
IMAGE:72395	MSTP9 || Macrophage stimulating, pseudogene 9 || T51539 || 11223 || 104269	7.14568e-31	1.38776	0.566233	0.821522	42	95.4545
IMAGE:361974	PTN || Pleiotrophin (heparin binding growth factor 8, neurite growth-promoting factor 1) || AA001449 || 5764 || 104616	1.3977e-45	0.0959111	2.88318	-2.78727	42	95.4545
IMAGE:292731	HBXAP || Hepatitis B virus x associated protein || N91426 || 51773 || 104698	1.0434e-32	-0.310811	-1.21324	0.902433	42	95.4545
IMAGE:731118	PTPNS1 || Protein tyrosine phosphatase, non-receptor type substrate 1 || AA417269 || 140885 || 106404	7.52775e-45	0.102422	1.07333	-0.970911	42	95.4545
IMAGE:399898	CSPG2 || Chondroitin sulfate proteoglycan 2 (versican) || AA722599 || 1462 || 107000	1.11667e-29	1.02259	-0.329478	1.35207	42	95.4545
IMAGE:321492	TNPO1 || Transportin 1 || W32511 || 3842 || 107149	2.84426e-30	-0.730256	-1.39	0.659744	42	95.4545
IMAGE:786609	COL12A1 || Collagen, type XII, alpha 1 || AA478481 || 1303 || 107265	2.48111e-33	2.35131	1	1.35131	42	95.4545
IMAGE:772437	PHLDB1 || Pleckstrin homology-like domain, family B, member 1 || AA405486 || 23187 || 107266	4.32796e-32	0.798089	1.58667	-0.788578	42	95.4545
IMAGE:754046	DXS9879E || DNA segment on chromosome X (unique) 9879 expressed sequence || AA479062 || 8270 || 107936	8.03087e-55	0.0172222	-1.70426	1.72148	42	95.4545
IMAGE:782476	GULP1 || GULP, engulfment adaptor PTB domain containing 1 || AA431753 || 51454 || 108964	3.36099e-37	-1.0242	-0.0183333	-1.00587	42	95.4545
IMAGE:341317	ZNF516 || Zinc finger protein 516 || W58007 || 9658 || 109038	2.48111e-33	0.000588889	0.811667	-0.811078	42	95.4545
IMAGE:45544	TAGLN2 || Transgelin 2 || H08563 || 8407 || 109139	3.19569e-53	0.285467	-1.01478	1.30024	42	95.4545
IMAGE:786067	CDC25B || Cell division cycle 25B || AA448659 || 994 || 109366	2.31237e-27	-1.15913	-2.035	0.875867	42	95.4545
IMAGE:752631	FGFR3 || Fibroblast growth factor receptor 3 (achondroplasia, thanatophoric dwarfism) || AA417654 || 2261 || 109661	7.52775e-45	-0.604767	-1.7294	1.12463	42	95.4545
IMAGE:897781	KRT8 || Keratin 8 || AA598517 || 3856 || 110057	8.23829e-48	-0.487311	-1.81407	1.32676	42	95.4545
IMAGE:813410	POLR2K || Polymerase (RNA) II (DNA directed) polypeptide K, 7.0kDa || AA455545 || 5440 || 110092	5.52056e-42	0.5914	-0.438333	1.02973	42	95.4545
IMAGE:203347	CLTC || Clathrin, heavy polypeptide (Hc) || H54288 || 1213 || 110716	1.3977e-45	0.00224444	-0.806378	0.808622	42	95.4545
IMAGE:39453	LASS6 || LAG1 longevity assurance homolog 6 (S. cerevisiae) || R51631 || 253782 || 111028	1.33325e-24	0.584922	-0.588333	1.17326	42	95.4545
IMAGE:789204	TLOC1 || Translocation protein 1 || AA450205 || 7095 || 111277	4.29079e-50	-0.2224	-1.70038	1.47798	42	95.4545
IMAGE:858153	NFIL3 || Nuclear factor, interleukin 3 regulated || AA633811 || 4783 || 111619	7.25901e-38	-0.658544	0.386667	-1.04521	42	95.4545
IMAGE:811015	FOS || V-fos FBJ murine osteosarcoma viral oncogene homolog || AA485377 || 2353 || 111796	6.91413e-36	0.0713778	2.09534	-2.02397	42	95.4545
IMAGE:345833	HNRPAB || Heterogeneous nuclear ribonucleoprotein A/B || W72693 || 3182 || 112276	1.44779e-48	-0.413256	-1.40253	0.989278	42	95.4545
IMAGE:321354	MRPL15 || **Mitochondrial ribosomal protein L15 || W32403 || 29088 || 112435	4.29079e-50	-0.525067	-1.595	1.06993	42	95.4545
IMAGE:344589	LCP1 || Lymphocyte cytosolic protein 1 (L-plastin) || W73144 || 3936 || 112803	6.2227e-28	-0.900556	-1.86372	0.963167	42	95.4545
IMAGE:429222	C20orf45 || **Chromosome 20 open reading frame 45 || AA004210 || 51012 || 112903	1.3977e-45	-0.454567	-1.22833	0.773767	42	95.4545
IMAGE:781017	EGR2 || Early growth response 2 (Krox-20 homolog, Drosophila) || AA446027 || 1959 || 113071	5.52056e-42	0.7802	2.175	-1.3948	42	95.4545
IMAGE:204214	CDC6 || CDC6 cell division cycle 6 homolog (S. cerevisiae) || H59203 || 990 || 113549	1.44779e-48	-1.85517	-3.505	1.64983	42	95.4545
IMAGE:712840	STAT5B || Signal transducer and activator of transcription 5B || AA282023 || 6777 || 114124	1.11667e-29	-0.6115	0.187189	-0.798689	42	95.4545
IMAGE:510845	DTX3L || Deltex 3-like (Drosophila) || AA099706 || 151636 || 114679	7.14568e-31	0.949789	0.171667	0.778122	42	95.4545
IMAGE:841195	FRAS1 || Fraser syndrome 1 || AA486624 || 80144 || 114725	8.47554e-27	-1.14756	-1.87071	0.723156	42	95.4545
IMAGE:757404	VBP1 || Von Hippel-Lindau binding protein 1 || AA426341 || 7411 || 114973	7.52775e-45	-0.724878	-1.58833	0.863456	42	95.4545
IMAGE:428100	SFRP1 || Secreted frizzled-related protein 1 || AA002080 || 6422 || 115100	3.19569e-53	-0.495667	3.00606	-3.50172	42	95.4545
IMAGE:26616	RPA2 || Replication protein A2, 32kDa || R13557 || 6118 || 115285	1.08295e-42	-0.780111	-1.50833	0.728222	42	95.4545
IMAGE:625234	KDELR3 || KDEL (Lys-Asp-Glu-Leu) endoplasmic reticulum protein retention receptor 3 || AA181085 || 11015 || 115298	2.48111e-33	0.154278	-1.09684	1.25112	42	95.4545
IMAGE:321658	PRLR || Prolactin receptor || W32933 || 5618 || 115343	6.91413e-36	2.91909	1.655	1.26409	42	95.4545
IMAGE:796323	ADD3 || Adducin 3 (gamma) || AA459743 || 120 || 115634	3.36099e-37	-0.548911	0.575678	-1.12459	42	95.4545
IMAGE:260336	ORC3L || Origin recognition complex, subunit 3-like (yeast) || H99257 || 23595 || 115909	3.2493e-39	-0.453122	-1.39607	0.942944	42	95.4545
IMAGE:248256	TTYH3 || Tweety homolog 3 (Drosophila) || N58487 || 80727 || 116071	2.09538e-43	-0.118356	-1.3	1.18164	42	95.4545
IMAGE:756549	GAA || Glucosidase, alpha; acid (Pompe disease, glycogen storage disease type II) || AA444009 || 2548 || 117126	2.77581e-41	1.11234	0.0683333	1.04401	42	95.4545
IMAGE:592540	KRT5 || Keratin 5 (epidermolysis bullosa simplex, Dowling-Meara/Kobner/Weber-Cockayne types) || AA160507 || 3852 || 117329	1.11667e-29	1.77183	3.68333	-1.9115	42	95.4545
IMAGE:321510	SRP72 || Signal recognition particle 72kDa || W32523 || 6731 || 117355	1.34627e-34	-0.199078	-0.796667	0.597589	42	95.4545
IMAGE:811842	SRP72 || Signal recognition particle 72kDa || AA463631 || 6731 || 117707	1.54639e-38	-0.403733	-1.33333	0.9296	42	95.4545
IMAGE:812048	PRNP || Prion protein (p27-30) (Creutzfeld-Jakob disease, Gerstmann-Strausler-Scheinker syndrome, fatal familial insomnia) || AA455969 || 5621 || 118560	1.77071e-31	-1.13656	-0.215433	-0.921122	42	95.4545
IMAGE:856489	RRM1 || Ribonucleotide reductase M1 polypeptide || AA633549 || 6240 || 118566	2.50961e-49	-1.09397	-1.94167	0.8477	42	95.4545
IMAGE:796542	ETV5 || Ets variant gene 5 (ets-related molecule) || AA460265 || 2119 || 118587	6.91413e-36	-1.55982	-0.551667	-1.00816	42	95.4545
IMAGE:366558	CTNNA1 || **Catenin (cadherin-associated protein), alpha 1, 102kDa || AA026631 || 1495 || 118605	3.99898e-44	-0.442256	-1.35667	0.914411	42	95.4545
IMAGE:487793	MAF || V-maf musculoaponeurotic fibrosarcoma oncogene homolog (avian) || AA043501 || 4094 || 118886	8.47554e-27	-1.35968	-0.529456	-0.830222	42	95.4545
IMAGE:366889	KRT17 || Keratin 17 || AA026100 || 3872 || 119385	1.34627e-34	0.229922	2.23833	-2.00841	42	95.4545
IMAGE:785571	DNAJC1 || DnaJ (Hsp40) homolog, subfamily C, member 1 || AA448927 || 64215 || 119571	5.52056e-42	1.13716	-0.141667	1.27882	42	95.4545
IMAGE:769921	UBE2C || Ubiquitin-conjugating enzyme E2C || AA430504 || 11065 || 119851	8.23829e-48	-0.918589	-2.78939	1.8708	42	95.4545
IMAGE:743114	HSPBP1 || Hsp70-interacting protein || AA401391 || 23640 || 120161	1.24712e-55	-0.336467	-1.32833	0.991867	42	95.4545
IMAGE:810734	POLD4 || Polymerase (DNA-directed), delta 4 || AA457710 || 57804 || 98363	3.99898e-44	0.5315	-0.458033	0.989533	42	95.4545
IMAGE:840821	SSR4 || Signal sequence receptor, delta (translocon-associated protein delta) || AA486260 || 6748 || 98447	2.50961e-49	0.498889	-0.546156	1.04504	42	95.4545
IMAGE:84786	FOXA1 || Forkhead box A1 || T74639 || 3169 || 99032	3.07198e-35	2.23909	0.715	1.52409	42	95.4545
IMAGE:262231	CALR || Calreticulin || H99170 || 811 || 99449	1.0434e-32	-0.833211	-1.70393	0.870722	42	95.4545
IMAGE:784593	ARHE || Rho family GTPase 3 || AA443302 || 390 || 102204	1.77071e-31	-1.11312	-0.295122	-0.818	41	93.1818
IMAGE:511832	PPARG || Peroxisome proliferative activated receptor, gamma || AA088420 || 5468 || 102205	1.97475e-52	-0.414522	1.23167	-1.64619	41	93.1818
IMAGE:128159	TPR || Translocated promoter region (to activated MET oncogene) || R10412 || 7175 || 102794	2.77581e-41	-0.270133	-1.49563	1.2255	41	93.1818
IMAGE:866694	HSPC121 || Butyrate-induced transcript 1 || AA679177 || 51495 || 102856	2.09538e-43	-0.0193	-1.09333	1.07403	41	93.1818
IMAGE:362059	LAMA3 || Laminin, alpha 3 || AA001431 || 3909 || 102913	3.2493e-39	-0.204322	1.05167	-1.25599	41	93.1818
IMAGE:154493	SP110 || SP110 nuclear body protein || R54613 || 3431 || 103373	1.54639e-38	0.922167	0.0533333	0.868833	41	93.1818
IMAGE:767769	SLC7A6 || Solute carrier family 7 (cationic amino acid transporter, y+ system), member 6 || AA418078 || 9057 || 104949	5.52056e-42	0.717711	-0.115	0.832711	41	93.1818
IMAGE:85614	LEPROTL1 || Leptin receptor overlapping transcript-like 1 || T62031 || 23484 || 105337	2.55971e-46	0.0520889	1.65853	-1.60644	41	93.1818
IMAGE:43884	PPIF || Peptidylprolyl isomerase F (cyclophilin F) || H05115 || 10105 || 105409	1.77071e-31	-0.558833	-1.58667	1.02783	41	93.1818
IMAGE:142788	SERPINH1 || Serine (or cysteine) proteinase inhibitor, clade H (heat shock protein 47), member 1, (collagen binding protein 1) || R71093 || 871 || 105588	3.06413e-26	-0.402244	-1.28388	0.881633	41	93.1818
IMAGE:179163	GRIN2C || Glutamate receptor, ionotropic, N-methyl D-aspartate 2C || H50114 || 2905 || 105651	2.84426e-30	-0.142467	-0.755	0.612533	41	93.1818
IMAGE:196501	ARMET || Arginine-rich, mutated in early stage tumors || R91550 || 7873 || 105726	1.34627e-34	-0.0592222	-0.855578	0.796356	41	93.1818
IMAGE:271952	ARL7 || ADP-ribosylation factor-like 7 || N35301 || 10123 || 105938	3.07198e-35	-0.802411	-0.0766667	-0.725744	41	93.1818
IMAGE:842973	PA2G4 || Proliferation-associated 2G4, 38kDa || AA488332 || 5036 || 106684	2.84426e-30	-1.21002	-1.8209	0.610878	41	93.1818
IMAGE:85805	RBP4 || Retinol binding protein 4, plasma || T72076 || 5950 || 106711	4.62379e-47	-2.52414	0.501111	-3.02526	41	93.1818
IMAGE:43833	DGKG || **Diacylglycerol kinase, gamma 90kDa || H05774 || 1608 || 106947	2.09538e-43	-0.608722	-1.31457	0.705844	41	93.1818
IMAGE:203275	RFC4 || Replication factor C (activator 1) 4, 37kDa || H54751 || 5984 || 106989	2.84426e-30	-0.961478	-1.62644	0.664967	41	93.1818
IMAGE:377701	CSPG2 || Chondroitin sulfate proteoglycan 2 (versican) || AA056022 || 1462 || 107937	1.54639e-38	1.09069	-0.322511	1.4132	41	93.1818
IMAGE:80948	IGJ || Immunoglobulin J polypeptide, linker protein for immunoglobulin alpha and mu polypeptides || T70057 || 3512 || 108303	2.77581e-41	-1.22027	0.896667	-2.11693	41	93.1818
IMAGE:772304	SLC25A5 || Solute carrier family 25 (mitochondrial carrier; adenine nucleotide translocator), member 5 || AA405477 || 292 || 108367	7.25901e-38	-0.716611	-1.60334	0.886733	41	93.1818
IMAGE:624360	PSMB8 || Proteasome (prosome, macropain) subunit, beta type, 8 (large multifunctional protease 7) || AA181300 || 5696 || 108375	1.77071e-31	0.344	-0.532533	0.876533	41	93.1818
IMAGE:774751	NEDD4 || Neural precursor cell expressed, developmentally down-regulated 4 || AA442095 || 4734 || 108751	1.11667e-29	-0.115589	-0.973333	0.857744	41	93.1818
IMAGE:755578	SLC7A5 || Solute carrier family 7 (cationic amino acid transporter, y+ system), member 5 || AA419176 || 8140 || 109438	4.56219e-24	-2.22559	-3.22	0.994411	41	93.1818
IMAGE:246079	ALS2CR3 || **Amyotrophic lateral sclerosis 2 (juvenile) chromosome region, candidate 3 || N76952 || 66008 || 110908	3.06413e-26	0.145656	-0.588333	0.733989	41	93.1818
IMAGE:786504	SMC4L1 || SMC4 structural maintenance of chromosomes 4-like 1 (yeast) || AA452095 || 10051 || 111193	8.23829e-48	-0.656156	-1.90167	1.24551	41	93.1818
IMAGE:128329	FADS2 || Fatty acid desaturase 2 || R09913 || 9415 || 111197	1.11667e-29	0.0276556	-1.54647	1.57412	41	93.1818
IMAGE:840944	EGR1 || Early growth response 1 || AA486533 || 1958 || 111323	6.32109e-59	0.1641	2.76387	-2.59977	41	93.1818
IMAGE:745138	H2-ALPHA || Alpha-tubulin isotype H2-alpha || AA626698 || 113457 || 111347	2.77581e-41	-0.822578	-1.71073	0.888156	41	93.1818
IMAGE:755750	NME2 || Non-metastatic cells 2, protein (NM23B) expressed in || AA496512 || 4831 || 113372	4.32427e-29	-0.385278	-1.04984	0.664567	41	93.1818
IMAGE:725680	TFAP2C || Transcription factor AP-2 gamma (activating enhancer binding protein 2 gamma) || AA394236 || 7022 || 113746	3.07198e-35	0.213756	1.40342	-1.18967	41	93.1818
IMAGE:827132	RAC2 || Ras-related C3 botulinum toxin substrate 2 (rho family, small GTP binding protein Rac2) || AA521232 || 5880 || 114359	1.74158e-21	-0.916789	-1.65667	0.739878	41	93.1818
IMAGE:725454	CKS2 || CDC28 protein kinase regulatory subunit 2 || AA292964 || 1164 || 114475	8.23829e-48	-0.929678	-2.135	1.20532	41	93.1818
IMAGE:510466	KRT19 || Keratin 19 || AA055657 || 3880 || 116089	4.32796e-32	1.20567	-0.0533333	1.259	41	93.1818
IMAGE:789369	ID4 || Inhibitor of DNA binding 4, dominant negative helix-loop-helix protein || AA453341 || 3400 || 118167	1.11667e-29	1.26954	2.39333	-1.12379	41	93.1818
IMAGE:853562	TRIM28 || Tripartite motif-containing 28 || AA663435 || 10155 || 118760	1.54639e-38	-0.697356	-1.46333	0.765978	41	93.1818
IMAGE:299664	C14orf147 || Chromosome 14 open reading frame 147 || N75017 || 171546 || 118847	1.0434e-32	0.229344	-0.828978	1.05832	41	93.1818
IMAGE:191603	TUBB || Tubulin, beta polypeptide || H37989 || 203068 || 118969	6.7343e-40	-1.1638	-2.02084	0.857044	41	93.1818
IMAGE:853066	|| || AA668256 || || 119737	4.56219e-24	-1.81599	-2.42	0.604011	41	93.1818
IMAGE:73638	|| Homo sapiens, clone IMAGE:4825993, mRNA || T55728 || || 119866	6.7343e-40	0.156078	1.35969	-1.20361	41	93.1818
IMAGE:126406	|| || R06566 || || 99993	4.32796e-32	1.18984	0.463333	0.726511	41	93.1818
IMAGE:345525	GTF2H2 || General transcription factor IIH, polypeptide 2, 44kDa || W72437 || 2966 || 101645	1.11667e-29	-0.559967	-1.44	0.880033	40	90.9091
IMAGE:810131	KRT19 || Keratin 19 || AA464250 || 3880 || 102332	6.2227e-28	1.55812	0.290411	1.26771	40	90.9091
IMAGE:79726	C17orf28 || Chromosome 17 open reading frame 28 || T62552 || 283987 || 102726	1.77071e-31	2.07631	1.13936	0.936955	40	90.9091
IMAGE:725395	UBE2L6 || Ubiquitin-conjugating enzyme E2L 6 || AA292031 || 9246 || 103362	4.56219e-24	0.715356	-0.233333	0.948689	40	90.9091
IMAGE:590500	PIGQ || Phosphatidylinositol glycan, class Q || AA157261 || 9091 || 103526	7.14568e-31	0.620711	-0.0481667	0.668878	40	90.9091
IMAGE:264938	SASH1 || SAM and SH3 domain containing 1 || N21237 || 23328 || 104032	2.48111e-33	0.634722	1.795	-1.16028	40	90.9091
IMAGE:121275	HLA-DQB2 || Major histocompatibility complex, class II, DQ beta 2 || T96621 || 3120 || 104091	3.07198e-35	2.57477	1.485	1.08977	40	90.9091
IMAGE:785744	ZDHHC5 || **Zinc finger, DHHC domain containing 5 || AA449667 || 25921 || 104369	1.34627e-34	0.466244	1.81678	-1.35053	40	90.9091
IMAGE:530310	KIAA0143 || KIAA0143 protein || AA083799 || 23167 || 104635	5.4877e-21	1.06987	0.480389	0.589478	40	90.9091
IMAGE:66694	TTL || Tubulin tyrosine ligase || T67278 || 150465 || 105306	1.53492e-36	-0.781856	-1.57	0.788144	40	90.9091
IMAGE:896962	ACADS || Acyl-Coenzyme A dehydrogenase, C-2 to C-3 short chain || AA676663 || 35 || 105740	1.70556e-20	-0.0497222	0.636667	-0.686389	40	90.9091
IMAGE:825085	ST14 || **Suppression of tumorigenicity 14 (colon carcinoma, matriptase, epithin) || AA489246 || 6768 || 105858	8.47554e-27	1.00988	0.0943333	0.915544	40	90.9091
IMAGE:270560	POP1 || Processing of precursor 1, ribonuclease P/MRP subunit (S. cerevisiae) || N33237 || 10940 || 107796	5.81933e-34	0.991811	0.3	0.691811	40	90.9091
IMAGE:565235	SMS || Spermine synthase || AA136125 || 6611 || 108346	1.11667e-29	-0.590678	-1.43974	0.849067	40	90.9091
IMAGE:37449	GAS2L1 || Growth arrest-specific 2 like 1 || R35292 || 10634 || 108937	1.33325e-24	-0.118622	0.577356	-0.695978	40	90.9091
IMAGE:809526	SEMA3F || Sema domain, immunoglobulin domain (Ig), short basic domain, secreted, (semaphorin) 3F || AA454570 || 6405 || 109061	3.06413e-26	1.33312	0.265389	1.06773	40	90.9091
IMAGE:376941	MAL2 || Mal, T-cell differentiation protein 2 || AA046815 || 114569 || 109182	1.11667e-29	1.50982	0.12	1.38982	40	90.9091
IMAGE:884301	NPM1 || Nucleophosmin (nucleolar phosphoprotein B23, numatrin) || AA669758 || 4869 || 109190	3.07198e-35	-0.995789	-1.74809	0.7523	40	90.9091
IMAGE:510464	PHB || Prohibitin || AA055656 || 5245 || 110074	4.32427e-29	-0.562033	-1.32333	0.7613	40	90.9091
IMAGE:284022	|| || N53385 || || 110081	7.25901e-38	-0.599711	0.171667	-0.771378	40	90.9091
IMAGE:195525	NAT1 || N-acetyltransferase 1 (arylamine N-acetyltransferase) || R91802 || 9 || 110212	1.0434e-32	1.36654	-0.0472111	1.41376	40	90.9091
IMAGE:826350	GPS1 || G protein pathway suppressor 1 || AA521025 || 2873 || 110333	2.31237e-27	-0.423678	-1.04552	0.621844	40	90.9091
IMAGE:486676	LCP1 || Lymphocyte cytosolic protein 1 (L-plastin) || AA044166 || 3936 || 112027	3.06413e-26	-0.860011	-1.67	0.809989	40	90.9091
IMAGE:813751	SIAT4C || ST3 beta-galactoside alpha-2,3-sialyltransferase 4 || AA453813 || 6484 || 113051	1.6517e-28	-0.633178	-1.50167	0.868489	40	90.9091
IMAGE:812965	MYC || V-myc myelocytomatosis viral oncogene homolog (avian) || AA464600 || 4609 || 114028	5.81933e-34	-1.66872	-0.395211	-1.27351	40	90.9091
IMAGE:240766	TIMP1 || Tissue inhibitor of metalloproteinase 1 (erythroid potentiating activity, collagenase inhibitor) || H80214 || 7076 || 114079	1.77071e-31	-1.29188	-2.06723	0.775355	40	90.9091
IMAGE:262053	GNL3 || Guanine nucleotide binding protein-like 3 (nucleolar) || H98812 || 26354 || 115092	2.31237e-27	-0.661411	-1.30673	0.645322	40	90.9091
IMAGE:256664	H2AFX || H2A histone family, member X || H95392 || 3014 || 115328	3.2493e-39	-0.959344	-2.01333	1.05399	40	90.9091
IMAGE:741977	BF || B-factor, properdin || AA401441 || 629 || 115822	1.6517e-28	1.99264	0.115	1.87764	40	90.9091
IMAGE:276547	DNMT1 || DNA (cytosine-5-)-methyltransferase 1 || N34857 || 1786 || 116171	6.91413e-36	-0.948267	-1.615	0.666733	40	90.9091
IMAGE:230376	BF || B-factor, properdin || H80257 || 629 || 116311	4.56219e-24	2.20306	0.0633333	2.13972	40	90.9091
IMAGE:213502	CD53 || CD53 antigen || H70124 || 963 || 116889	3.06413e-26	0.847733	-0.185	1.03273	40	90.9091
IMAGE:39808	PIK3R1 || Phosphoinositide-3-kinase, regulatory subunit 1 (p85 alpha) || R54049 || 5295 || 117005	3.07198e-35	0.723122	1.83152	-1.1084	40	90.9091
IMAGE:295986	EBP || Emopamil binding protein (sterol isomerase) || N67038 || 10682 || 117627	1.68323e-22	-1.03481	-1.96218	0.927367	40	90.9091
IMAGE:130201	ICAM2 || Intercellular adhesion molecule 2 || R21535 || 3384 || 117905	1.74158e-21	-0.0323889	0.663333	-0.695722	40	90.9091
IMAGE:179211	GPR160 || G protein-coupled receptor 160 || H50224 || 26996 || 117945	1.53981e-23	0.6898	-0.443333	1.13313	40	90.9091
IMAGE:125134	CD48 || CD48 antigen (B-cell membrane protein) || R05415 || 962 || 118132	1.70556e-20	1.0514	0.201544	0.849856	40	90.9091
IMAGE:321708	TFDP1 || Transcription factor Dp-1 || W33012 || 7027 || 118278	2.84426e-30	-0.546611	-1.14029	0.593678	40	90.9091
IMAGE:127194	|| || R08261 || || 118352	5.12613e-23	-0.483022	-0.995	0.511978	40	90.9091
IMAGE:711857	FGFR1 || **Fibroblast growth factor receptor 1 (fms-related tyrosine kinase 2, Pfeiffer syndrome) || AA281064 || 2260 || 119431	6.2227e-28	-0.259967	0.800333	-1.0603	40	90.9091
IMAGE:210687	AGTR1 || Angiotensin II receptor, type 1 || H66070 || 185 || 119440	5.4877e-21	0.121722	0.735078	-0.613356	40	90.9091
IMAGE:796284	IRS1 || Insulin receptor substrate 1 || AA460841 || 3667 || 120339	1.33325e-24	0.156989	1.12167	-0.964678	40	90.9091
IMAGE:487777	|| || AA045192 || || 98896	2.31237e-27	-0.412456	-1.02084	0.608389	40	90.9091
IMAGE:76196	FTSJ3 || FtsJ homolog 3 (E. coli) || T59668 || 117246 || 99501	2.84426e-30	-0.5858	-1.30692	0.721122	40	90.9091
