# Supplementary material for: A resampling-based meta-analysis for detection of differential gene expression in breast cancer
Source: BMC Cancer. 2008 Dec 30;8:396. doi: 10.1186/1471-2407-8-396 (PMC2631593; doi:10.1186/1471-2407-8-396)
Supplement: Additional file 6 — Gene set differentially expressed between lobular (L) and normal (N) breast tissue samples. The data provided represents the list of 216 IMAGE clones differentially expressed between lobular (L) and normal (N) samples with 90% significance. [file 1471-2407-8-396-S6.xls]

## Sheet: Sheet1
The list of 216 IMAGE clones differentially expressed between lobular (L) and normal (N) samples with 90% significance.
CLID	NAME	p-value	lobular mean	normal mean	difference	Number of significant runs	% of significant runs
IMAGE:244147	|| || N72048 || || 100311	8.39516e-66	1.98334	-0.155278	2.13862	44	100
IMAGE:845363	NME1 || Non-metastatic cells 1, protein (NM23A) expressed in || AA644092 || 4830 || 100544	2.57138e-62	-1.0901	-2.53167	1.44157	44	100
IMAGE:739126	TSTA3 || Tissue specific transplantation antigen P35B || AA421687 || 7264 || 100944	5.10092e-54	0.590833	-0.49	1.08083	44	100
IMAGE:213651	ENC1 || Ectodermal-neural cortex (with BTB-like domain) || H72122 || 8507 || 101323	6.32109e-59	0.327244	-1.10794	1.43519	44	100
IMAGE:248531	GMPS || **Guanine monphosphate synthetase || N59764 || 8833 || 102346	1.3977e-45	-1.26134	-2.19677	0.935422	44	100
IMAGE:590774	MAPK13 || Mitogen-activated protein kinase 13 || AA157499 || 5603 || 102354	3.19569e-53	-1.92661	-3.04	1.11339	44	100
IMAGE:362409	GAD1 || Glutamate decarboxylase 1 (brain, 67kDa) || AA018457 || 2571 || 102893	1.39683e-67	-1.07183	-2.06333	0.9915	44	100
IMAGE:781089	PTTG1 || Pituitary tumor-transforming 1 || AA430032 || 9232 || 103234	1.09036e-66	-2.15217	-3.72667	1.5745	44	100
IMAGE:431805	SIAT1 || ST6 beta-galactosamide alpha-2,6-sialyltranferase 1 || AA678022 || 6480 || 103575	1.09036e-66	0.649189	-0.535	1.18419	44	100
IMAGE:358456	SEC61G || Sec61 gamma subunit || W96106 || 23480 || 103762	8.03087e-55	-0.426333	-1.205	0.778667	44	100
IMAGE:815526	MYBL2 || V-myb myeloblastosis viral oncogene homolog (avian)-like 2 || AA456878 || 4605 || 104095	1.09036e-66	-2.84013	-4.26	1.41987	44	100
IMAGE:33478	FPGS || Folylpolyglutamate synthase || R44864 || 2356 || 104789	2.57138e-62	0.827911	-0.755544	1.58346	44	100
IMAGE:416386	CDH1 || Cadherin 1, type 1, E-cadherin (epithelial) || W86859 || 999 || 105778	5.52056e-42	-0.6288	1.31718	-1.94598	44	100
IMAGE:511632	POLR3K || Polymerase (RNA) III (DNA directed) polypeptide K, 12.3 kDa || AA126951 || 51728 || 105863	1.39683e-67	-0.606489	-2.12333	1.51684	44	100
IMAGE:782730	ALDH1A2 || Aldehyde dehydrogenase 1 family, member A2 || AA447978 || 8854 || 105870	8.23829e-48	-2.87907	-1.58833	-1.29073	44	100
IMAGE:135221	S100P || S100 calcium binding protein P || R32848 || 6286 || 106050	1.09036e-66	-0.3663	-2.915	2.5487	44	100
IMAGE:739109	AP2S1 || Adaptor-related protein complex 2, sigma 1 subunit || AA421518 || 1175 || 106342	8.39516e-66	-0.588589	-1.60667	1.01808	44	100
IMAGE:884655	GARS || Glycyl-tRNA synthetase || AA629909 || 2617 || 106548	6.32109e-59	-1.28606	-2.29501	1.00896	44	100
IMAGE:754046	DXS9879E || DNA segment on chromosome X (unique) 9879 expressed sequence || AA479062 || 8270 || 107936	9.16409e-60	-0.277256	-1.70047	1.42321	44	100
IMAGE:362483	SPTBN1 || Spectrin, beta, non-erythrocytic 1 || AA018591 || 6711 || 108874	8.39516e-66	-0.772856	0.753333	-1.52619	44	100
IMAGE:755145	VIL2 || Villin 2 (ezrin) || AA411440 || 7430 || 109379	4.29079e-50	0.358311	-0.860478	1.21879	44	100
IMAGE:470061	SIAH2 || Seven in absentia homolog 2 (Drosophila) || AA029041 || 6478 || 109694	1.97475e-52	0.323156	-0.745	1.06816	44	100
IMAGE:838568	COX6C || Cytochrome c oxidase subunit VIc || AA456931 || 1345 || 110614	2.57138e-62	0.159078	-1.89922	2.0583	44	100
IMAGE:196866	NARG1 || NMDA receptor regulated 1 || R92951 || 80155 || 111039	8.23829e-48	-0.719189	-1.335	0.615811	44	100
IMAGE:144786	BGN || Biglycan || R77226 || 633 || 111282	8.39516e-66	2.41909	-0.0660111	2.4851	44	100
IMAGE:855390	MCM6 || MCM6 minichromosome maintenance deficient 6 (MIS5 homolog, S. pombe) (S. cerevisiae) || AA663995 || 4175 || 111673	8.39516e-66	-1.50194	-2.64833	1.14639	44	100
IMAGE:358531	JUN || V-jun sarcoma virus 17 oncogene homolog (avian) || W96134 || 3725 || 111813	1.97475e-52	1.23219	2.90807	-1.67588	44	100
IMAGE:43229	PCNA || Proliferating cell nuclear antigen || H05891 || 5111 || 112253	8.39516e-66	-1.66373	-3.05167	1.38793	44	100
IMAGE:251019	CDH1 || Cadherin 1, type 1, E-cadherin (epithelial) || H97778 || 999 || 112496	7.52775e-45	-0.288922	1.46833	-1.75726	44	100
IMAGE:770838	SLC12A7 || Solute carrier family 12 (potassium/chloride transporters), member 7 || AA427732 || 10723 || 112519	2.57138e-62	0.872011	0.0216667	0.850344	44	100
IMAGE:487988	CORO1A || Coronin, actin binding protein, 1A || AA047477 || 11151 || 112971	4.77569e-64	-0.867778	-2.255	1.38722	44	100
IMAGE:789182	PCNA || Proliferating cell nuclear antigen || AA450264 || 5111 || 113139	5.10092e-54	-1.53456	-2.85333	1.31878	44	100
IMAGE:204214	CDC6 || CDC6 cell division cycle 6 homolog (S. cerevisiae) || H59203 || 990 || 113549	1.20362e-51	-2.26222	-3.505	1.24278	44	100
IMAGE:897952	PSMA5 || Proteasome (prosome, macropain) subunit, alpha type, 5 || AA598815 || 5686 || 113740	9.16409e-60	-0.912344	-1.9298	1.01746	44	100
IMAGE:812965	MYC || V-myc myelocytomatosis viral oncogene homolog (avian) || AA464600 || 4609 || 114028	2.57138e-62	-2.09133	-0.394711	-1.69662	44	100
IMAGE:669485	EGFR || Epidermal growth factor receptor (erythroblastic leukemia viral (v-erb-b) oncogene homolog, avian) || AA234715 || 1956 || 114642	6.32109e-59	-1.16111	0.55	-1.71111	44	100
IMAGE:510845	DTX3L || Deltex 3-like (Drosophila) || AA099706 || 151636 || 114679	1.20362e-51	0.871578	0.171667	0.699911	44	100
IMAGE:260336	ORC3L || Origin recognition complex, subunit 3-like (yeast) || H99257 || 23595 || 115909	4.29079e-50	-0.511511	-1.40756	0.896044	44	100
IMAGE:770192	LGALS9 || Lectin, galactoside-binding, soluble, 9 (galectin 9) || AA434102 || 3965 || 116580	1.20362e-51	1.44946	0.0902333	1.35922	44	100
IMAGE:795936	TSN || Translin || AA460927 || 7247 || 116626	6.32109e-59	-1.90919	-2.8	0.890811	44	100
IMAGE:757265	MGC4399 || Mitochondrial carrier protein || AA426113 || 84275 || 116930	3.36099e-37	-1.01453	-0.343333	-0.6712	44	100
IMAGE:856447	IFI30 || Interferon, gamma-inducible protein 30 || AA630800 || 10437 || 117356	1.91022e-56	1.17634	-1.0068	2.18314	44	100
IMAGE:321488	CDC42EP4 || CDC42 effector protein (Rho GTPase binding) 4 || W32509 || 23580 || 117499	1.09036e-66	-0.0625556	1.2317	-1.29426	44	100
IMAGE:295986	EBP || Emopamil binding protein (sterol isomerase) || N67038 || 10682 || 117627	6.91413e-36	-1.28951	-1.94774	0.658233	44	100
IMAGE:245277	ITM2A || Integral membrane protein 2A || N72450 || 9452 || 118803	4.77569e-64	-0.946611	0.747356	-1.69397	44	100
IMAGE:232612	LMAN1 || Lectin, mannose-binding, 1 || H73420 || 3998 || 119425	6.37555e-65	-0.546744	-1.67667	1.12992	44	100
IMAGE:743114	HSPBP1 || Hsp70-interacting protein || AA401391 || 23640 || 120161	1.3977e-45	-0.531	-1.32833	0.797333	44	100
IMAGE:626502	ARPC1B || Actin related protein 2/3 complex, subunit 1B, 41kDa || AA188155 || 10095 || 120220	8.03087e-55	-0.365311	-1.645	1.27969	44	100
IMAGE:884425	CCT5 || Chaperonin containing TCP1, subunit 5 (epsilon) || AA629692 || 22948 || 120259	2.88595e-57	-1.46067	-2.57924	1.11858	44	100
IMAGE:713660	GPM6B || Glycoprotein M6B || AA284329 || 2824 || 98405	1.09036e-66	-0.861122	0.921667	-1.78279	44	100
IMAGE:840821	SSR4 || Signal sequence receptor, delta (translocon-associated protein delta) || AA486260 || 6748 || 98447	3.36099e-37	0.122978	-0.558167	0.681144	44	100
IMAGE:795378	KIAA1238 || KIAA1238 protein || AA453495 || 57494 || 98764	2.57138e-62	-0.0976444	0.928333	-1.02598	44	100
IMAGE:265060	KIT || V-kit Hardy-Zuckerman 4 feline sarcoma viral oncogene homolog || N20798 || 3815 || 99028	5.10092e-54	1.13466	2.98167	-1.84701	44	100
IMAGE:35191	SDF2 || Stromal cell-derived factor 2 || R24974 || 6388 || 99251	1.09036e-66	0.206833	-0.643333	0.850167	44	100
IMAGE:300044	SLC35B3 || Solute carrier family 35, member B3 || N91539 || 51000 || 100513	4.29079e-50	0.796489	0.221667	0.574822	43	97.7273
IMAGE:753313	LAPTM5 || Lysosomal associated multispanning membrane protein 5 || AA406585 || 7805 || 101032	2.09538e-43	0.784544	-0.944633	1.72918	43	97.7273
IMAGE:509495	PSMA6 || Proteasome (prosome, macropain) subunit, alpha type, 6 || AA047319 || 5687 || 101313	4.30056e-58	-0.7468	-1.7092	0.9624	43	97.7273
IMAGE:323371	APP || Amyloid beta (A4) precursor protein (protease nexin-II, Alzheimer disease) || W42848 || 351 || 101388	1.37666e-40	-0.299178	0.656667	-0.955844	43	97.7273
IMAGE:813698	SPRY2 || Sprouty homolog 2 (Drosophila) || AA453759 || 10253 || 101968	2.77581e-41	-0.799067	0.125	-0.924067	43	97.7273
IMAGE:753104	DCT || **Dopachrome tautomerase (dopachrome delta-isomerase, tyrosine-related protein 2) || AA478553 || 1638 || 102299	1.54639e-38	0.796211	2.59667	-1.80046	43	97.7273
IMAGE:1032796	LSM1 || LSM1 homolog, U6 small nuclear RNA associated (S. cerevisiae) || AA628430 || 27257 || 102396	1.20362e-51	0.364978	-0.759522	1.1245	43	97.7273
IMAGE:154493	SP110 || SP110 nuclear body protein || R54613 || 3431 || 103373	5.52056e-42	0.849211	0.0533333	0.795878	43	97.7273
IMAGE:358643	FARSLA || Phenylalanine-tRNA synthetase-like, alpha subunit || W96450 || 2193 || 103709	4.30056e-58	-0.781633	-1.82879	1.04716	43	97.7273
IMAGE:882510	KPNA2 || Karyopherin alpha 2 (RAG cohort 1, importin alpha 1) || AA676460 || 3838 || 105833	1.08295e-42	-1.97971	-2.74833	0.768622	43	97.7273
IMAGE:594382	ESR1 || Estrogen receptor 1 || AA164585 || 2099 || 105861	4.62379e-47	2.89706	1.265	1.63206	43	97.7273
IMAGE:81475	NOTCH3 || Notch homolog 3 (Drosophila) || T63511 || 4854 || 107459	1.08295e-42	1.81632	0.775	1.04132	43	97.7273
IMAGE:810017	PLAUR || Plasminogen activator, urokinase receptor || AA454879 || 5329 || 107648	8.23829e-48	0.126733	-0.976667	1.1034	43	97.7273
IMAGE:841679	CIB1 || Calcium and integrin binding 1 (calmyrin) || AA487575 || 10519 || 108018	3.19569e-53	0.232811	-0.7419	0.974711	43	97.7273
IMAGE:840691	STAT1 || Signal transducer and activator of transcription 1, 91kDa || AA486367 || 6772 || 108390	1.3977e-45	0.820511	-0.280122	1.10063	43	97.7273
IMAGE:203347	CLTC || Clathrin, heavy polypeptide (Hc) || H54288 || 1213 || 110716	2.88595e-57	-0.0655333	-0.800933	0.7354	43	97.7273
IMAGE:214990	GSN || Gelsolin (amyloidosis, Finnish type) || H72027 || 2934 || 111095	2.48111e-33	1.87419	2.97	-1.09581	43	97.7273
IMAGE:595213	FAM49B || Family with sequence similarity 49, member B || AA173423 || 51571 || 111900	4.29079e-50	-0.358944	-1.25907	0.900122	43	97.7273
IMAGE:346134	CARHSP1 || Calcium regulated heat stable protein 1, 24kDa || W72753 || 23589 || 111918	2.09538e-43	-1.10664	-1.6855	0.578856	43	97.7273
IMAGE:486676	LCP1 || Lymphocyte cytosolic protein 1 (L-plastin) || AA044166 || 3936 || 112027	1.44779e-48	-0.443733	-1.67	1.22627	43	97.7273
IMAGE:85060	SQRDL || Sulfide quinone reductase-like (yeast) || T74688 || 58472 || 112217	3.99898e-44	1.28567	0.481667	0.804	43	97.7273
IMAGE:252259	COL17A1 || Collagen, type XVII, alpha 1 || H87535 || 1308 || 112324	2.88595e-57	0.542278	1.99167	-1.44939	43	97.7273
IMAGE:814378	SPINT2 || Serine protease inhibitor, Kunitz type, 2 || AA458849 || 10653 || 112349	1.0434e-32	1.0147	-0.2286	1.2433	43	97.7273
IMAGE:344589	LCP1 || Lymphocyte cytosolic protein 1 (L-plastin) || W73144 || 3936 || 112803	4.29079e-50	-0.496989	-1.8558	1.35881	43	97.7273
IMAGE:744917	NINJ1 || Ninjurin 1 || AA625806 || 4814 || 113163	1.0434e-32	0.804256	0.120533	0.683722	43	97.7273
IMAGE:22918	EBNA1BP2 || EBNA1 binding protein 2 || R45255 || 10969 || 114029	9.16409e-60	-1.09741	-1.90667	0.809256	43	97.7273
IMAGE:81316	ARG99 || ARG99 protein || T60061 || 83857 || 114033	9.16409e-60	0.179578	1.23683	-1.05726	43	97.7273
IMAGE:712840	STAT5B || Signal transducer and activator of transcription 5B || AA282023 || 6777 || 114124	8.23829e-48	-0.809822	0.178056	-0.987878	43	97.7273
IMAGE:810156	DTYMK || Deoxythymidylate kinase (thymidylate kinase) || AA464256 || 1841 || 114222	1.08295e-42	-1.34273	-1.94138	0.598645	43	97.7273
IMAGE:725454	CKS2 || CDC28 protein kinase regulatory subunit 2 || AA292964 || 1164 || 114475	5.52056e-42	-1.15471	-2.135	0.980289	43	97.7273
IMAGE:204257	ADAM9 || A disintegrin and metalloproteinase domain 9 (meltrin gamma) || H59230 || 8754 || 114650	1.08295e-42	-0.0808667	-1.525	1.44413	43	97.7273
IMAGE:593183	EVI2B || Ecotropic viral integration site 2B || AA159620 || 2124 || 115312	7.52775e-45	0.411711	-0.728333	1.14004	43	97.7273
IMAGE:869187	EPAS1 || Endothelial PAS domain protein 1 || AA680300 || 2034 || 116365	1.37666e-40	0.922	2.17	-1.248	43	97.7273
IMAGE:856135	SRPK1 || SFRS protein kinase 1 || AA630604 || 6732 || 116600	1.08295e-42	-0.958333	-1.51667	0.558333	43	97.7273
IMAGE:545503	STAT1 || Signal transducer and activator of transcription 1, 91kDa || AA079495 || 6772 || 116687	4.30056e-58	0.631378	-0.428333	1.05971	43	97.7273
IMAGE:770614	RGS19IP1 || Regulator of G-protein signalling 19 interacting protein 1 || AA434159 || 10755 || 116696	3.19569e-53	0.159878	-0.693333	0.853211	43	97.7273
IMAGE:545242	STAT1 || Signal transducer and activator of transcription 1, 91kDa || AA076085 || 6772 || 117021	1.91022e-56	0.876278	-0.759256	1.63553	43	97.7273
IMAGE:811842	SRP72 || Signal recognition particle 72kDa || AA463631 || 6731 || 117707	7.52775e-45	-0.689344	-1.33333	0.643989	43	97.7273
IMAGE:119384	|| || T94272 || || 117745	6.32109e-59	1.91737	0.35	1.56737	43	97.7273
IMAGE:358936	C9orf75 || Chromosome 9 open reading frame 75 || W92232 || 286262 || 118240	7.23599e-51	-0.120011	-1.355	1.23499	43	97.7273
IMAGE:856489	RRM1 || Ribonucleotide reductase M1 polypeptide || AA633549 || 6240 || 118566	1.54639e-38	-1.25913	-1.94167	0.682533	43	97.7273
IMAGE:789376	TXNRD1 || Thioredoxin reductase 1 || AA453335 || 7296 || 119476	1.91022e-56	-1.50114	-2.2204	0.719256	43	97.7273
IMAGE:757873	CDK5R1 || Cyclin-dependent kinase 5, regulatory subunit 1 (p35) || AA442853 || 8851 || 98342	7.23599e-51	1.34666	3.065	-1.71834	43	97.7273
IMAGE:868368	TMSB4X || Thymosin, beta 4, X-linked || AA634103 || 7114 || 98429	8.23829e-48	0.926567	-0.168333	1.0949	43	97.7273
IMAGE:687875	CTSS || Cathepsin S || AA236164 || 1520 || 99573	1.44779e-48	1.49671	0.281667	1.21504	43	97.7273
IMAGE:147744	CDKN1C || Cyclin-dependent kinase inhibitor 1C (p57, Kip2) || R81336 || 1028 || 99956	1.44779e-48	-0.230322	1.64833	-1.87866	43	97.7273
IMAGE:377461	CAV1 || Caveolin 1, caveolae protein, 22kDa || AA055368 || 857 || 100059	1.77071e-31	-1.23779	0.211111	-1.4489	42	95.4545
IMAGE:72050	CLNS1A || Chloride channel, nucleotide-sensitive, 1A || T52362 || 1207 || 100665	2.09538e-43	-1.07926	-1.87556	0.7963	42	95.4545
IMAGE:970613	RAD21 || RAD21 homolog (S. pombe) || AA683102 || 5885 || 101554	7.25901e-38	-0.817478	-1.48	0.662522	42	95.4545
IMAGE:897770	CRABP2 || Cellular retinoic acid binding protein 2 || AA598508 || 1382 || 102191	7.14568e-31	1.23203	0.103778	1.12826	42	95.4545
IMAGE:418193	COL1A1 || Collagen, type I, alpha 1 || W90359 || 1277 || 102573	5.10092e-54	3.1611	0.636667	2.52443	42	95.4545
IMAGE:245990	MT1F || Metallothionein 1F (functional) || N76834 || 4494 || 102953	6.2227e-28	-0.326756	0.613333	-0.940089	42	95.4545
IMAGE:292212	ABCC5 || ATP-binding cassette, sub-family C (CFTR/MRP), member 5 || N80617 || 10057 || 103118	7.14568e-31	0.510922	-0.358333	0.869256	42	95.4545
IMAGE:121275	HLA-DQB2 || Major histocompatibility complex, class II, DQ beta 2 || T96621 || 3120 || 104091	1.37666e-40	2.56339	1.485	1.07839	42	95.4545
IMAGE:132911	PPP1CB || Protein phosphatase 1, catalytic subunit, beta isoform || R26186 || 5500 || 104203	1.53492e-36	0.0318667	0.751256	-0.719389	42	95.4545
IMAGE:292731	HBXAP || Hepatitis B virus x associated protein || N91426 || 51773 || 104698	4.32796e-32	-0.342167	-1.22098	0.878811	42	95.4545
IMAGE:486208	TGFB3 || Transforming growth factor, beta 3 || AA040616 || 7043 || 104753	2.77581e-41	2.19652	1.23167	0.964856	42	95.4545
IMAGE:796984	CYBB || Cytochrome b-245, beta polypeptide (chronic granulomatous disease) || AA463492 || 1536 || 104785	5.81933e-34	0.448978	-0.738756	1.18773	42	95.4545
IMAGE:142788	SERPINH1 || Serine (or cysteine) proteinase inhibitor, clade H (heat shock protein 47), member 1, (collagen binding protein 1) || R71093 || 871 || 105588	3.07198e-35	-0.166322	-1.28511	1.11879	42	95.4545
IMAGE:115292	DKFZp586C1924 || Hypothetical protein DKFZp586C1924 || T87077 || 84233 || 105684	1.20362e-51	-0.355033	-1.05743	0.7024	42	95.4545
IMAGE:795198	SLC39A1 || Solute carrier family 39 (zinc transporter), member 1 || AA453577 || 27173 || 105981	1.53492e-36	0.280056	-0.517656	0.797711	42	95.4545
IMAGE:399898	CSPG2 || Chondroitin sulfate proteoglycan 2 (versican) || AA722599 || 1462 || 107000	1.08295e-42	1.29392	-0.345367	1.63929	42	95.4545
IMAGE:769686	THY1 || Thy-1 cell surface antigen || AA428836 || 7070 || 107861	5.10092e-54	0.606689	-0.734356	1.34104	42	95.4545
IMAGE:855547	HLA-DRB1 || Major histocompatibility complex, class II, DR beta 4 || AA664195 || 3123 || 107910	3.19569e-53	3.59252	1.70667	1.88586	42	95.4545
IMAGE:42118	P2RX4 || Purinergic receptor P2X, ligand-gated ion channel, 4 || R60722 || 5025 || 108020	7.14568e-31	0.691833	-0.0473111	0.739144	42	95.4545
IMAGE:39313	MRPS31 || Mitochondrial ribosomal protein S31 || R51362 || 10240 || 108579	1.3977e-45	-0.0507778	-0.585	0.534222	42	95.4545
IMAGE:782811	HMGA1 || High mobility group AT-hook 1 || AA448261 || 3159 || 109301	2.55971e-46	-2.3253	-3.17976	0.854456	42	95.4545
IMAGE:141845	CRIM1 || Cysteine-rich motor neuron 1 || R70508 || 51232 || 109316	3.07198e-35	0.670789	1.66833	-0.997544	42	95.4545
IMAGE:855395	SCP2 || Sterol carrier protein 2 || AA664009 || 6342 || 109454	1.08295e-42	0.845122	0.190511	0.654611	42	95.4545
IMAGE:713145	CD44 || CD44 antigen (homing function and Indian blood group system) || AA282906 || 960 || 109742	3.2493e-39	-0.989511	-1.97667	0.987156	42	95.4545
IMAGE:195525	NAT1 || N-acetyltransferase 1 (arylamine N-acetyltransferase) || R91802 || 9 || 110212	1.3977e-45	1.85561	-0.0498222	1.90543	42	95.4545
IMAGE:858153	NFIL3 || Nuclear factor, interleukin 3 regulated || AA633811 || 4783 || 111619	3.99898e-44	-0.546478	0.386667	-0.933144	42	95.4545
IMAGE:79624	SP110 || SP110 nuclear body protein || T62482 || 3431 || 111774	7.14568e-31	0.457533	-0.171667	0.6292	42	95.4545
IMAGE:143966	SEPT6 || Septin 6 || R76459 || 23157 || 112015	1.08295e-42	-0.609078	-1.50833	0.899256	42	95.4545
IMAGE:345833	HNRPAB || Heterogeneous nuclear ribonucleoprotein A/B || W72693 || 3182 || 112276	3.07198e-35	-0.611656	-1.39403	0.782378	42	95.4545
IMAGE:246869	ZNF207 || Zinc finger protein 207 || N59119 || 7756 || 113348	7.52775e-45	-0.597011	-1.20333	0.606322	42	95.4545
IMAGE:199945	TGM2 || **Transglutaminase 2 (C polypeptide, protein-glutamine-gamma-glutamyltransferase) || R97066 || 7052 || 113510	1.77071e-31	-0.515633	-1.46667	0.951033	42	95.4545
IMAGE:52930	PLEKHC1 || Pleckstrin homology domain containing, family C (with FERM domain) member 1 || H29252 || 10979 || 114766	1.54639e-38	-0.912322	0.272122	-1.18444	42	95.4545
IMAGE:428100	SFRP1 || Secreted frizzled-related protein 1 || AA002080 || 6422 || 115100	7.23599e-51	0.354022	3.01142	-2.6574	42	95.4545
IMAGE:110467	CAV2 || Caveolin 2 || T84152 || 858 || 115140	2.77581e-41	0.0833667	1.48969	-1.40632	42	95.4545
IMAGE:625234	KDELR3 || KDEL (Lys-Asp-Glu-Leu) endoplasmic reticulum protein retention receptor 3 || AA181085 || 11015 || 115298	1.37666e-40	0.0754444	-1.1099	1.18534	42	95.4545
IMAGE:855786	WARS || Tryptophanyl-tRNA synthetase || AA664040 || 7453 || 115701	7.25901e-38	-0.708022	-1.41534	0.707322	42	95.4545
IMAGE:810600	ZNF286 || Zinc finger protein 286 || AA464019 || 57335 || 116125	5.52056e-42	-1.74749	-2.6235	0.876011	42	95.4545
IMAGE:66560	IGLC2 || Immunoglobulin lambda variable 3-21 || T67053 || 3538 || 116165	1.11667e-29	-1.36846	0.373633	-1.74209	42	95.4545
IMAGE:276547	DNMT1 || DNA (cytosine-5-)-methyltransferase 1 || N34857 || 1786 || 116171	1.08295e-42	-1.06751	-1.615	0.547489	42	95.4545
IMAGE:810057	CSDA || Cold shock domain protein A || AA455300 || 8531 || 116638	3.36099e-37	-1.41044	-0.383022	-1.02742	42	95.4545
IMAGE:380394	EIF1AY || Eukaryotic translation initiation factor 1A, Y-linked || AA047039 || 9086 || 116728	2.48111e-33	-1.00908	-1.82333	0.814256	42	95.4545
IMAGE:789369	ID4 || Inhibitor of DNA binding 4, dominant negative helix-loop-helix protein || AA453341 || 3400 || 118167	1.91022e-56	1.17956	2.39333	-1.21378	42	95.4545
IMAGE:897690	TRA1 || Tumor rejection antigen (gp96) 1 || AA598758 || 7184 || 118210	2.77581e-41	-0.8161	-1.68883	0.872733	42	95.4545
IMAGE:85497	C2 || Complement component 2 || T71878 || 717 || 118310	7.25901e-38	0.5114	-0.741667	1.25307	42	95.4545
IMAGE:796542	ETV5 || Ets variant gene 5 (ets-related molecule) || AA460265 || 2119 || 118587	6.91413e-36	-1.48762	-0.551667	-0.935956	42	95.4545
IMAGE:841059	CAPG || Capping protein (actin filament), gelsolin-like || AA486766 || 822 || 119143	2.50961e-49	1.34598	0.133089	1.21289	42	95.4545
IMAGE:49351	PLXNA3 || Plexin A3 || H15445 || 55558 || 120013	7.14568e-31	0.6537	-0.06	0.7137	42	95.4545
IMAGE:260052	HCLS1 || Hematopoietic cell-specific Lyn substrate 1 || N32012 || 3059 || 120414	3.99898e-44	0.294133	-0.701433	0.995567	42	95.4545
IMAGE:40017	|| **Transcribed locus, moderately similar to XP_528718.1 similar to cytochrome c [Pan troglodytes] || R52654 || || 99299	1.44779e-48	-1.36158	-2.19771	0.836133	42	95.4545
IMAGE:897531	MCAM || **Melanoma cell adhesion molecule || AA489587 || 4162 || 99937	7.23599e-51	-0.622244	-2.30049	1.67824	42	95.4545
IMAGE:502151	SLC16A3 || Solute carrier family 16 (monocarboxylic acid transporters), member 3 || AA129777 || 9123 || 100686	6.91413e-36	-1.72219	-2.76333	1.04114	41	93.1818
IMAGE:842765	IQWD1 || Glycine cleavage system protein H (aminomethyl carrier) || AA486193 || 55827 || 100961	3.07198e-35	0.730144	0.0466667	0.683478	41	93.1818
IMAGE:345525	GTF2H2 || General transcription factor IIH, polypeptide 2, 44kDa || W72437 || 2966 || 101645	1.08295e-42	-0.3223	-1.44	1.1177	41	93.1818
IMAGE:306841	|| T-cell receptor beta chain V3-D-J2.7-C2 region || N91921 || || 101878	1.11667e-29	-2.48167	-3.34863	0.866967	41	93.1818
IMAGE:840708	|| CDNA clone IMAGE:4711494, partial cds || AA487750 || || 102185	7.25901e-38	0.5902	1.7	-1.1098	41	93.1818
IMAGE:856167	TARS || Threonyl-tRNA synthetase || AA630628 || 6897 || 102223	3.36099e-37	-1.33307	-2.10723	0.774167	41	93.1818
IMAGE:814701	MAD2L1 || MAD2 mitotic arrest deficient-like 1 (yeast) || AA481076 || 4085 || 102603	1.91022e-56	-2.11499	-2.65667	0.541678	41	93.1818
IMAGE:139009	FN1 || Fibronectin 1 || R62612 || 2335 || 104992	2.55971e-46	-0.576211	-2.84588	2.26967	41	93.1818
IMAGE:1680549	MXI1 || MAX interactor 1 || AI087032 || 4601 || 105546	3.06413e-26	0.444533	2.095	-1.65047	41	93.1818
IMAGE:743804	SEC23B || Sec23 homolog B (S. cerevisiae) || AA634360 || 10483 || 105563	1.53981e-23	-0.565389	-1.2391	0.673711	41	93.1818
IMAGE:825085	ST14 || **Suppression of tumorigenicity 14 (colon carcinoma, matriptase, epithin) || AA489246 || 6768 || 105858	1.77071e-31	1.1019	0.1093	0.9926	41	93.1818
IMAGE:323238	CXCL1 || Chemokine (C-X-C motif) ligand 1 (melanoma growth stimulating activity, alpha) || W42723 || 2919 || 107093	1.3977e-45	-0.507144	1.21043	-1.71758	41	93.1818
IMAGE:810603	FLJ14525 || Hypothetical protein FLJ14525 || AA464028 || 84886 || 107204	1.34627e-34	0.805344	1.33833	-0.532989	41	93.1818
IMAGE:472185	ADAMTS1 || A disintegrin-like and metalloprotease (reprolysin type) with thrombospondin type 1 motif, 1 || AA057170 || 9510 || 107787	1.97475e-52	-0.463156	1.11807	-1.58122	41	93.1818
IMAGE:270560	POP1 || Processing of precursor 1, ribonuclease P/MRP subunit (S. cerevisiae) || N33237 || 10940 || 107796	1.11667e-29	0.955178	0.3	0.655178	41	93.1818
IMAGE:341317	ZNF516 || Zinc finger protein 516 || W58007 || 9658 || 109038	2.77581e-41	-0.00978889	0.811667	-0.821456	41	93.1818
IMAGE:51448	ATF3 || Activating transcription factor 3 || H21041 || 467 || 109885	1.08295e-42	0.586589	2.3026	-1.71601	41	93.1818
IMAGE:813410	POLR2K || Polymerase (RNA) II (DNA directed) polypeptide K, 7.0kDa || AA455545 || 5440 || 110092	3.2493e-39	0.5133	-0.438333	0.951633	41	93.1818
IMAGE:825583	RALY || RNA binding protein (autoantigenic, hnRNP-associated with lethal yellow) || AA504617 || 22913 || 111236	8.23829e-48	-0.415744	-1.1244	0.708656	41	93.1818
IMAGE:782513	G1P3 || Interferon, alpha-inducible protein (clone IFI-6-16) || AA432030 || 2537 || 111545	6.7343e-40	1.27816	0.115222	1.16293	41	93.1818
IMAGE:752625	SLC7A2 || Solute carrier family 7 (cationic amino acid transporter, y+ system), member 2 || AA417651 || 6542 || 112156	5.52056e-42	-0.891778	-0.27	-0.621778	41	93.1818
IMAGE:291880	MFAP2 || Microfibrillar-associated protein 2 || N67487 || 4237 || 112166	1.70556e-20	0.538956	-0.716667	1.25562	41	93.1818
IMAGE:795544	WASPIP || Wiskott-Aldrich syndrome protein interacting protein || AA459654 || 7456 || 113616	1.54639e-38	-0.174533	-1.18167	1.00713	41	93.1818
IMAGE:739901	CYP51A1 || Cytochrome P450, family 51, subfamily A, polypeptide 1 || AA477781 || 1595 || 114221	1.77071e-31	0.666633	-0.324611	0.991244	41	93.1818
IMAGE:827132	RAC2 || Ras-related C3 botulinum toxin substrate 2 (rho family, small GTP binding protein Rac2) || AA521232 || 5880 || 114359	5.81933e-34	-0.762056	-1.65667	0.894611	41	93.1818
IMAGE:811024	BST2 || Bone marrow stromal cell antigen 2 || AA485371 || 684 || 114879	2.48111e-33	0.627733	-0.226344	0.854078	41	93.1818
IMAGE:308484	UBE2D3 || **Ubiquitin-conjugating enzyme E2D 3 (UBC4/5 homolog, yeast) || N95752 || 7323 || 115593	5.81933e-34	-0.715956	-1.40719	0.691233	41	93.1818
IMAGE:741977	BF || B-factor, properdin || AA401441 || 629 || 115822	1.34627e-34	1.67646	0.115	1.56146	41	93.1818
IMAGE:811582	GOLPH2 || Golgi phosphoprotein 2 || AA454597 || 51280 || 117408	3.07198e-35	1.27482	0.152122	1.1227	41	93.1818
IMAGE:809466	TOMM40 || Translocase of outer mitochondrial membrane 40 homolog (yeast) || AA456161 || 10452 || 119361	7.52775e-45	-1.03816	-1.62	0.581844	41	93.1818
IMAGE:853066	|| || AA668256 || || 119737	5.52056e-42	-1.99809	-2.42	0.421911	41	93.1818
IMAGE:432564	SF3B4 || Splicing factor 3b, subunit 4, 49kDa || AA699361 || 10262 || 120158	3.99898e-44	-0.5026	-1.26884	0.766244	41	93.1818
IMAGE:549933	IL8 || Interleukin 8 || AA082747 || 3576 || 99186	4.32796e-32	1.2889	0.5275	0.7614	41	93.1818
IMAGE:950482	SNRPB || Small nuclear ribonucleoprotein polypeptides B and B1 || AA599116 || 6628 || 100090	5.22846e-20	-1.34538	-1.87894	0.533567	40	90.9091
IMAGE:767817	POLR2F || Polymerase (RNA) II (DNA directed) polypeptide F || AA418689 || 5435 || 101027	4.32796e-32	-0.759122	-1.32667	0.567544	40	90.9091
IMAGE:123614	C20orf55 || Chromosome 20 open reading frame 55 || R00846 || 83541 || 101808	1.09264e-25	1.08087	0.485	0.595867	40	90.9091
IMAGE:122091	GALNTL4 || **UDP-N-acetyl-alpha-D-galactosamine:polypeptide N-acetylgalactosaminyltransferase-like 4 || T98414 || 374378 || 102708	1.37666e-40	-0.9454	-1.705	0.7596	40	90.9091
IMAGE:128159	TPR || Translocated promoter region (to activated MET oncogene) || R10412 || 7175 || 102794	2.31237e-27	-0.453233	-1.49466	1.04142	40	90.9091
IMAGE:50503	ITGB2 || Integrin, beta 2 (antigen CD18 (p95), lymphocyte function-associated antigen 1; macrophage antigen 1 (mac-1) beta subunit) || H17425 || 3689 || 103262	2.48111e-33	1.33957	-0.0531	1.39267	40	90.9091
IMAGE:727251	CD9 || CD9 antigen (p24) || AA412053 || 928 || 103549	2.84426e-30	0.880722	-0.0573	0.938022	40	90.9091
IMAGE:814119	DHX8 || DEAH (Asp-Glu-Ala-His) box polypeptide 8 || AA465387 || 1659 || 106900	8.47554e-27	-0.364067	-0.803333	0.439267	40	90.9091
IMAGE:377701	CSPG2 || Chondroitin sulfate proteoglycan 2 (versican) || AA056022 || 1462 || 107937	1.34627e-34	1.23793	-0.325111	1.56304	40	90.9091
IMAGE:284022	|| || N53385 || || 110081	7.52775e-45	-0.4531	0.171667	-0.624767	40	90.9091
IMAGE:786504	SMC4L1 || SMC4 structural maintenance of chromosomes 4-like 1 (yeast) || AA452095 || 10051 || 111193	1.77071e-31	-1.14476	-1.90167	0.756911	40	90.9091
IMAGE:842825	GSPT1 || G1 to S phase transition 1 || AA486233 || 2935 || 111667	1.53981e-23	-1.20321	-1.64928	0.446067	40	90.9091
IMAGE:811015	FOS || V-fos FBJ murine osteosarcoma viral oncogene homolog || AA485377 || 2353 || 111796	4.32796e-32	0.512689	2.13434	-1.62166	40	90.9091
IMAGE:739183	|| || AA421296 || || 111860	2.31237e-27	0.832656	-0.466667	1.29932	40	90.9091
IMAGE:781017	EGR2 || Early growth response 2 (Krox-20 homolog, Drosophila) || AA446027 || 1959 || 113071	1.0434e-32	1.12819	2.175	-1.04681	40	90.9091
IMAGE:725680	TFAP2C || Transcription factor AP-2 gamma (activating enhancer binding protein 2 gamma) || AA394236 || 7022 || 113746	2.09538e-43	-0.217511	1.44496	-1.66247	40	90.9091
IMAGE:244974	FLJ22875 || Hypothetical protein FLJ22875 || N76262 || 84191 || 113975	1.54639e-38	-0.751567	-1.48333	0.731767	40	90.9091
IMAGE:364448	IKBKE || Inhibitor of kappa light polypeptide gene enhancer in B-cells, kinase epsilon || AA022666 || 9641 || 114042	3.07198e-35	0.230744	-0.641667	0.872411	40	90.9091
IMAGE:70152	DKFZP586A0522 || DKFZP586A0522 protein || T49984 || 25840 || 114324	6.91413e-36	0.342422	1.32179	-0.979367	40	90.9091
IMAGE:198093	EIF2S2 || Eukaryotic translation initiation factor 2, subunit 2 beta, 38kDa || R93621 || 8894 || 115369	4.56219e-24	-1.2186	-1.73	0.5114	40	90.9091
IMAGE:47908	LOC91137 || Hypothetical protein BC017169 || H11501 || 91137 || 115766	3.06413e-26	-0.797222	-1.37167	0.574444	40	90.9091
IMAGE:154720	ARD1 || ARD1 homolog, N-acetyltransferase (S. cerevisiae) || R55219 || 8260 || 115828	3.36099e-37	-1.18361	-2.27618	1.09257	40	90.9091
IMAGE:248256	TTYH3 || Tweety homolog 3 (Drosophila) || N58487 || 80727 || 116071	6.7343e-40	-0.226578	-1.3	1.07342	40	90.9091
IMAGE:179276	FASN || Fatty acid synthase || H50322 || 2194 || 116637	1.0434e-32	0.678311	2.13186	-1.45354	40	90.9091
IMAGE:39808	PIK3R1 || Phosphoinositide-3-kinase, regulatory subunit 1 (p85 alpha) || R54049 || 5295 || 117005	1.74158e-21	0.958833	1.82891	-0.870078	40	90.9091
IMAGE:121948	IFRD1 || Interferon-related developmental regulator 1 || T97762 || 3475 || 117492	7.25901e-38	-1.27651	-0.76	-0.516511	40	90.9091
IMAGE:416676	PELI1 || Pellino homolog 1 (Drosophila) || W86504 || 57162 || 117502	3.07198e-35	0.340078	1.27309	-0.933011	40	90.9091
IMAGE:144849	COTL1 || Coactosin-like 1 (Dictyostelium) || R78490 || 23406 || 118193	2.48111e-33	-0.777633	-1.75667	0.979033	40	90.9091
IMAGE:130100	RRAS2 || Related RAS viral (r-ras) oncogene homolog 2 || R21415 || 22800 || 119086	1.77071e-31	-1.09916	-0.458333	-0.640822	40	90.9091
IMAGE:525926	SDC1 || Syndecan 1 || AA074511 || 6382 || 119785	1.0434e-32	0.418756	-0.600644	1.0194	40	90.9091
IMAGE:825478	|| || AA504351 || || 119891	4.02446e-18	-0.0122889	-0.591722	0.579433	40	90.9091
IMAGE:262231	CALR || Calreticulin || H99170 || 811 || 99449	4.32796e-32	-0.800878	-1.71462	0.913744	40	90.9091
IMAGE:76196	FTSJ3 || FtsJ homolog 3 (E. coli) || T59668 || 117246 || 99501	1.6517e-28	-0.793767	-1.31236	0.518589	40	90.9091
