# Supplementary material for: A resampling-based meta-analysis for detection of differential gene expression in breast cancer
Source: BMC Cancer. 2008 Dec 30;8:396. doi: 10.1186/1471-2407-8-396 (PMC2631593; doi:10.1186/1471-2407-8-396)
Supplement: Additional file 7 — Gene set differentially expressed between ductal (D) and lobular (L) breast tissue samples. The data provided represents the list of 66 IMAGE clones differentially expressed between ductal (D) and lobular (L) samples with 80% significance. [file 1471-2407-8-396-S7.xls]

## Sheet: Sheet1
LIST OF IMAGE CLONES WHICH ARE DIFFERENTIALLY EXPRESSED BETWEEN DUCTAL AND LOBULAR SAMPLES WITH 80% SIGNIFICANCE.
The IMAGE clones differentially expressed between IDC and ILC with 90% significance are marked with (a)
The IMAGE clones marked with (b) are the genes common with the findings of Zhao et al. DL list [1].
The IMAGE clones marked with (c) are the novel genes that were obtained through meta-analysis.
CLID	NAME	meta-gene set	Sorlie et al, 2001	Zhao et al, 2004	Turashvili et al, 2007	Bertucci et al, 2008		CLID	NAME	p-value	ductal mean	lobular mean	ductal/lobular	Number of significant runs	% of significant runs
IMAGE:183476	ACDC || Adiponectin, C1Q and collagen domain containing || H45617 || 9370 || 104703	2.07507					c	IMAGE:183476	ACDC || Adiponectin, C1Q and collagen domain containing || H45617 || 9370 || 104703	4.77569e-64	0.70874	2.07507	-1.36633	67	87.013
IMAGE:753400	ACTL6A || Actin-like 6A || AA406395 || 86 || 114903	0.72419		0.6803	0.29809		a	IMAGE:753400	ACTL6A || Actin-like 6A || AA406395 || 86 || 114903	2.88595e-57	-0.532463	-1.25665	0.72419	70	90.9091
IMAGE:307231	ADH1B || Alcohol dehydrogenase IB (class I), beta polypeptide || N93428 || 125 || 100422	-1.43922			-0.381856		c	IMAGE:307231	ADH1B || Alcohol dehydrogenase IB (class I), beta polypeptide || N93428 || 125 || 100422	8.03087e-55	0.914387	2.3536	-1.43922	67	87.013
IMAGE:196992	AKR1C1 || Aldo-keto reductase family 1, member C2 (dihydrodiol dehydrogenase 2; bile acid binding protein; 3-alpha hydroxysteroid dehydrogenase, type III) || R93124 || 1645 || 99677	-1.45113		-1.0803	-0.580926		a,b	IMAGE:196992	AKR1C1 || Aldo-keto reductase family 1, member C2 (dihydrodiol dehydrogenase 2; bile acid binding protein; 3-alpha hydroxysteroid dehydrogenase, type III) || R93124 || 1645 || 99677	1.31044e-60	-2.16561	-0.71448	-1.45113	73	94.8052
IMAGE:855624	ALDH1A1 || Aldehyde dehydrogenase 1 family, member A1 || AA664101 || 216 || 118798	-0.95322		-1.1604	-1.23613	down	b	IMAGE:855624	ALDH1A1 || Aldehyde dehydrogenase 1 family, member A1 || AA664101 || 216 || 118798	6.32109e-59	-0.815223	0.137997	-0.95322	69	89.6104
IMAGE:208718	ANXA1 || Annexin A1 || H63077 || 301 || 99254	-0.866707		-1.2024	-0.647198		b	IMAGE:208718	ANXA1 || Annexin A1 || H63077 || 301 || 99254	1.24712e-55	-0.63638	0.230327	-0.866707	64	83.1169
IMAGE:484535	AOC3 || Amine oxidase, copper containing 3 (vascular adhesion protein 1) || AA036974 || 8639 || 107124	-1.3774			-1.26015		a,b	IMAGE:484535	AOC3 || Amine oxidase, copper containing 3 (vascular adhesion protein 1) || AA036974 || 8639 || 107124	4.77569e-64	0.56792	1.94532	-1.3774	72	93.5065
IMAGE:39677	ARL10C || ADP-ribosylation factor-like 10C || R51817 || 55207 || 104413	0.89212					c	IMAGE:39677	ARL10C || ADP-ribosylation factor-like 10C || R51817 || 55207 || 104413	1.31044e-60	0.436477	-0.455643	0.89212	69	89.6104
IMAGE:796694	BIRC5 || Baculoviral IAP repeat-containing 5 (survivin) || AA460685 || 332 || 110227	0.702583			0.52255		c	IMAGE:796694	BIRC5 || Baculoviral IAP repeat-containing 5 (survivin) || AA460685 || 332 || 110227	8.23829e-48	-1.42769	-2.13028	0.702583	66	85.7143
IMAGE:48167	C14orf130 || Chromosome 14 open reading frame 130 || H12254 || 55148 || 117337	0.570967			1.19266		c	IMAGE:48167	C14orf130 || Chromosome 14 open reading frame 130 || H12254 || 55148 || 117337	7.23599e-51	-0.249473	-0.82044	0.570967	65	84.4156
IMAGE:489208	C16orf34 || Chromosome 16 open reading frame 34 || AA045657 || 90861 || 120017	0.952323		0.608			a	IMAGE:489208	C16orf34 || Chromosome 16 open reading frame 34 || AA045657 || 90861 || 120017	1.84832e-61	0.124297	-0.828027	0.952323	71	92.2078
IMAGE:811149	C9orf3 || Chromosome 9 open reading frame 3 || AA485743 || 84909 || 111076	-0.689717			0.0717722		c	IMAGE:811149	C9orf3 || Chromosome 9 open reading frame 3 || AA485743 || 84909 || 111076	8.03087e-55	0.132003	0.82172	-0.689717	65	84.4156
IMAGE:358936	C9orf75 || Chromosome 9 open reading frame 75 || W92232 || 286262 || 118240	0.68214			0.455332		c	IMAGE:358936	C9orf75 || Chromosome 9 open reading frame 75 || W92232 || 286262 || 118240	7.23599e-51	0.562767	-0.119373	0.68214	65	84.4156
IMAGE:377461	CAV1 || Caveolin 1, caveolae protein, 22kDa || AA055368 || 857 || 100059	-1.01814		-1.5523	0.446014	down		IMAGE:377461	CAV1 || Caveolin 1, caveolae protein, 22kDa || AA055368 || 857 || 100059	6.32109e-59	-2.25564	-1.2375	-1.01814	68	88.3117
IMAGE:321488	CDC42EP4 || CDC42 effector protein (Rho GTPase binding) 4 || W32509 || 23580 || 117499	0.721117			0.272424		c	IMAGE:321488	CDC42EP4 || CDC42 effector protein (Rho GTPase binding) 4 || W32509 || 23580 || 117499	8.03087e-55	0.657223	-0.0638933	0.721117	64	83.1169
IMAGE:251019	CDH1 || Cadherin 1, type 1, E-cadherin (epithelial) || H97778 || 999 || 112496	1.90461	1.77267	2.2088	1.66108	up	a,b	IMAGE:251019	CDH1 || Cadherin 1, type 1, E-cadherin (epithelial) || H97778 || 999 || 112496	1.09036e-66	1.57012	-0.334487	1.90461	76	98.7013
IMAGE:416386	CDH1 || Cadherin 1, type 1, E-cadherin (epithelial) || W86859 || 999 || 105778	2.13294					a,b	IMAGE:416386	CDH1 || Cadherin 1, type 1, E-cadherin (epithelial) || W86859 || 999 || 105778	1.39683e-67	1.59794	-0.535	2.13294	75	97.4026
IMAGE:839736	CRYAB || Crystallin, alpha B || AA504891 || 1410 || 118867	-1.79416	-1.665		-1.74626		a	IMAGE:839736	CRYAB || Crystallin, alpha B || AA504891 || 1410 || 118867	4.77569e-64	1.10356	2.89772	-1.79416	72	93.5065
IMAGE:295843	CYP27A1 || Cytochrome P450, family 27, subfamily A, polypeptide 1 || N66957 || 1593 || 103090	-0.73376			0.359634		c	IMAGE:295843	CYP27A1 || Cytochrome P450, family 27, subfamily A, polypeptide 1 || N66957 || 1593 || 103090	6.32109e-59	0.45841	1.19217	-0.73376	66	85.7143
IMAGE:43833	DGKG || **Diacylglycerol kinase, gamma 90kDa || H05774 || 1608 || 106947	0.423703			-0.489801		c	IMAGE:43833	DGKG || **Diacylglycerol kinase, gamma 90kDa || H05774 || 1608 || 106947	4.29079e-50	-0.58316	-1.00686	0.423703	64	83.1169
IMAGE:271006	DLAT || Dihydrolipoamide S-acetyltransferase (E2 component of pyruvate dehydrogenase complex) || N29901 || 1737 || 115026	0.70137			0.517387		a,c	IMAGE:271006	DLAT || Dihydrolipoamide S-acetyltransferase (E2 component of pyruvate dehydrogenase complex) || N29901 || 1737 || 115026	4.77569e-64	-0.80722	-1.50859	0.70137	71	92.2078
IMAGE:785571	DNAJC1 || DnaJ (Hsp40) homolog, subfamily C, member 1 || AA448927 || 64215 || 119571	0.97896			0.685095		c	IMAGE:785571	DNAJC1 || DnaJ (Hsp40) homolog, subfamily C, member 1 || AA448927 || 64215 || 119571	1.84832e-61	1.16354	0.184577	0.97896	67	87.013
IMAGE:188036	DST || Dystonin || H44784 || 667 || 103779	-1.30757			-0.00965638		c	IMAGE:188036	DST || Dystonin || H44784 || 667 || 103779	9.16409e-60	0.96941	2.27698	-1.30757	68	88.3117
IMAGE:809828	E2F5 || **E2F transcription factor 5, p130-binding || AA455521 || 1875 || 105249	0.8549			0.398106		c	IMAGE:809828	E2F5 || **E2F transcription factor 5, p130-binding || AA455521 || 1875 || 105249	8.03087e-55	0.187563	-0.667337	0.8549	62	80.5195
IMAGE:840944	EGR1 || Early growth response 1 || AA486533 || 1958 || 111323	-1.28734			-0.705028		c	IMAGE:840944	EGR1 || Early growth response 1 || AA486533 || 1958 || 111323	4.29079e-50	0.156563	1.4439	-1.28734	63	81.8182
IMAGE:128329	FADS2 || Fatty acid desaturase 2 || R09913 || 9415 || 111197	1.43136		1.5783	0.424037		b	IMAGE:128329	FADS2 || Fatty acid desaturase 2 || R09913 || 9415 || 111197	6.32109e-59	-0.00714	-1.4385	1.43136	68	88.3117
IMAGE:813266	FHL1 || Four and a half LIM domains 1 || AA455925 || 2273 || 107074	-1.17366	-1.323		-0.077953			IMAGE:813266	FHL1 || Four and a half LIM domains 1 || AA455925 || 2273 || 107074	1.31044e-60	-1.3999	-0.226247	-1.17366	63	81.8182
IMAGE:511428	FXYD3 || FXYD domain containing ion transport regulator 3 || AA126009 || 5349 || 110534	1.13499	0.573667	1.2253	-0.147806		a	IMAGE:511428	FXYD3 || FXYD domain containing ion transport regulator 3 || AA126009 || 5349 || 110534	1.39683e-67	0.996287	-0.138707	1.13499	75	97.4026
IMAGE:742132	G1P2 || Interferon, alpha-inducible protein (clone IFI-15K) || AA406019 || 9636 || 109909	1.25076						IMAGE:742132	G1P2 || Interferon, alpha-inducible protein (clone IFI-15K) || AA406019 || 9636 || 109909	5.52056e-42	1.93738	0.68662	1.25076	64	83.1169
IMAGE:810326	GRP58 || **Protein disulfide isomerase-associated 3 || AA464142 || 2923 || 104928	0.7051					c	IMAGE:810326	GRP58 || **Protein disulfide isomerase-associated 3 || AA464142 || 2923 || 104928	2.09538e-43	1.61539	0.910287	0.7051	63	81.8182
IMAGE:214990	GSN || Gelsolin (amyloidosis, Finnish type) || H72027 || 2934 || 111095	-0.791243	-1.12667		-0.114113			IMAGE:214990	GSN || Gelsolin (amyloidosis, Finnish type) || H72027 || 2934 || 111095	1.24712e-55	1.0504	1.84165	-0.791243	66	85.7143
IMAGE:842825	GSPT1 || G1 to S phase transition 1 || AA486233 || 2935 || 111667	0.661497		0.5456	-0.313846		a	IMAGE:842825	GSPT1 || G1 to S phase transition 1 || AA486233 || 2935 || 111667	3.52846e-63	-0.570973	-1.23247	0.661497	72	93.5065
IMAGE:342721	ITGB2 || Integrin, beta 2 (antigen CD18 (p95), lymphocyte function-associated antigen 1; macrophage antigen 1 (mac-1) beta subunit) || W68291 || 3689 || 118695	-1.13507			0.302099		c	IMAGE:342721	ITGB2 || Integrin, beta 2 (antigen CD18 (p95), lymphocyte function-associated antigen 1; macrophage antigen 1 (mac-1) beta subunit) || W68291 || 3689 || 118695	1.31044e-60	0.366033	1.5011	-1.13507	68	88.3117
IMAGE:783836	JDP2 || Jun dimerization protein 2 || AA443659 || 122953 || 105532	-0.654027		-0.7284	-2.39495			IMAGE:783836	JDP2 || Jun dimerization protein 2 || AA443659 || 122953 || 105532	1.20362e-51	0.714583	1.36861	-0.654027	65	84.4156
IMAGE:788256	KIF23 || Kinesin family member 23 || AA452513 || 9493 || 108920	0.807133			0.039418		c	IMAGE:788256	KIF23 || Kinesin family member 23 || AA452513 || 9493 || 108920	1.97475e-52	-1.39866	-2.2058	0.807133	64	83.1169
IMAGE:85614	LEPROTL1 || Leptin receptor overlapping transcript-like 1 || T62031 || 23484 || 105337	-0.764823		-0.8666	0.724158			IMAGE:85614	LEPROTL1 || Leptin receptor overlapping transcript-like 1 || T62031 || 23484 || 105337	9.16409e-60	0.0677433	0.832567	-0.764823	67	87.013
IMAGE:868169	LPL || Lipoprotein lipase || AA633835 || 4023 || 120065	-1.789	-1.54733	-2.2936	-0.529981		a,b	IMAGE:868169	LPL || Lipoprotein lipase || AA633835 || 4023 || 120065	8.39516e-66	0.409937	2.19894	-1.789	72	93.5065
IMAGE:126239	MRPL16 || Mitochondrial ribosomal protein L16 || R06371 || 54948 || 108195	0.634283			-0.169337		c	IMAGE:126239	MRPL16 || Mitochondrial ribosomal protein L16 || R06371 || 54948 || 108195	1.20362e-51	-0.905597	-1.53988	0.634283	64	83.1169
IMAGE:782635	NDUFAB1 || NADH dehydrogenase (ubiquinone) 1, alpha/beta subcomplex, 1, 8kDa || AA447569 || 4706 || 101070	0.70008			-0.153481		c	IMAGE:782635	NDUFAB1 || NADH dehydrogenase (ubiquinone) 1, alpha/beta subcomplex, 1, 8kDa || AA447569 || 4706 || 101070	1.31044e-60	-0.334713	-1.03479	0.70008	68	88.3117
IMAGE:154790	NGFR || Nerve growth factor receptor (TNFR superfamily, member 16) || R55303 || 4804 || 118434	-0.852977			0.754895	down	c	IMAGE:154790	NGFR || Nerve growth factor receptor (TNFR superfamily, member 16) || R55303 || 4804 || 118434	2.50961e-49	0.309553	1.16253	-0.852977	63	81.8182
IMAGE:179232	PP || Pyrophosphatase (inorganic) || H50229 || 5464 || 107817	0.859907		1.05			a	IMAGE:179232	PP || Pyrophosphatase (inorganic) || H50229 || 5464 || 107817	1.84832e-61	-0.364933	-1.22484	0.859907	72	93.5065
IMAGE:361974	PTN || Pleiotrophin (heparin binding growth factor 8, neurite growth-promoting factor 1) || AA001449 || 5764 || 104616	-1.65069			0.145442		a,c	IMAGE:361974	PTN || Pleiotrophin (heparin binding growth factor 8, neurite growth-promoting factor 1) || AA001449 || 5764 || 104616	1.31044e-60	0.161797	1.81249	-1.65069	72	93.5065
IMAGE:731118	PTPNS1 || Protein tyrosine phosphatase, non-receptor type substrate 1 || AA417269 || 140885 || 106404	-0.62434	-0.536667					IMAGE:731118	PTPNS1 || Protein tyrosine phosphatase, non-receptor type substrate 1 || AA417269 || 140885 || 106404	4.29079e-50	0.131723	0.756063	-0.62434	67	87.013
IMAGE:809473	PTRF || Polymerase I and transcript release factor || AA456184 || 284119 || 118994	-0.786233			-0.121551		c	IMAGE:809473	PTRF || Polymerase I and transcript release factor || AA456184 || 284119 || 118994	2.88595e-57	-0.161237	0.624997	-0.786233	67	87.013
IMAGE:230261	RALA || V-ral simian leukemia viral oncogene homolog A (ras related) || H94892 || 5898 || 109274	0.522217			0.056044		c	IMAGE:230261	RALA || V-ral simian leukemia viral oncogene homolog A (ras related) || H94892 || 5898 || 109274	4.29079e-50	-0.430073	-0.95229	0.522217	66	85.7143
IMAGE:85805	RBP4 || Retinol binding protein 4, plasma || T72076 || 5950 || 106711	-1.38604	-1.564	-1.246	-1.91245	down	a	IMAGE:85805	RBP4 || Retinol binding protein 4, plasma || T72076 || 5950 || 106711	8.39516e-66	-2.5315	-1.14546	-1.38604	70	90.9091
IMAGE:624627	RRM2 || Ribonucleotide reductase M2 polypeptide || AA187351 || 6241 || 109251	0.73995			2.13866		c	IMAGE:624627	RRM2 || Ribonucleotide reductase M2 polypeptide || AA187351 || 6241 || 109251	4.62379e-47	-2.29922	-3.03917	0.73995	65	84.4156
IMAGE:35620	SEN54L || TRNA splicing endonuclease 54 homolog (SEN54, S. cerevisiae) || R14653 || 283989 || 116733	0.74001	0.762333					IMAGE:35620	SEN54L || TRNA splicing endonuclease 54 homolog (SEN54, S. cerevisiae) || R14653 || 283989 || 116733	4.30056e-58	-0.14805	-0.88806	0.74001	65	84.4156
IMAGE:770794	SHB || SHB (Src homology 2 domain containing) adaptor protein B || AA427595 || 6461 || 116399	0.412097			0.254198		c	IMAGE:770794	SHB || SHB (Src homology 2 domain containing) adaptor protein B || AA427595 || 6461 || 116399	1.97475e-52	-0.0656533	-0.47775	0.412097	62	80.5195
IMAGE:115143	SLC4A1 || Solute carrier family 4, anion exchanger, member 1 (erythrocyte membrane protein band 3, Diego blood group) || T86708 || 6521 || 112550	0.55056			-0.230402		c	IMAGE:115143	SLC4A1 || Solute carrier family 4, anion exchanger, member 1 (erythrocyte membrane protein band 3, Diego blood group) || T86708 || 6521 || 112550	2.50961e-49	-0.30521	-0.85577	0.55056	62	80.5195
IMAGE:752625	SLC7A2 || Solute carrier family 7 (cationic amino acid transporter, y+ system), member 2 || AA417651 || 6542 || 112156	0.895317			1.17437		c	IMAGE:752625	SLC7A2 || Solute carrier family 7 (cationic amino acid transporter, y+ system), member 2 || AA417651 || 6542 || 112156	1.3977e-45	0.0065	-0.888817	0.895317	62	80.5195
IMAGE:796406	SORBS1 || Sorbin and SH3 domain containing 1 || AA459944 || 10580 || 116929	-1.43262		-1.3007	-1.12794		a,b	IMAGE:796406	SORBS1 || Sorbin and SH3 domain containing 1 || AA459944 || 10580 || 116929	1.09036e-66	1.00313	2.43575	-1.43262	74	96.1039
IMAGE:813698	SPRY2 || Sprouty homolog 2 (Drosophila) || AA453759 || 10253 || 101968	-0.6266			0.229403		c	IMAGE:813698	SPRY2 || Sprouty homolog 2 (Drosophila) || AA453759 || 10253 || 101968	1.44779e-48	-1.43939	-0.812793	-0.6266	62	80.5195
IMAGE:129865	STK6 || Serine/threonine kinase 6 || R19158 || 6790 || 98982	0.79687					c	IMAGE:129865	STK6 || Serine/threonine kinase 6 || R19158 || 6790 || 98982	1.44779e-48	-2.04298	-2.83985	0.79687	64	83.1169
IMAGE:141495	SULT2B1 || Sulfotransferase family, cytosolic, 2B, member 1 || R72969 || 6820 || 103934	0.886047			2.28024		c	IMAGE:141495	SULT2B1 || Sulfotransferase family, cytosolic, 2B, member 1 || R72969 || 6820 || 103934	2.88595e-57	0.5558	-0.330247	0.886047	65	84.4156
IMAGE:346696	TEAD4 || TEA domain family member 4 || W72159 || 7004 || 108327	0.6014	0.675667		-1.08708			IMAGE:346696	TEAD4 || TEA domain family member 4 || W72159 || 7004 || 108327	6.37555e-65	-0.71097	-1.31237	0.6014	69	89.6104
IMAGE:884822	TEBP || Unactive progesterone receptor, 23 kD || AA669341 || 10728 || 117862	0.550963					c	IMAGE:884822	TEBP || Unactive progesterone receptor, 23 kD || AA669341 || 10728 || 117862	1.97475e-52	-0.53909	-1.09005	0.550963	65	84.4156
IMAGE:137387	TFAP2A || Transcription factor AP-2 alpha (activating enhancer binding protein 2 alpha) || R38044 || 7020 || 98722	0.903423			0.407282	up	c	IMAGE:137387	TFAP2A || Transcription factor AP-2 alpha (activating enhancer binding protein 2 alpha) || R38044 || 7020 || 98722	6.32109e-59	1.21464	0.311217	0.903423	67	87.013
IMAGE:321708	TFDP1 || Transcription factor Dp-1 || W33012 || 7027 || 118278	0.64003			0.298599		c	IMAGE:321708	TFDP1 || Transcription factor Dp-1 || W33012 || 7027 || 118278	4.30056e-58	-0.477027	-1.11706	0.64003	69	89.6104
IMAGE:841149	TGFBR2 || Transforming growth factor, beta receptor II (70/80kDa) || AA487034 || 7048 || 103449	-0.771007			-0.0249764	down	c	IMAGE:841149	TGFBR2 || Transforming growth factor, beta receptor II (70/80kDa) || AA487034 || 7048 || 103449	1.84832e-61	0.0773733	0.84838	-0.771007	69	89.6104
IMAGE:814306	TPD52 || Tumor protein D52 || AA459100 || 7163 || 99488	1.18835			0.165173		c	IMAGE:814306	TPD52 || Tumor protein D52 || AA459100 || 7163 || 99488	1.91022e-56	1.42825	0.239903	1.18835	62	80.5195
IMAGE:898312	TRAF4 || TNF receptor-associated factor 4 || AA598826 || 9618 || 112143	0.8394		0.8717	0.308399		a	IMAGE:898312	TRAF4 || TNF receptor-associated factor 4 || AA598826 || 9618 || 112143	4.77569e-64	0.161307	-0.678093	0.8394	70	90.9091
IMAGE:731023	WDR5 || WD repeat domain 5 || AA421266 || 11091 || 120329	0.663277		0.88	-0.29546			IMAGE:731023	WDR5 || WD repeat domain 5 || AA421266 || 11091 || 120329	1.24712e-55	-0.977977	-1.64125	0.663277	67	87.013
IMAGE:66714	|| || T64878 || || 115834	-0.7963					a	IMAGE:66714	|| || T64878 || || 115834	2.57138e-62	0.94644	1.74274	-0.7963	72	93.5065
IMAGE:308478	|| Transcribed locus, strongly similar to NP_004165.1 solute carrier family 9 (sodium/hydrogen exchanger), isoform 3 [Homo sapiens] || N95578 || || 118061	0.898507					a	IMAGE:308478	|| Transcribed locus, strongly similar to NP_004165.1 solute carrier family 9 (sodium/hydrogen exchanger), isoform 3 [Homo sapiens] || N95578 || || 118061	6.37555e-65	-0.499907	-1.39841	0.898507	72	93.5065
IMAGE:430186	|| || AA010188 || || 118618	1.23224						IMAGE:430186	|| || AA010188 || || 118618	1.97475e-52	-0.83286	-2.0651	1.23224	63	81.8182
		Pearson correlation of meta-gene set and Turashvilli=0.53, p=0.000
