# Supplementary material for: A resampling-based meta-analysis for detection of differential gene expression in breast cancer
Source: BMC Cancer. 2008 Dec 30;8:396. doi: 10.1186/1471-2407-8-396 (PMC2631593; doi:10.1186/1471-2407-8-396)
Supplement: Additional file 8 — List of meta-analysis specific genes. The file includes the list of genes differentially expressed between DN, LN, and DL samples. [file 1471-2407-8-396-S8.xls]

## Sheet: Sheet1
LIST OF META-ANALYSIS SPECIFIC GENES DIFFERENTIALLY EXPRESSED IN DN, LN AND DL
DN n=3
CLID	NAME
IMAGE:159608	APOD || Apolipoprotein D || H15842 || 347 || 102660
IMAGE:179163	GRIN2C || Glutamate receptor, ionotropic, N-methyl D-aspartate 2C || H50114 || 2905 || 105651
IMAGE:191826	MSCP || Mitochondrial solute carrier protein || H40448 || 51312 || 104036
IMAGE:200136	TOPBP1 || Topoisomerase (DNA) II binding protein 1 || R97785 || 11073 || 107548
IMAGE:213502	CD53 || CD53 antigen || H70124 || 963 || 116889
IMAGE:243202	CTSE || Cathepsin E || H94487 || 1510 || 119852
IMAGE:271989	RALGPS2 || Ral GEF with PH domain and SH3 binding motif 2 || N31935 || 55103 || 115460
IMAGE:283398	TM4SF10 || Transmembrane 4 superfamily member 10 || N52772 || 83604 || 111036
IMAGE:287749	CDC7 || CDC7 cell division cycle 7 (S. cerevisiae) || N62245 || 8317 || 114830
IMAGE:343987	DPP4 || Dipeptidylpeptidase 4 (CD26, adenosine deaminase complexing protein 2) || W70233 || 1803 || 117179
IMAGE:363103	HMGB2 || High-mobility group box 2 || AA019203 || 3148 || 103731
IMAGE:365641	PRIM1 || Primase, polypeptide 1, 49kDa || AA025937 || 5557 || 102141
IMAGE:431655	CD37 || CD37 antigen || AA676453 || 951 || 113702
IMAGE:46896	ADAM19 || **A disintegrin and metalloproteinase domain 19 (meltrin beta) || H09818 || 8728 || 101180
IMAGE:531036	|| **Transcribed locus, moderately similar to XP_498018.1 similar to Keratin, type I cytoskeletal 18 (Cytokeratin 18) (K18) (CK 18) [Homo sapiens] || AA070385 || || 107697
IMAGE:69935	ADRA2A || Adrenergic, alpha-2A-, receptor || T48691 || 150 || 119530
IMAGE:724615	CHC1 || RNA, U17D small nucleolar || AA291398 || 1104 || 112056
IMAGE:725395	UBE2L6 || Ubiquitin-conjugating enzyme E2L 6 || AA292031 || 9246 || 103362
IMAGE:741977	BF || B-factor, properdin || AA401441 || 629 || 115822
IMAGE:755578	SLC7A5 || Solute carrier family 7 (cationic amino acid transporter, y+ system), member 5 || AA419176 || 8140 || 109438
IMAGE:755750	NME2 || Non-metastatic cells 2, protein (NM23B) expressed in || AA496512 || 4831 || 113372
IMAGE:789369	ID4 || Inhibitor of DNA binding 4, dominant negative helix-loop-helix protein || AA453341 || 3400 || 118167
IMAGE:796323	ADD3 || Adducin 3 (gamma) || AA459743 || 120 || 115634
IMAGE:809828	E2F5 || **E2F transcription factor 5, p130-binding || AA455521 || 1875 || 105249
IMAGE:811096	ITGB4 || Integrin, beta 4 || AA485668 || 3691 || 116083
IMAGE:838716	COX11 || **COX11 homolog, cytochrome c oxidase assembly protein (yeast) || AA457643 || 1353 || 113318
IMAGE:853066	|| || AA668256 || || 119737
IMAGE:896962	ACADS || Acyl-Coenzyme A dehydrogenase, C-2 to C-3 short chain || AA676663 || 35 || 105740
IMAGE:951142	FEN1 || Flap structure-specific endonuclease 1 || AA620553 || 2237 || 100781
LN n=3
CLID	NAME
IMAGE:120749	VANGL1 || **Vang-like 1 (van gogh, Drosophila) || T95333 || 81839 || 100584
IMAGE:1476320	NCF2 || Neutrophil cytosolic factor 2 (65kDa, chronic granulomatous disease, autosomal 2) || AA872098 || 4688 || 113797
IMAGE:195525	NAT1 || N-acetyltransferase 1 (arylamine N-acetyltransferase) || R91802 || 9 || 110212
IMAGE:204257	ADAM9 || A disintegrin and metalloproteinase domain 9 (meltrin gamma) || H59230 || 8754 || 114650
IMAGE:209137	GABRE || Gamma-aminobutyric acid (GABA) A receptor, epsilon || H63532 || 2564 || 108211
IMAGE:244355	IL2RG || Interleukin 2 receptor, gamma (severe combined immunodeficiency) || N75745 || 3561 || 114586
IMAGE:272018	TIM14 || Homolog of yeast TIM14 || N35341 || 131118 || 111112
IMAGE:358456	SEC61G || Sec61 gamma subunit || W96106 || 23480 || 103762
IMAGE:365641	PRIM1 || Primase, polypeptide 1, 49kDa || AA025937 || 5557 || 102141
IMAGE:429352	DJ971N18.2 || Hypothetical protein DJ971N18.2 || AA007515 || 56255 || 118304
IMAGE:48631	KCNAB2 || Potassium voltage-gated channel, shaker-related subfamily, beta member 2 || H14383 || 8514 || 115658
IMAGE:503617	CXCL9 || Chemokine (C-X-C motif) ligand 9 || AA131406 || 4283 || 102285
IMAGE:513077	CD47 || **CD47 antigen (Rh-related antigen, integrin-associated signal transducer) || AA062638 || 961 || 101681
IMAGE:52930	PLEKHC1 || Pleckstrin homology domain containing, family C (with FERM domain) member 1 || H29252 || 10979 || 114766
IMAGE:564803	FOXM1 || Forkhead box M1 || AA129552 || 2305 || 113261
IMAGE:626531	SYNCRIP || **Synaptotagmin binding, cytoplasmic RNA interacting protein || AA186327 || 10492 || 113998
IMAGE:726035	JUN || V-jun sarcoma virus 17 oncogene homolog (avian) || AA293362 || 3725 || 112735
IMAGE:753104	DCT || **Dopachrome tautomerase (dopachrome delta-isomerase, tyrosine-related protein 2) || AA478553 || 1638 || 102299
IMAGE:757873	CDK5R1 || Cyclin-dependent kinase 5, regulatory subunit 1 (p35) || AA442853 || 8851 || 98342
IMAGE:951142	FEN1 || Flap structure-specific endonuclease 1 || AA620553 || 2237 || 100781
IMAGE:970613	RAD21 || RAD21 homolog (S. pombe) || AA683102 || 5885 || 101554
DL n=3,4,5
CLID	NAME
IMAGE:188036	DST || Dystonin || H44784 || 667 || 103779
IMAGE:271006	DLAT || Dihydrolipoamide S-acetyltransferase (E2 component of pyruvate dehydrogenase complex) || N29901 || 1737 || 115026
IMAGE:308478	|| Transcribed locus, strongly similar to NP_004165.1 solute carrier family 9 (sodium/hydrogen exchanger), isoform 3 [Homo sapiens] || N95578 || || 118061
IMAGE:361974	PTN || Pleiotrophin (heparin binding growth factor 8, neurite growth-promoting factor 1) || AA001449 || 5764 || 104616
IMAGE:484535	AOC3 || Amine oxidase, copper containing 3 (vascular adhesion protein 1) || AA036974 || 8639 || 107124
IMAGE:66714	|| || T64878 || || 115834
