# Supplementary material for: A resampling-based meta-analysis for detection of differential gene expression in breast cancer
Source: BMC Cancer. 2008 Dec 30;8:396. doi: 10.1186/1471-2407-8-396 (PMC2631593; doi:10.1186/1471-2407-8-396)
Supplement: Additional file 9 — Validation of meta-analysis gene lists by three independent microarray datasets. The file represents the gene lists obtained by comparing the DN and LN meta-gene list to the gene expression profiles of normal and breast tumor tissues from three independent microarray datasets. [file 1471-2407-8-396-S9.xls]

## Sheet: Sheet 1
Validation of meta-analysis gene lists by three independent microarray datasets.
DN	Expression differences between tumor and normal samples					Significance of subtype prediction power of the genes and expression profiles
Gene Name	meta gene-set	Karnoub	Turashvili	Richardson		NBL* vs BL*		B* vs L*		ER+* vs ER-*
						p value	expression	p value	expression	p value	expression
ADAMTS1	-1.59402	-1.24566	-2.15387	-1.90155		0.03	1.0276	0.00034	0.860768	0.00198	0.652382
ATF3	-1.80724	-1.18198	-2.98215	-2.06074		0.0212	0.873494	0.000556	0.711655	0.016079	0.46532
BGN	2.04531	2.00401	1.92476	1.27521		0.17967	-0.624933	0.913416	0.0231111	0.272106	0.0481128
CAV1	-2.53327	-0.635221	-2.18596	-2.97546		0.54697	-0.244995	0.14304	-0.270185	0.023652	-0.390821
EGFR	-1.22877	-1.75247	-2.18425	-0.220532		0.0011	2.01023	4.6e-06	0.82872	5e-07	0.471559
FN1	2.78826	1.73054	2.98458	2.01241		3.28e-05	-1.58059	0.0219	-0.306181	0.0742751	-0.214646
GSN	-1.95047	-2.14659	-1.08599	-2.61873		0.827541	-0.0494223	0.0679112	-0.316329	0.014755	-0.374476
ID4	-1.12379	-0.788001	-2.77962	-2.4929		7e-07	3.10491	0.00029	0.46919	0.00179	1.03251
IGFBP6	-1.13089	-1.91263	-1.24123	-4.24735		0.0338	-0.695217	0.001129	-0.568743	3.29e-05	-0.559692
JUN	-1.83317	0.297114	-1.54125	-1.44346		0.173207	-0.32715	0.530536	0.144745	0.554988	0.105823
MFAP2	1.65292	1.91999	2.58311	2.16421		0.0927352	0.706583	0.01198	0.510646	0.191157	0.252561
POLR2K	1.02973	0.583342	1.0624	1.08535		0.804066	0.0624888	0.044	0.326229	0.524587	0.0892626
PRNP	-0.921122	-1.15212	0.740833	-1.4055		0.000541	1.09622	1.16e-05	0.778299	7.77e-05	0.629338
SFRP1	-3.50172	-2.80176	-3.69687	-3.67838		1e-07	4.53126	4.1e-06	1.78734	0.000216	1.33069
SPTBN1	-1.67488	-0.712067	-1.77083	-1.2962		0.0286	0.565017	0.001643	0.160164	0.009455	0.121352
STAT1	1.52937	1.60494	2.38179	1.92333		0.618247	0.234267	0.443539	0.261618	0.493038	-0.125074
THY1	1.12876	1.25225	1.50099	0.867271		0.072477	-0.577356	0.137818	-0.301141	0.163996	-0.246249
TPR	1.2255	-1.25147	0.9758	1.40593		0.283704	-0.346611	0.0941055	0.287086	0.583443	0.0732946
						* NBL: Nonbasal-like BL: Basal-like B: Basal L: Luminal ER+: Estrogen receptor positive
LN	Expression differences between tumor and normal samples					Significance of subtype prediction power of the genes
Gene Name	meta gene-set	Karnoub	Turashvili	Richardson		NBL* vs BL*		B* vs L*		ER+* vs ER-*
						p value	expression	p value	expression	p value	expression
BGN	2.4851	2.00401	2.59523	1.27521		0.178571	-0.537689	0.699877	0.0179537	0.272106	0.0481128
CDKN1C	-1.87866	-0.82587	-1.27779	-1.8217		0.136856	0.524533	0.734562	0.0470578	0.407188	-0.169589
COL1A1	2.52443	1.2883	2.65617	0.643227		5.24e-05	-1.99366	0.045727	0.0343704	0.045727	-0.32812
EGFR	-1.71111	-1.75247	-1.98062	-0.220532		0.00112	2.01023	4.6e-06	0.0140093	5e-07	0.0618199
ESR1	1.63206	0.748484	-1.36884	-3.37894		4.6e-06	-2.24873	1e-07	0.0283935	1e-07	-0.0911885
ETV5	-0.935956	-0.428083	-0.811334	-1.50221		0.037141	0.706044	0.0128	0.0403819	0.0772462	0.225604
FAM49B	0.900122	1.09752	1.71173	1.26452		0.596761	-0.0651111	0.008835	0.0249606	0.01968	0.269135
FN1	2.26967	1.73054	2.95573	2.01241		3.28e-05	-1.58059	0.0219	-0.183134	0.096071	-0.197625
GPM6B	-1.78279	-1.54587	-2.02823	-1.90306		7e-07	2.35316	4e-07	0.631551	4.22e-05	0.508335
ID4	-1.21378	-0.788001	-1.84525	-2.4929		7e-07	3.10491	0.000296	1.4743	0.00179	0.359224
JUN	-1.67588	0.297114	-1.52375	-1.44346		0.614766	-0.170778	0.396181	0.149338	0.176465	0.209372
MT1F	-0.940089	-1.11425	-1.78139	-0.798807		0.497178	0.226367	0.0213	0.372914	0.0754074	0.281625
PPP1CB	-0.719389	-0.456793	-1.11929	-0.0380607		0.000129	0.817439	2e-07	0.575373	9.3e-06	0.758591
SFRP1	-2.6574	-2.80176	-2.51428	-3.67838		1e-07	4.53126	4.1e-06	1.78734	0.000216	1.33069
SLC7A2	-0.621778	-1.37362	-2.37443	-3.30245		0.000207	-3.18032	0.035083	-0.113829	0.0208	-0.108704
STAT1	1.26529	1.60494	2.1919	1.92333		0.618247	0.234267	0.443539	0.261618	0.493038	-0.125074
STAT5B	-0.987878	-0.268147	-1.38377	-1.10005		0.021338	0.530672	0.03324	-0.161762	0.001325	-0.201805
THY1	1.34104	1.25225	1.51459	0.867271		0.193835	-0.327794	0.137818	-0.301141	0.0664636	-0.287197
						* NBL: Nonbasal-like BL: Basal-like B: Basal L: Luminal ER+: Estrogen receptor positive
COMMON (DN+LN)	Expression differences between tumor and normal samples					Significance of subgroup prediction power of the genes			ER+* vs ER-*
Gene Name	meta gene-set	Karnoub	Turashvili	Richardson		NBL* vs BL*		B* vs L*		ER+* vs ER-*
						p value	expression	p value	expression	p value	expression
BGN	2.04531	2.00401	1.92476	1.27521		0.178571	-0.537689	0.699877	0.0179537	0.852736	-0.0371818
EGFR	-1.22877	-1.75247	-2.18425	-0.220532		0.001128	0.905822	4.6e-06	0.0419468	5e-07	0.471559
FN1	2.78826	1.73054	2.98458	2.01241		3.28e-05	-1.58059	0.0219	-0.224264	0.0742751	-0.214646
ID4	-1.12379	-0.788001	-2.77962	-2.4929		7e-07	3.10491	0.000296	0.46919	0.00179	0.359224
JUN	-1.83317	0.297114	-1.54125	-1.44346		0.173207	-0.32715	0.396181	0.149338	0.176465	0.209372
SFRP1	-3.50172	-2.80176	-3.69687	-3.67838		1e-07	4.53126	4.1e-06	1.78734	0.000216	1.33069
STAT1	1.52937	1.60494	2.38179	1.92333		0.618247	0.234267	0.443539	0.261618	0.943259	-0.0226263
THY1	1.12876	1.25225	1.50099	0.867271		0.193835	-0.327794	0.0554282	-0.408713	0.163996	-0.246249
						* NBL: Nonbasal-like BL: Basal-like B: Basal L: Luminal ER+: Estrogen receptor positive
